# Supplementary material for: Use of dietary indices to control for diet in human gut microbiota studies
Source: Microbiome. 2018 Apr 25;6:77. doi: 10.1186/s40168-018-0455-y (PMC5918560; doi:10.1186/s40168-018-0455-y)
Supplement: Supplementary file 2 — HEI creation. (ZIP 233 kb) [file 40168_2018_455_MOESM2_ESM.zip]

Archive with 6 entries (6 files):
- discordant_twins_OTUs.R
- Food_portions_all.csv
- HEI_2010_creation.R
- HFD_creation.R
- MDS_creation.R
- proximates.csv
