# Supplementary material for: Use of dietary indices to control for diet in human gut microbiota studies
Source: Microbiome. 2018 Apr 25;6:77. doi: 10.1186/s40168-018-0455-y (PMC5918560; doi:10.1186/s40168-018-0455-y)
Supplement: Supplementary file 2 — HEI creation. (ZIP 233 kb) [file 40168_2018_455_MOESM2_ESM.zip › discordant_twins_OTUs.R]

### Identifying twin pairs discordant for dietary index ###

#Mapping file containing dietary indexes mapped to microbiota samples, one per individual 
mapping <- read.csv("microb_mapping_indexes.csv")

#OTUs significant with HEI from mixed effects models 
sig_results_otu_names <- read.table("sig_results_otu_names.csv", quote="\"", comment.char="")

#NOTE: This script runs HEI
quantile(mapping$HEI)

mapping$quantile <- ifelse(mapping$HEI< 54 , 1, 
                           ifelse(mapping$HEI < 60, 2, 
                                  ifelse(mapping$HEI< 67, 3, 4))) 

sd(mapping$HEI)

twin1 <- mapping[grep("1$", mapping$study_no),]
twin2 <- mapping[grep("2$", mapping$study_no),]

twinsmapd <- merge(twin1, twin2, by="FamilyID")

twinsmapd$diffHEI <- twinsmapd$HEI.x - twinsmapd$HEI.y
#twin.xhealthier
discords_sd1<- twinsmapd[which(twinsmapd$diffHEI > 10),]

#twin.y healthier
discords_sd1y <- twinsmapd[which(twinsmapd$diffHEI < -10),]
namesdc <- names(discords_sd1y)

discords_sd1y <- discords_sd1y[c(1, 60:117, 2:59, 118)]
names(discords_sd1y) <- namesdc

discords_sd1 <- rbind(discords_sd1, discords_sd1y)

discords_quants <- discords_sd1[-which(discords_sd1$quantile.x == discords_sd1$quantile.y),]

OTUsx <- OTUs[which(OTUs$SampleID%in%discords_quants$SequencingSpecificName.x),]
OTUsy <- OTUs[which(OTUs$SampleID%in%discords_quants$SequencingSpecificName.y),]

oturownames <- OTUsx[,-1]
otus <- names(oturownames)

wcox.p <- sapply(otus, function(x) {tx<- wilcox.test(OTUsx[,which(names(OTUsx) %in% x)], OTUsy[,which(names(OTUsy) %in% x)], paired = T)
result <- tx$p.value})

results <- as.data.frame(wcox.p)
results$fdr.p <- p.adjust(results$wcox.p, "fdr")


nomresults_d2 <- results[which(results$wcox.p < 0.05),]

results_all_otus_fdrsig_d <- results[which(results$fdr.p <0.05),]


otus <- as.character(sig_results_otu_names$V1)

wcox.p <- sapply(otus, function(x) {tx<- wilcox.test(OTUsx[,which(names(OTUsx) %in% x)], OTUsy[,which(names(OTUsy) %in% x)], paired = T)
result <- tx$p.value})

results <- as.data.frame(wcox.p)
results$fdr.p <- p.adjust(results$wcox.p, "fdr")


nomresults_heiotus_d2 <- results[which(results$wcox.p < 0.05),]
nomresults_heiotus_fdr_d2 <- results[which(results$fdr.p < 0.05),]

write.csv(nomresults_heiotus_fdr_d2, "twindiscords2_otus_fdr.csv")
write.csv(nomresults_heiotus_d2, "twindiscords2_otus_fdr.csv")
