# Supplementary material for: Use of dietary indices to control for diet in human gut microbiota studies
Source: Microbiome. 2018 Apr 25;6:77. doi: 10.1186/s40168-018-0455-y (PMC5918560; doi:10.1186/s40168-018-0455-y)
Supplement: Supplementary file 2 — HEI creation. (ZIP 233 kb) [file 40168_2018_455_MOESM2_ESM.zip › Food_portions_all.csv]

VarName	VarDescription	Food Code (6th)	Food Code (5th)	Full Food Name	Proportion	Portion size	FFQ1	FFQ2	FFQ1 Food Groups	FFQ2 Food Groups
AllBran	All Bran	11-485	11-485	All Bran	1	60	TRUE	FALSE	HF Breakfast Cereals
Apples	Apples (1 fruit)	14-012	14-012	Apples, eating, average, raw	1	100	TRUE	TRUE	Other Fruit	Other Fruit
Avocado	Avocado	14-037	14-037	Avocado, average	1	75	TRUE	TRUE	Vegetables; other	Vegetables; other
BakedBeans	Baked beans	13-044	13-044	Baked beans, canned in tomato sauce, re-heated	1	135	TRUE	TRUE	Baked beans	Baked beans
Bananas	Bananas (1fruit)	14-045	14-045	Bananas	1	100	TRUE	TRUE	Other Fruit	Other Fruit
Beansprouts	Beansprouts	13-426	13-426	Beansprouts, mung, raw	1	20	TRUE	TRUE	Legumes	Legumes
Beer	Beer, lager or cider (half pint)	17-222	17-222	Cider, dry	0.12	287	TRUE	TRUE	Beer	Beer
Beer	Beer, lager or cider (half pint)	17-506	17-506	Beer, bitter, average	0.25	287	TRUE	TRUE	Beer	Beer
Beer	Beer, lager or cider (half pint)	17-211	17-211	Lager	0.63	287	TRUE	TRUE	Beer	Beer
Beetroot	Beetroot	13-166	13-166	Beetroot, pickled, drained	1	40	TRUE	TRUE	Vegetables; other	Vegetables; other
Biscuitschoc	Sweet biscuits, chocolate, e.g. digestive (one)	11-512	11-512	Digestive biscuits, chocolate	1	18	TRUE	TRUE	Sweet baked	Sweet baked
Biscuitsplain	Sweet biscuits, plain, e.g. Nice, ginger (one)	11-521	11-521	Semi-sweet biscuits	1	10	TRUE	TRUE	Sweet baked	Sweet baked
BiscuitsRedFat	Reduced fat biscuits e.g. Go Ahead, Highlights (one small packet or one small bar/biscuit)	11-637	11-637	Biscuits, homemade, wholemeal	1	15	FALSE	TRUE		Sweet baked
BlockMarg	Block margarine, e.g. Stork, Krona (teaspoon)	17-018	17-018	Margarine, hard, animal and vegetable fats	1	5	TRUE	TRUE	Margarine	Margarine
Boiledpotato	Boiled, mashed, instant or one jacket potato	13-421	13-421	Old potatoes, boiled in unsalted water	1	180	TRUE	TRUE	Cooked Potatoes	Cooked Potatoes
Branflakes	Branflakes	11-486	11-486	Branflakes	1	40	TRUE	FALSE	HF Breakfast Cereals
BreakfastCereal	Breakfast cereal e.g. Cornflakes, Rice Krispies	11-490	11-490	Corn Flakes	0.5	30	FALSE	TRUE		LF Breakfast Cereals
BreakfastCereal	Breakfast cereal e.g. Cornflakes, Rice Krispies	11-497	11-497	Rice Krispies	0.5	30	FALSE	TRUE		LF Breakfast Cereals
Broccoli	Broccoli, spring green, kale	13-172	13-172	Broccoli, green, boiled in unsalted water	1	85	TRUE	TRUE	Vegetables; cruciferous	Vegetables; cruciferous
BrownBread	Brown bread/rolls	11-456	11-456	Brown bread, average	1	36	TRUE	TRUE	White and brown bread, and refined grains	White and brown bread, and refined grains
BrownRice	Brown rice	11-443	11-443	Brown rice, boiled	1	180	TRUE	TRUE	Wholemeal bread and grains	Wholemeal bread and grains
BrusselsSprouts	Brussel sprouts	13-179	13-179	Brussels sprouts, boiled in unsalted water	1	90	TRUE	TRUE	Vegetables; cruciferous	Vegetables; cruciferous
Bunshome	Buns, pastries e.g. scones, flapjacks, croissants, doughnuts, home baked	11-571	11-571	Flapjacks	0.33	60	TRUE	TRUE	Sweet baked	Sweet baked
Bunshome	Buns, pastries e.g. scones, flapjacks, croissants, doughnuts, home baked	11-592	11-592	Scones, plain	0.66	48	TRUE	TRUE	Sweet baked	Sweet baked
Bunsready	Buns, pastries e.g. scones, flapjacks, croissants, doughnuts, ready made	11-480	11-480	Croissants	0.33	60	TRUE	TRUE	Sweet baked	Sweet baked
Bunsready	Buns, pastries e.g. scones, flapjacks, croissants, doughnuts, ready made	11-539	11-539	Doughnuts, ring	0.66	60	TRUE	TRUE	Sweet baked	Sweet baked
Butter	Butter (teaspoon)	17-485	17-485	Butter	1	5	TRUE	TRUE	Butter	Butter
Cabbage	Cabbage	13-444	13-444	Cabbage, boiled in unsalted water, average	1	95	TRUE	TRUE	Vegetables; cruciferous	Vegetables; cruciferous
Cakeshome	Cakes e.g. fruit, sponge, home baked	11-580	11-580	Sponge cake	1	90	TRUE	TRUE	Sweet baked	Sweet baked
Cakesready	Cakes e.g. fruit, sponge, ready made	11-529	11-529	Fruit cake, plain, retail	1	60	TRUE	TRUE	Sweet baked	Sweet baked
Carrots	Carrots	13-447	13-447	Carrots, old, boiled in unsalted water	1	60	TRUE	TRUE	Vegetables; yellow	Vegetables; yellow
Cauliflower	Cauliflower	13-217	13-217	Cauliflower, boiled in unsalted water	1	90	TRUE	TRUE	Vegetables; cruciferous	Vegetables; cruciferous
CerealBars	Cereal bars (one)	17-494	17-494	Cereal chewy bar	1	33	FALSE	TRUE		Sweets and sweet condiments
ChannelIslandMilk	Channel Islands milk	12-018	12-018	Channel island milk, whole, pasteurised	1	585	TRUE	TRUE	Dairy products; high fat	Dairy products; high fat
Cheerios	Cheerios	11-623	11-623	Cheerios	1	40	TRUE	FALSE	HF Breakfast Cereals
Chips	Chips, retail, fried in vegetable oil	13-422	13-422	Chips, retail, fried in vegetable oil	1	165	TRUE	FALSE	Fried potatoes
ChipsRoastPots	Chips, roast potatoes	50-671	50-671	Old potatoes, roast in blended oil	0.3	200	FALSE	TRUE		Fried potatoes
ChipsRoastPots	Chips, roast potatoes	13-422	13-422	Chips, retail, fried in vegetable oil	0.7	165	FALSE	TRUE		Fried potatoes
Chocolatebar	Chocolate snack bars e.g. Mars, Crunchie (one)	17-493	17-493	Kit Kat	1	55	TRUE	TRUE	Sweets and sweet condiments	Sweets and sweet condiments
Chocolates	Chocolate, fancy and filled	17-088	17-088	Chocolate, fancy and filled	1	7	TRUE	FALSE	Sweets and sweet condiments
ChocsDark	Dark chocolates, single or squares (one)	17-491	17-491	Chocolate, plain	1	7	FALSE	TRUE		Sweets and sweet condiments
ChocsMilk	White or milk chocolates, single or squares (one)	17-091	17-091	Chocolate, white	0.1	7	FALSE	TRUE		Sweets and sweet condiments
ChocsMilk	White or milk chocolates, single or squares (one)	17-089	17-089	Chocolate, milk	0.9	7	FALSE	TRUE		Sweets and sweet condiments
CholLowerSpread	Cholesterol lowering fat spreads e.g. Benecol (teaspoon)	17-552	17-552	Fat spread (40% fat), not polyunsaturated	1	5	FALSE	TRUE		Margarine
Cocoa	Cocoa, hot chocolate (cup)	12-437	12-437	Cocoa powder, made up with semi-skimmed milk	1	260	TRUE	TRUE	Drinks; other	Drinks; other
CocoPops	Coco pops	11-488	11-488	Coco pops	1	40	TRUE	FALSE	LF Breakfast Cereals
Coffee	Coffee, instant or ground (cup)	17-152	17-152	Coffee, infusion, average	0.25	260	TRUE	TRUE	Coffee	Coffee
Coffee	Coffee, instant or ground (cup)	17-159	17-159	Coffee, instant, made up with water	0.75	260	TRUE	TRUE	Coffee	Coffee
CoffeeDecaffeinated	Coffee, decaffeinated (cup)	17-172	17-172	Tea, herbal, infusion	1	260	TRUE	TRUE	Drinks; other	Drinks; other
CoffeeWhitener	Coffee whitener, e.g. Coffee-mate (teaspoon)	12-027	12-027	Coffeemate	1	3	TRUE	TRUE	Dairy products; high fat	Dairy products; high fat
Coleslaw	Coleslaw	15-077	15-077	Coleslaw, with mayonnaise, retail	1	45	TRUE	TRUE	Vegetables; cruciferous	Vegetables; cruciferous
Cornflakes	Corn Flakes	11-490	11-490	Cornflakes	1	40	TRUE	FALSE	LF Breakfast Cereals
CreamCrackers	Cream crackers, savoury biscuits	11-510	11-510	Cream crackers	1	7	TRUE	TRUE	Savoury Snacks	Savoury Snacks
Crispbread	Crispbread, e.g. Ryvita	11-511	11-511	Crispbread, rye	1	10	TRUE	TRUE	Crisp Bread	Crisp Bread
Crisps	Crisps or other packet snacks, e.g. Wotsits (one packet)	17-495	17-495	Potato crisps	1	28	TRUE	TRUE	Savoury Snacks	Savoury Snacks
CrunchynutCornflakes	Crunchynut cornflakes	11-491	11-491	Crunchynut cornflakes	1	40	TRUE	FALSE	LF Breakfast Cereals
Dairycheese	Cheese, e.g. cheddar, brie, edam (matchbox size)	12-355	12-355	Cheese, Edam	0.1	40	TRUE	TRUE	Dairy products; high fat	Dairy products; high fat
Dairycheese	Cheese, e.g. cheddar, brie, edam (matchbox size)	12-344	12-344	Cheese, Brie	0.1	40	TRUE	TRUE	Dairy products; high fat	Dairy products; high fat
Dairycheese	Cheese, e.g. cheddar, brie, edam (matchbox size)	12-359	12-359	Cheese, hard, average	0.8	40	TRUE	TRUE	Dairy products; high fat	Dairy products; high fat
DairyCottageCheese	Cottage cheese, low fat soft cheese (2 tablespoons)	12-351	12-351	Cheese, cottage, plain	1	55	TRUE	TRUE	Dairy products; low fat	Dairy products; low fat
DairyDesserts	Dairy desserts (small pot) e.g. chocolate mousse, cream caramels	12-398	12-398	Chocolate dairy desserts	1	125	TRUE	TRUE	Dairy products; high fat	Dairy products; high fat
Dairydouble	Double or clotted cream (tablespoon)	12-334	12-334	Cream, fresh, double, including Jersey cream	1	30	TRUE	TRUE	Dairy products; high fat	Dairy products; high fat
DairyFFYog	Full fat or Greek yoghurt (small pot)	12-375	12-375	Yogurt, whole milk, fruit	1	125	TRUE	TRUE	Dairy products; high fat	Dairy products; high fat
DairyLFcheese	Low fat cheese e.g. reduced fat cheddar (matchbox size)	12-348	12-348	Cheese, cheddar type, half fat	1	30	FALSE	TRUE		Dairy products; low fat
DairyLFYog	Low fat yoghurt, fromage frais (small pot)	12-380	12-380	Yogurt, low fat, fruit	1	125	TRUE	TRUE	Dairy products; low fat	Dairy products; low fat
Dairysingle	Single or sour cream (tablespoon)	12-332	12-332	Cream, fresh, single	1	15	TRUE	TRUE	Dairy products; high fat	Dairy products; high fat
Dietfizzy	Low calorie or diet fizzy soft drinks (cup)	17-505	17-505	Cola, diet	1	160	TRUE	TRUE	Soda; low sugar	Soda; low sugar
DriedFruit	Dried fruit, e.g. raisins, prunes (heaped tablespoon)	14-087	14-087	Dried mixed fruit	1	30	TRUE	TRUE	Other Fruit	Other Fruit
DriedLentils	Pulses e.g. lentils, beans, peas	13-434	13-434	Lentils, red, split, dried, boiled in unsalted water	1	70	TRUE	TRUE	Legumes	Legumes
DriedMilk	Dried milk	12-030	12-030	Dried skimmed milk	1	50	TRUE	TRUE	Dairy products; low fat	Dairy products; low fat
Eggs	Eggs as boiled, fried, scrambled, etc. (one)	12-806	12-806	Eggs, chicken, boiled	1	50	TRUE	TRUE	Eggs	Eggs
EvaporatedMilk	Evaporated milk	12-033	12-033	Evaporated milk, whole	1	585	TRUE	TRUE	Dairy products; high fat	Dairy products; high fat
FizzySoftDrinks	Fizzy soft drinks, e.g. Coca Cola, lemonade (cup)	17-175	17-175	Cola	1	160	TRUE	TRUE	Soda; high sugar	Soda; high sugar
FrenchDressing	French dressing (tablespoon)	17-509	17-509	Dressing, French	1	15	TRUE	TRUE	Salad dressing high fat	Salad dressing high fat
Frosties	Sugar topped cereals e.g. Frosties	11-492	11-492	Frosties	1	40	TRUE	TRUE	LF Breakfast Cereals	LF Breakfast Cereals
FruitnFibre	Fruit n' fibre	11-493	11-493	Fruit n' fibre	1	40	TRUE	FALSE	HF Breakfast Cereals
Fruitpiehome	Fruit pies, tarts, crumbles, home baked	11-596	11-596	Fruit pie, one crust	1	110	TRUE	TRUE	Sweet baked	Sweet baked
Fruitpiesready	Fruit pies, tarts, crumbles, ready made	11-547	11-547	Fruit pie, individual	1	110	TRUE	TRUE	Sweet baked	Sweet baked
FruitSquash	Fruit squash or cordial (cup)	17-190	17-190	Fruit drink/squash, concentrated, made up	1	160	TRUE	TRUE	Drinks; other	Drinks; other
FruitTea	Fruit tea (cup)	17-172	17-172	Tea, herbal, infusion	1	190	FALSE	TRUE		Drinks; other
FullMilk	Full cream milk	12-315	12-315	Whole milk, average	1	585	TRUE	TRUE	Dairy products; high fat	Dairy products; high fat
Garlic	Garlic (clove)	13-244	13-244	Garlic, raw	1	5	TRUE	TRUE	Vegetables; allium	Vegetables; allium
GoatsMilk	Goats' milk	12-328	12-328	Goats milk, pasteurised	1	585	TRUE	TRUE	Soy and other milk	Soy and other milk
Grapefruit	Grapefruit (half)	14-292	14-292	Grapefruit, raw	1	80	TRUE	TRUE	Citrus fruit	Citrus fruit
Grapenuts	Grape nuts	11-135	11-135	Grape nuts	1	40	TRUE	FALSE	HF Breakfast Cereals
Grapes	Grapes (handful)	14-109	14-109	Grapes, average	1	80	TRUE	TRUE	Other Fruit	Other Fruit
GreenBeans	Green beans, broad beans, runner beans	13-432	13-432	Green beans/French beans, frozen, boiled in unsalted water	1	90	TRUE	TRUE	Legumes	Legumes
GreenSalad	Green salad, lettuce, cucumber, celery	15-380	15-380	Salad, green	1	30	TRUE	TRUE	Vegetables; green leafy	Vegetables; green leafy
GreenTea	Green tea (cup)	17-171	17-171	Tea, green, infusion	1	190	FALSE	TRUE		Tea
HighFibreCereal	High Fibre cereals e.g. Branflakes, All Bran, Fruit and Fibre	11-485	11-485	All-Bran	0.33	40	FALSE	TRUE		HF Breakfast Cereals
HighFibreCereal	High Fibre cereals e.g. Branflakes, All Bran, Fruit and Fibre	11-493	11-493	Fruit 'n Fibre	0.33	40	FALSE	TRUE		HF Breakfast Cereals
HighFibreCereal	High Fibre cereals e.g. Branflakes, All Bran, Fruit and Fibre	11-486	11-486	Bran Flakes	0.33	40	FALSE	TRUE		HF Breakfast Cereals
Horlicks	Horlicks, Ovaltine (cup)	17-565	17-565	Ovaltine powder, made up with semi-skimmed milk	0.2	260	TRUE	TRUE	Drinks; other	Drinks; other
Horlicks	Horlicks, Ovaltine (cup)	17-561	17-561	Horlicks powder, made up with semi-skimmed milk	0.8	260	TRUE	TRUE	Drinks; other	Drinks; other
IceCream	Ice cream, choc ices	12-384	12-384	Choc ice	0.33	75	TRUE	TRUE	Dairy products; high fat	Dairy products; high fat
IceCream	Ice cream, choc ices	12-387	12-387	Ice cream, dairy, vanilla	0.66	75	TRUE	TRUE	Dairy products; high fat	Dairy products; high fat
Jam	Jam, marmalade, honey (teaspoon)	17-050	17-050	Honey	0.12	17	TRUE	TRUE	Sweets and sweet condiments	Sweets and sweet condiments
Jam	Jam, marmalade, honey (teaspoon)	17-078	17-078	Marmalade	0.38	18	TRUE	TRUE	Sweets and sweet condiments	Sweets and sweet condiments
Jam	Jam, marmalade, honey (teaspoon)	17-073	17-073	Jam, fruit with edible seeds	0.5	18	TRUE	TRUE	Sweets and sweet condiments	Sweets and sweet condiments
JustRightType	Just right type	LD02	LD02	Just right type	1	40	TRUE	FALSE	LF Breakfast Cereals
Lasagne	Lasagne, moussaka	19-346	19-346	Lasagne, homemade	1	420	TRUE	TRUE	Lasagne	Lasagne
Leeks	Leeks	13-452	13-452	Leeks, boiled in unsalted water	1	75	TRUE	TRUE	Vegetables; allium	Vegetables; allium
Liqueurs	Port, sherry, vermouth, liqueurs (pub measure)	17-245	17-245	Liqueurs, low-medium strength	0.2	25	TRUE	TRUE	Spirits and Liquor	Spirits and Liquor
Liqueurs	Port, sherry, vermouth, liqueurs (pub measure)	17-234	17-234	Port	0.8	50	TRUE	TRUE	Spirits and Liquor	Spirits and Liquor
Lowcalsaladcream	Low calorie, low fat salad cream (tablespoon)	17-327	17-327	Salad cream, reduced calorie	1	20	TRUE	TRUE	Salad dressing low fat	Salad dressing low fat
LowFatHotChoc	Low fat hot chocolate (cup)	17-499	17-499	Drinking chocolate powder, reduced fat	1	18	FALSE	TRUE		Drinks; other
LowFatSpread	Low fat spread, e.g. Outline, Gold (teaspoon)	17-553	17-552	Fat spread (20-25% fat), not polyunsaturated	1	5	TRUE	TRUE	Low Fat Spread	Low Fat Spread
Marmite	Marmite, Bovril (teaspoon)	17-517	17-517	Yeast extract	1	9	TRUE	TRUE	Seasonings	Seasonings
Marrow	Marrow, courgettes	13-231	13-231	Courgette, boiled in unsalted water	1	90	TRUE	TRUE	Vegetables; other	Vegetables; other
Mayo	Full fat salad cream, mayonnaise (tablespoon)	17-512	17-512	Salad cream	1	20	TRUE	TRUE	Salad dressing high fat	Salad dressing high fat
MeatSoup	Meat soups (bowl) (to include meat and vegetable soups)	17-250	17-250	Chicken soup, cream of, canned	1	220	TRUE	TRUE	Soup	Soup
Melon	Melon (1 slice)	14-296	14-296	Melon, watermelon	0.25	200	TRUE	TRUE	Other Fruit	Other Fruit
Melon	Melon (1 slice)	14-162	50-921	Melon, Honeydew	0.25	200	TRUE	TRUE	Other Fruit	Other Fruit
Melon	Melon (1 slice)	14-159	50-923	Melon, Galia	0.25	200	TRUE	TRUE	Other Fruit	Other Fruit
Melon	Melon (1 slice)	14-295	14-295	Melon, Canteloupe-type	0.25	150	TRUE	TRUE	Other Fruit	Other Fruit
MFBacon	Bacon or gammon	19-003	19-003	Bacon rashers, back, grilled	1	25	TRUE	TRUE	Processed Meats	Processed Meats
MFBeef	Beef: roast, steak, mince, stew or casserole	18-081	18-081	Beef, stewing steak, stewed, lean and fat	0.01	140	TRUE	TRUE	Meat	Meat
MFBeef	Beef: roast, steak, mince, stew or casserole	18-091	18-091	Beef, topside, roasted well-done, lean and fat	0.26	90	TRUE	TRUE	Meat	Meat
MFBeef	Beef: roast, steak, mince, stew or casserole	18-472	18-472	Beef, rump steak, lean and fat, fried	0.33	144	TRUE	TRUE	Meat	Meat
MFBeef	Beef: roast, steak, mince, stew or casserole	18-470	18-470	Beef, mince, stewed	0.4	140	TRUE	TRUE	Meat	Meat
MFburgers	Beefburgers	19-030	19-030	Beefburgers, chilled/frozen, grilled	1	78	TRUE	TRUE	Beefburgers	Beefburgers
MFCornedBeef	Corned Beef, Spam, luncheon meats	19-135	19-135	Luncheon meat, canned	0.5	14	TRUE	TRUE	Processed Meats	Processed Meats
MFCornedBeef	Corned Beef, Spam, luncheon meats	19-128	19-128	Corned beef, canned	0.5	38	TRUE	TRUE	Processed Meats	Processed Meats
MFFishFingers	Fish fingers, fish cakes & breaded fish	16-281	16-281	Fish cakes, grilled	0.33	50	TRUE	TRUE	Fried fish	Fried fish
MFFishFingers	Fish fingers, fish cakes & breaded fish	16-288	16-288	Fish fingers, cod, grilled	0.66	60	TRUE	TRUE	Fried fish	Fried fish
MFFishroe	Fish roe, taramasalata	16-307	16-307	Taramasalata	1	45	TRUE	TRUE	Other fish and seafood	Other fish and seafood
MFFriedfish	Fried fish in batter, as in fish and chips	16-110	16-110	Plaice, in batter, fried in blended oil	0.06	200	TRUE	TRUE	Fried fish	Fried fish
MFFriedfish	Fried fish in batter, as in fish and chips	16-063	16-063	Haddock, coated in crumbs, frozen, fried in blended oil	0.24	170	TRUE	TRUE	Fried fish	Fried fish
MFFriedfish	Fried fish in batter, as in fish and chips	16-021	16-021	Cod, in batter, fried in blended oil	0.7	180	TRUE	TRUE	Fried fish	Fried fish
MFHam	Ham, cured meats & chorizo	19-308	19-308	Ham	1	23	TRUE	TRUE	Processed Meats	Processed Meats
MFLamb	Lamb: roast, chops or stew	18-187	18-187	Lamb, stewing, stewed, lean and fat	0.16	140	TRUE	TRUE	Meat	Meat
MFLamb	Lamb: roast, chops or stew	18-477	18-477	Lamb, loin chops, lean and fat, grilled	0.27	70	TRUE	TRUE	Meat	Meat
MFLamb	Lamb: roast, chops or stew	18-480	18-480	Lamb, leg, whole, lean and fat, roast, medium	0.57	90	TRUE	TRUE	Meat	Meat
MFLiver	Liver, liver pate, liver sausage	18-494	18-494	Liver, lamb, fried	0.33	100	TRUE	TRUE	Processed Meats	Processed Meats
MFLiver	Liver, liver pate, liver sausage	19-317	19-317	Pate, liver	0.66	80	TRUE	TRUE	Processed Meats	Processed Meats
MFOilyfish	Oily fish, fresh or canned, e.g. tuna, mackerel, kippers, salmon, sardines, herring	16-196	16-196	Mackerel, smoked	0.06	150	TRUE	TRUE	Oily fish	Oily fish
MFOilyfish	Oily fish, fresh or canned, e.g. tuna, mackerel, kippers, salmon, sardines, herring	16-328	16-328	Sardines, canned in brine, drained	0.08	100	TRUE	TRUE	Oily fish	Oily fish
MFOilyfish	Oily fish, fresh or canned, e.g. tuna, mackerel, kippers, salmon, sardines, herring	16-207	16-207	Salmon, smoked	0.16	56	TRUE	TRUE	Oily fish	Oily fish
MFOilyfish	Oily fish, fresh or canned, e.g. tuna, mackerel, kippers, salmon, sardines, herring	16-327	16-327	Salmon, grilled	0.18	100	TRUE	TRUE	Oily fish	Oily fish
MFOilyfish	Oily fish, fresh or canned, e.g. tuna, mackerel, kippers, salmon, sardines, herring	16-339	16-339	Tuna, canned in brine, drained	0.52	92	TRUE	TRUE	Oily fish	Oily fish
MFPies	Savoury pies, e.g. meat pie, pork pie, pasties, steak & kidney pie, sausage rolls	19-066	19-066	Sausage rolls, puff pastry	0.25	60	TRUE	TRUE	Savoury Pies	Savoury Pies
MFPies	Savoury pies, e.g. meat pie, pork pie, pasties, steak & kidney pie, sausage rolls	19-316	19-316	Cornish pastie, retail	0.25	155	TRUE	TRUE	Savoury Pies	Savoury Pies
MFPies	Savoury pies, e.g. meat pie, pork pie, pasties, steak & kidney pie, sausage rolls	19-069	19-069	Steak and kidney/Beef pie, individual, chilled/frozen, baked	0.25	160	TRUE	TRUE	Savoury Pies	Savoury Pies
MFPies	Savoury pies, e.g. meat pie, pork pie, pasties, steak & kidney pie, sausage rolls	19-063	19-063	Pork pie, individual	0.25	140	TRUE	TRUE	Savoury Pies	Savoury Pies
MFPork	Pork: roast, chops or stew	18-482	18-482	Pork, diced, casseroled, lean only	0.07	140	TRUE	TRUE	Meat	Meat
MFPork	Pork: roast, chops or stew	18-252	18-252	Pork, loin chops, grilled, lean and fat	0.46	75	TRUE	TRUE	Meat	Meat
MFPork	Pork: roast, chops or stew	18-485	18-485	Pork, leg joint, lean and fat, roast, medium	0.47	90	TRUE	TRUE	Meat	Meat
MFPoultry	Chicken or other poultry e.g. turkey	18-361	18-361	Turkey, meat, average, roasted	0.17	90	TRUE	TRUE	Poultry	Poultry
MFPoultry	Chicken or other poultry e.g. turkey	18-331	18-331	Chicken, meat, average, roasted	0.83	100	TRUE	TRUE	Poultry	Poultry
MFSausages	Sausages	19-077	19-077	Beef sausages, chilled, grilled	0.14	40	TRUE	TRUE	Processed Meats	Processed Meats
MFSausages	Sausages	19-080	19-080	Pork sausages, chilled, grilled	0.86	40	TRUE	TRUE	Processed Meats	Processed Meats
MFShellfish	Shellfish, e.g. crab, prawns, mussels	16-239	16-239	Prawns, boiled	1	60	TRUE	TRUE	Other fish and seafood	Other fish and seafood
MFWhitefish	Other white fish, fresh or frozen, e.g. cod, plaice, sole, haddock, halibut	16-108	16-108	Plaice, frozen, steamed	0.06	130	TRUE	TRUE	Other fish and seafood	Other fish and seafood
MFWhitefish	Other white fish, fresh or frozen, e.g. cod, plaice, sole, haddock, halibut	16-049	16-049	Haddock, steamed	0.24	120	TRUE	TRUE	Other fish and seafood	Other fish and seafood
MFWhitefish	Other white fish, fresh or frozen, e.g. cod, plaice, sole, haddock, halibut	16-017	16-017	Cod, steamed	0.7	120	TRUE	TRUE	Other fish and seafood	Other fish and seafood
MilkPuddings	Milk puddings e.g. rice, custard, trifle	12-416	12-416	Milk pudding, made with whole milk	0.33	200	TRUE	TRUE	Sweet baked	Sweet baked
MilkPuddings	Milk puddings e.g. rice, custard, trifle	12-413	12-413	Custard, made up with semi-skimmed milk	0.33	120	TRUE	TRUE	Sweet baked	Sweet baked
MilkPuddings	Milk puddings e.g. rice, custard, trifle	12-417	12-417	Trifle, homemade	0.33	170	TRUE	TRUE	Sweet baked	Sweet baked
Muesli	Muesli	11-494	11-494	Muesli, swiss style	1	60	TRUE	TRUE	HF Breakfast Cereals	HF Breakfast Cereals
Mushrooms	Mushrooms	13-286	13-286	Mushrooms, common, fried in corn oil	1	56	TRUE	TRUE	Vegetables; other	Vegetables; other
NaanPoppdmTort	Naan, poppadoms, flour tortillas	11-463	11-463	Naan bread	0.33	13	FALSE	TRUE		White and brown bread, and refined grains
NaanPoppdmTort	Naan, poppadoms, flour tortillas	11-464	11-464	Pappadums, takeaway	0.33	51	FALSE	TRUE		White and brown bread, and refined grains
NaanPoppdmTort	Naan, poppadoms, flour tortillas	11-632	11-632	Tortillas, made with wheat flour	0.33	160	FALSE	TRUE		White and brown bread, and refined grains
Nuts	Mixed nuts	14-880	14-880	Mixed nuts	1	40	TRUE	FALSE	Nuts
NutsSalted	Salted nuts e.g. peanuts, cashews (handful)	14-812	14-812	Cashew nuts, roasted and salted	0.2	25	FALSE	TRUE		Nuts
NutsSalted	Salted nuts e.g. peanuts, cashews (handful)	14-834	14-834	Peanuts, roasted and salted	0.8	25	FALSE	TRUE		Nuts
NutsUnsalted	Unsalted nuts, e.g. brazil, walnuts (handful)	14-871	14-871	Brazil nuts	0.4	10	FALSE	TRUE		Nuts
NutsUnsalted	Unsalted nuts, e.g. brazil, walnuts (handful)	14-879	14-879	Walnuts	0.6	20	FALSE	TRUE		Nuts
OatBasedCereal	Oat based	11-489	11-489	Oat based	1	60	TRUE	FALSE	HF Breakfast Cereals
OliveOilSpread	Olive oil spread (teaspoon)	17-025	17-025	Fat spread (60% fat), with olive oil	1	5	FALSE	TRUE		Margarine
Onions	Onions	13-307	13-307	Onions, fried in corn oil	1	60	TRUE	TRUE	Vegetables; allium	Vegetables; allium
Oranges	Oranges, satsumas, mandarins (1 fruit)	14-298	14-298	Oranges	1	120	TRUE	TRUE	Citrus fruit	Citrus fruit
OtherCereal	Cereal, other	11-505	11-505	Weetabix	0.25	40	TRUE	FALSE	HF Breakfast Cereals
OtherCereal	Cereal, other	11-497	11-497	Rice krispies	0.25	40	TRUE	FALSE	HF Breakfast Cereals
OtherCereal	Cereal, other	11-490	11-490	Cornflakes	0.25	40	TRUE	FALSE	HF Breakfast Cereals
OtherCereal	Cereal, other	11-486	11-486	Branflakes	0.25	40	TRUE	FALSE	HF Breakfast Cereals
Otherdressing	Other salad dressing (tablespoon)	17-306	17-306	Dressing, thousand island	1	50	TRUE	TRUE	Salad dressing high fat	Salad dressing high fat
OtherSoftMarg	Other soft margarine, dairy spreads, e.g. Blue Band, Clover (teaspoon)	17-020	17-020	Margarine, soft, not polyunsaturated	1	5	TRUE	TRUE	Margarine	Margarine
Parsnips	Parsnips, turnips, swedes	13-454	13-454	Parsnip, boiled in unsalted water	0.33	65	TRUE	TRUE	Vegetables; other	Vegetables; other
Parsnips	Parsnips, turnips, swedes	13-391	50-834	Turnip, boiled in unsalted water	0.33	60	TRUE	TRUE	Vegetables; other	Vegetables; other
Parsnips	Parsnips, turnips, swedes	13-361	50-820	Swede, boiled in unsalted water	0.33	60	TRUE	TRUE	Vegetables; other	Vegetables; other
Peaches	Peaches, plums, apricots (1 fruit)	14-299	14-299	Peaches, raw	1	70	TRUE	TRUE	Other Fruit	Other Fruit
PeanutButter	Peanut butter (teaspoon)	14-876	14-876	Peanut butter, smooth	1	20	TRUE	TRUE	Nuts	Nuts
Pears	Pears (1 fruit)	14-190	14-190	Pears, average, raw	1	170	TRUE	TRUE	Other Fruit	Other Fruit
Peas	Peas	13-440	13-440	Peas, frozen, boiled in unsalted water	1	70	TRUE	TRUE	Legumes	Legumes
PicklesChutney	Pickles, chutney (tablespoon)	17-352	17-352	Pickle, sweet	1	40	TRUE	TRUE	Seasonings	Seasonings
Pizza	Pizza (one slice)	11-613	11-613	Pizza, cheese and tomato, deep pan	1	200	TRUE	TRUE	Pizza	Pizza
Porridge	Porridge, Readybreak, oats	11-569	11-569	Porridge, made with water	1	160	TRUE	TRUE	Porridge	Porridge
PotatoSalad	Potato salad	15-297	15-297	Salad, potato, with mayonnaise, retail	1	85	TRUE	TRUE	Fried potatoes	Fried potatoes
PufaMarg	Polyunsaturated margarine, e.g. Flora, sunflower (teaspoon)	17-021	17-021	Margarine, soft, polyunsaturated	1	5	TRUE	TRUE	Polyunsaturated Margarine	Polyunsaturated Margarine
PureFruitJuice	Pure fruit juice (100%) e.g. orange, apple juice (cup)	17-195	17-195	Fruit juice drink, ready to drink	1	160	TRUE	TRUE	Fruit juice	Fruit juice
Quiche	Quiche (slice)	12-923	12-923	Quiche, cheese and egg	1	140	TRUE	TRUE	Pizza	Pizza
RedFatButter	Reduced fat butter (teaspoon)	17-016	17-016	Blended spread, (40% fat)	1	5	FALSE	TRUE		Butter
RedWine	Red wine (small glass)	17-228	17-228	Red wine	1	125	FALSE	TRUE		Wine
RiceKrispies	Rice Krispies	11-497	11-497	Rice krispies	1	40	TRUE	FALSE	LF Breakfast Cereals
RiceMilk	Rice milk	LD01	LD01	Rice milk	1	585	TRUE	TRUE	Soy and other milk	Soy and other milk
RoastPotatoes	Old potatoes, roast in blended oil	50-671	50-671	Old potatoes, roast in blended oil	1	200	TRUE	FALSE	Fried potatoes
Sauces	Sauces, e.g. white sauce, cheese sauce, gravy (tablespoon)	17-528	17-528	White sauce, savoury, made with semi-skimmed milk	0.33	50	TRUE	TRUE	Seasonings	Seasonings
Sauces	Sauces, e.g. white sauce, cheese sauce, gravy (tablespoon)	17-311	17-311	Gravy instant granules, made up	0.66	50	TRUE	TRUE	Seasonings	Seasonings
Seeds	Seeds e.g. Sunflower, pumpkin (tablespoon)	14-845	14-845	Sunflower seeds	0.5	16	FALSE	TRUE		Nuts
Seeds	Seeds e.g. Sunflower, pumpkin (tablespoon)	14-842	14-842	Pumpkin seeds	0.5	16	FALSE	TRUE		Nuts
SemiSkimmedMilk	Semi-skimmed milk	12-312	12-312	Semi-skimmed milk, average	1	585	TRUE	TRUE	Dairy products; low fat	Dairy products; low fat
ShreddedWheat	Shredded wheat	11-499	11-499	Shredded wheat	1	45	TRUE	FALSE	HF Breakfast Cereals
Shreddies	Shreddies	11-500	11-500	Shreddies	1	45	TRUE	FALSE	HF Breakfast Cereals
SkimmedMilk	Skimmed milk	12-306	12-306	Skimmed milk, average	1	585	TRUE	TRUE	Dairy products; low fat	Dairy products; low fat
Smoothies	Smoothies (cup)	14-281	14-281	Orange juice, freshly squeezed	1	250	FALSE	TRUE		Fruit juice
SoyaMilk	Soya milk	12-331	12-331	Soya, non-dairy alternative to milk, unsweetened	1	585	TRUE	TRUE	Soy and other milk	Soy and other milk
SpecialK	Special K	11-501	11-501	Special K	1	40	TRUE	FALSE	LF Breakfast Cereals
Spinach	Spinach	13-457	13-457	Spinach, boiled in unsalted water	1	90	TRUE	TRUE	Vegetables; green leafy	Vegetables; green leafy
Spirits	Spirits, e.g. gin, brandy, whisky, vodka (pub measure)	17-247	17-247	Spirits, 40% volume	1	23	TRUE	TRUE	Spirits and Liquor	Spirits and Liquor
SpongePudhome	Sponge puddings, home baked	11-706	11-706	Sponge pudding	1	110	TRUE	TRUE	Sweet baked	Sweet baked
SpongePudready	Sponge puddings, ready made	11-549	11-549	Sponge pudding, canned	1	110	TRUE	TRUE	Sweet baked	Sweet baked
Start	Start	11-502	11-502	Start	1	40	TRUE	FALSE	HF Breakfast Cereals
Strawberries	Strawberries, raspberries, other berries, kiwi fruit (one fruit or handful)	14-260	14-260	Strawberries, raw	1	100	TRUE	TRUE	Berries	Berries
SugarAdded	Sugar added to tea, coffee, cereal (teaspoon)	17-063	17-063	Sugar, white	1	6	TRUE	TRUE	Sweets and sweet condiments	Sweets and sweet condiments
SugarPuffType	Sugar puffs	11-503	11-503	Sugar puffs	1	40	TRUE	FALSE	LF Breakfast Cereals
SultanaBran	Sultana Bran	11-504	11-504	Sultana Bran	1	40	TRUE	FALSE	HF Breakfast Cereals
Sweetcorn	Sweetcorn	13-459	13-459	Sweetcorn, kernels, canned, re-heated, drained	1	85	TRUE	TRUE	Vegetables; other	Vegetables; other
SweetPeppers	Sweet peppers	13-318	13-318	Peppers, capsicum, green, raw	1	80	TRUE	TRUE	Vegetables; other	Vegetables; other
SweetsToffees	Sweets, toffees, mints (small packet)	17-101	17-101	Boiled sweets	1	8	TRUE	TRUE	Sweets and sweet condiments	Sweets and sweet condiments
Tea	Tea (cup)	17-165	17-165	Tea, black, infusion, average	1	260	TRUE	TRUE	Tea	Tea
TinnedFruit	Tinned fruit (handful)	14-096	14-096	Fruit cocktail, canned in juice	1	100	TRUE	TRUE	Other Fruit	Other Fruit
Tofu	Meat substitutes e.g. tofu, soyameat, textured vegetable protein, vegeburger	13-119	50-723	Tofu, soya bean, steamed	0.4	120	TRUE	TRUE	Soy foods	Soy foods
Tofu	Meat substitutes e.g. tofu, soyameat, textured vegetable protein, vegeburger	15-331	15-331	Vegeburger, retail, grilled	0.6	56	TRUE	TRUE	Soy foods	Soy foods
Tomatoes	Tomatoes	13-460	13-460	Tomatoes, raw	1	85	TRUE	TRUE	Vegetables; yellow	Vegetables; yellow
TomatoKetchup	Tomato ketchup (tablespoon)	17-513	17-513	Tomato ketchup	1	16	TRUE	TRUE	Seasonings	Seasonings
VegSoup	Vegetable soups (bowl)	17-284	17-284	Vegetable soup, canned	1	220	TRUE	TRUE	Soup	Soup
VLowFatSpread	Very low fat spread (teaspoon) e.g. Diet Flora	17-554	17-554	Fat spread (5% fat)	1	5	TRUE	TRUE	Low Fat Spread	Low Fat Spread
Watercress	Watercress	13-462	13-462	Watercress, raw	1	20	TRUE	TRUE	Vegetables; other	Vegetables; other
WeetabixType	Weetabix type	11-505	11-505	Weetabix	1	40	TRUE	FALSE	HF Breakfast Cereals
WheatFlakes	Wheat flakes	LD03	11-155	Wheat flakes	1	40	TRUE	FALSE	HF Breakfast Cereals
WhiteBread	White bread/rolls	11-468	11-468	White bread, sliced	1	36	TRUE	TRUE	White and brown bread, and refined grains	White and brown bread, and refined grains
Whitepasta	White or green pasta, e.g. spaghetti, macaroni, noodles	11-448	11-448	Macaroni, boiled	1	230	TRUE	TRUE	White and brown bread, and refined grains	White and brown bread, and refined grains
WhiteRice	White rice	11-446	11-446	White rice, easy cook, boiled	1	180	TRUE	TRUE	White and brown bread, and refined grains	White and brown bread, and refined grains
WhiteWine	White wine (small glass)	17-231	17-231	White wine, medium	1	125	FALSE	TRUE		Wine
WholemealBread	Wholemeal & granary bread/rolls	11-476	11-476	Wholemeal bread, average	1	36	TRUE	TRUE	Wholemeal bread and grains	Wholemeal bread and grains
WholemealPasta	Wholemeal pasta	11-455	11-455	Spaghetti, wholemeal, boiled	1	230	TRUE	TRUE	Wholemeal bread and grains	Wholemeal bread and grains
Wine	White wine, red wine	17-231	17-231	White wine	0.5	175	TRUE	FALSE	Wine
Wine	White wine, red wine	17-228	17-228	Red wine	0.5	175	TRUE	FALSE	Wine
