# Supplementary material for: Use of dietary indices to control for diet in human gut microbiota studies
Source: Microbiome. 2018 Apr 25;6:77. doi: 10.1186/s40168-018-0455-y (PMC5918560; doi:10.1186/s40168-018-0455-y)
Supplement: Supplementary file 2 — HEI creation. (ZIP 233 kb) [file 40168_2018_455_MOESM2_ESM.zip › HEI_2010_creation.R]

#########################################################################
#####   Dietary Index - HEI 2010 creation methods for UK FFQ data   #####           
#####                   Based on USDA methodology                   ##### 
#########################################################################

rm(list=ls())

# ++++ DATA ++++ #

# FFQ data - following Norfolk EPIC guidelines - contains frequency of consumption per individual food item 
# Also contains metadata (needs to include sex for alcohol calculation)
ffq <- read.csv("ffq.csv")
ffq$ffq_date <- as.Date(ffq$ffq_date, "%d/%m/%Y")

#FFQ intake data - contains estimated calorie consumption per individual 
library(foreign)
ffq_intakes<- read.dta("ffq_intakes.dta")
ffq_intakes<- ffq_intakes[which(ffq_intakes$study_no %in% ffq$iid),]

#Look up table for food content - Second sheet of CoFIDs databased publically available for GOV.UK website (for reference, not ran in script)
proximates <- read.csv("proximates.csv")

#Conversion look up table to convert food frequency into estimated portion size per food item (for reference, not ran in script)
portions <- read.csv("Food_portions_all.csv")

# ++++ Pre-processing ++++ #
#Components need to be divided by calories dived by 1000 to get per 1000 calorie amount
Kcal<- ffq$energy_kcal/1000

#Removing with all nas 
ffq<- ffq[,colSums(is.na(ffq))<nrow(ffq)]


# ++++ ADEQUACY COMPONENTS ++++ #

#Whole fruit

x<- c("Apples", "Pears", "Oranges", "Grapefruit", "Bananas", "Grapes", "Melon",
      "Peaches", "Strawberries", "TinnedFruit", "DriedFruit")

WFF<-ffq[,which(colnames(ffq) %in% x)]

WFF$Apples.cups<- WFF$Apples*2
WFF$Pears.cups<- WFF$Pears*2.65625
WFF$Oranges.cups<- WFF$Oranges*1.67 
WFF$Grapefruit.cups<- WFF$Grapefruit*1.111 
WFF$Bananas.cups<- WFF$Bananas*1.67
WFF$Grapes.cups<- WFF$Grapes*1.3245
WFF$Melon.cups<- WFF$Melon*2.9296875 
WFF$Peaches.cups<- WFF$Peaches*1.136363636
WFF$Strawberries.cups<- WFF$Strawberries*1.623376623

WFF$TinnedFruit.cups<- WFF$TinnedFruit*1.6
WFF$DriedFruit.cups<- WFF$DriedFruit*0.6

WFF.cup <- cbind(WFF$Apples.cups, WFF$Pears.cups, WFF$Oranges.cups, WFF$Grapefruit.cups, WFF$Bananas.cups, 
                 WFF$Grapes.cups, WFF$Melon.cups, WFF$Peaches.cups, WFF$Strawberries.cups, WFF$TinnedFruit.cups, 
                 WFF$DriedFruit.cups)
Fr.cups <- (rowSums(WFF.cup))

Fr.cup.kcal<- (Fr.cups/7)/Kcal


x<- Fr.cup.kcal
whole.fruit<- ifelse(x == 0, 0, 
                     ifelse(x>0 & x<0.1, 1, 
                                       ifelse(x>=0.1 & x<0.2, 2,
                                                  ifelse(x>=0.2 & x<0.3, 3,
                                                                     ifelse(x>=0.3 & x<0.4, 4, 5)))))
hist(whole.fruit)

##Fruit juice & Smoothie (To be added to total fruit component )

y<- c("PureFruitJuice", "Smoothies")

o.fr<-ffq[,which(colnames(ffq) %in% y)]

o.fr$PureFruitJuice.cups<- o.fr$PureFruitJuice*1.6
o.fr$Smoothies.cups<- o.fr$Smoothies*2.5


####--Total Fruit--#### 

TF.cups <- cbind(WFF$Apples.cups, WFF$Pears.cups, WFF$Oranges.cups, WFF$Grapefruit.cups, WFF$Bananas.cups, 
                   WFF$Grapes.cups, WFF$Melon.cups, WFF$Peaches.cups, WFF$Strawberries.cups, WFF$TinnedFruit.cups, 
                   WFF$DriedFruit.cups, o.fr$PureFruitJuice.cups, o.fr$Smoothies.cups)
TF.cups <- (rowSums(TF.cups))

x<- (TF.cups/7)/Kcal

total.fruit<- ifelse(x == 0, 0, 
                     ifelse(x>0 & x<0.2, 1, 
                            ifelse(x>=0.2 & x<0.4, 2,
                                   ifelse(x>=0.4 & x<0.6, 3,
                                          ifelse(x>=0.6 & x<0.8, 4, 5)))))

hist(total.fruit)
####--Whole grains--#### 

y<- c("BrownBread", "WholemealBread", "Crispbread", "Porridge", "Muesli", "HighFibreCereal", "BrownRice", "WholemealPasta")

w.grains<-ffq[,which(colnames(ffq) %in% y)]

w.grains$BrownBread.g<- w.grains$BrownBread*36
w.grains$WholemealBread.g<- w.grains$WholemealBread*36
w.grains$Crispbread.g<- w.grains$Crispbread*10
w.grains$Porridge.g<- w.grains$Porridge*160
w.grains$Muesli.g<- w.grains$Muesli*60
w.grains$HighFibreCereal.g <- w.grains$HighFibreCereal*40
w.grains$BrownRice.g <- w.grains$BrownRice*180
w.grains$WholemealPasta.g<- w.grains$WholemealPasta*230


w.grains.g<- cbind(w.grains$BrownBread.g, w.grains$WholemealBread.g, w.grains$Crispbread.g, w.grains$Porridge.g, 
                   w.grains$Muesli.g,  w.grains$HighFibreCereal.g, w.grains$BrownRice.g, w.grains$WholemealPasta.g)

#Convert to ounces
w.grains.oz <- (rowSums(w.grains.g))*0.035274

x<- (w.grains.oz/7)/Kcal

#10 point component
whole.grains<- ifelse(x == 0, 0, 
                        ifelse(x>0 & x<(1/6), 1, 
                                           ifelse(x>=(1/6) & x<(2/6), 2,
                                                  ifelse(x>=(2/6) & x<(3/6), 3,
                                                         ifelse(x>=(3/6) & x<(4/6), 4,
                        ifelse(x>=(4/6) & x<(5/6), 5, 
                                 ifelse(x>=(5/6) & x<(6/6), 6, 
                                            ifelse(x>=(6/6) & x<(7/6), 7,
                                                       ifelse(x>=(7/6) & x<(8/6), 8,
                                                              ifelse(x>=(8/6) & x<(9/6), 9, 10                                                
                                                                ))))))))))
hist(whole.grains)
  
#### -- Dairy -- ####

#per potion (oz) (ie non-fat fraction) - inclusve soy milks and non-butter spread as in HEI guidelines
y<- c("Dairysingle", "Dairydouble", "DairyLFYog", "DairyFFYog", "DairyDesserts", "Dairycheese", "DairyLFcheese",
      "DairyCottageCheese", "Butter", "RedFatButter", "BlockMarg", "PufaMarg", "OliveOilSpread",
      "OtherSoftMarg", "LowFatSpread", "VLowFatSpread", "CholLowerSpread", "IceCream", "CoffeeWhitener",
      "FullMilk", "SkimmedMilk", "DriedMilk", "SemiSkimmedMilk", "ChannelIslandMilk", "SoyaMilk", 
      "EvaporatedMilk", "GoatsMilk", "RiceMilk")

dairy<-ffq[,which(colnames(ffq) %in% y)]

dairy$Dairysingle.cup <-dairy$Dairysingle*0.05129161
dairy$Dairydouble.cup <- dairy$Dairydouble*0.06245698
dairy$DairyLFYog.cup <- dairy$DairyLFYog*0.4838259
dairy$DairyFFYog.cup <- dairy$DairyFFYog*0.47453096
dairy$DairyDesserts.cup<- dairy$DairyDesserts*0.436862008
dairy$Dairycheese.cup<- dairy$Dairycheese*0.332620584
dairy$DairyLFcheese.cup <- dairy$DairyLFcheese*0.314022872
dairy$DairyCottageCheese.cup <- dairy$DairyCottageCheese*0.654338633
dairy$Butter.cup <- dairy$Butter*0.004059724
dairy$RedFatButter.cup <- dairy$RedFatButter*0.014011848
dairy$BlockMarg.cup <- dairy$BlockMarg*0.004556968
dairy$PufaMarg.cup <- dairy$PufaMarg*0.010691198
dairy$OliveOilSpread.cup <- dairy$OliveOilSpread*0.023184982
dairy$OtherSoftMarg.cup <- dairy$OtherSoftMarg*0.012431626
dairy$LowFatSpread.cup <- dairy$LowFatSpread*0.046307807
dairy$VLowFatSpread.cup <- dairy$VLowFatSpread*0.059050223 
dairy$CholLowerSpread.cup <- dairy$CholLowerSpread*0.014499005
dairy$IceCream.cup <- dairy$IceCream*0.443658042
dairy$CoffeeWhitener.cup<- dairy$CoffeeWhitener*0.0147408
dairy$FullMilk.cup <- dairy$FullMilk*2.30700529
dairy$SkimmedMilk.cup <- dairy$SkimmedMilk*2.395828595
dairy$DriedMilk.cup <- dairy$DriedMilk*1.000331503
dairy$SemiSkimmedMilk.cup <- dairy$SemiSkimmedMilk*2.359819147
dairy$ChannelIslandMilk.cup <- dairy$ChannelIslandMilk*2.278197732
dairy$SoyaMilk.cup <- dairy$SoyaMilk*2.362219777
dairy$EvaporatedMilk.cup <- dairy$EvaporatedMilk*2.093663334
dairy$GoatsMilk.cup <- dairy$GoatsMilk*2.204778469
dairy$RiceMilk.cup<- dairy$RiceMilk*2.400629854

dairy.cup <- cbind(dairy$Dairysingle.cup,
                  dairy$Dairydouble.cup,  dairy$DairyLFYog.cup, dairy$DairyFFYog.cup, dairy$DairyDesserts.cup,
                  dairy$Dairycheese.cup, dairy$DairyLFcheese.cup, dairy$DairyCottageCheese.cup,
                  dairy$Butter.cup, dairy$RedFatButter.cup, dairy$BlockMarg.cup, dairy$PufaMarg.cup,
                  dairy$OliveOilSpread.cup, dairy$OtherSoftMarg.cup,dairy$LowFatSpread.cup, dairy$VLowFatSpread.cup,
                  dairy$CholLowerSpread.cup , dairy$IceCream.cup, dairy$CoffeeWhitener.cup,
                  dairy$FullMilk.cup, dairy$SkimmedMilk.cup, dairy$DriedMilk.cup,dairy$SemiSkimmedMilk.cup,
                  dairy$ChannelIslandMilk.cup, dairy$SoyaMilk.cup, dairy$EvaporatedMilk.cup,
                  dairy$GoatsMilk.cup, dairy$RiceMilk.cup)

dairy.cups<- rowSums(dairy.cup)
x<- (dairy.cups/7)/Kcal

#10 point component
#Max score >=1.3cup per 1000kcal, intervals of 0.13

dairy<- ifelse(x == 0, 0, 
               ifelse(x>0 & x<0.14, 1, 
                      ifelse(x>=0.14 & x<0.28, 2,
                             ifelse(x>=0.28 & x<0.42, 3,
                                    ifelse(x>=0.42 & x<0.56, 4,
              ifelse(x>0.56 & x<0.7, 5, 
                      ifelse(x>=0.7 & x<0.84, 6,
                               ifelse(x>=0.84 & x<0.98, 7,
                                    ifelse(x>=0.98 & x<1.12, 8,
                                           ifelse(x>=1.12 & x<1.3, 9, 10))))))))))
                                    
hist(dairy)

#### -- Total protein foods -- ###
#5 point component

#Greens and peas (protein calculation)
y<- c("Peas", "GreenBeans", "BakedBeans", "Beansprouts", "DriedLentils")

bnp<-ffq[,which(colnames(ffq) %in% y)]


#Peas (Protein)
bnp$Peas.pg<- bnp$Peas*4.2

#GreenBeans (Protein)
bnp$GreenBeans.pg<- bnp$GreenBeans*1.62

#BakedBeans (Protein)
bnp$BakedBeans.pg<- bnp$BakedBeans*7.02

#Beansprouts (Protein)
bnp$Beansprouts.pg<- bnp$Beansprouts*0.58

#DriedLentils (Protein)
bnp$DriedLentils.pg<- bnp$DriedLentils*0.27


bean_pea_pg<- cbind(bnp$Peas.pg, bnp$GreenBeans.pg, bnp$BakedBeans.pg, bnp$Beansprouts.pg, bnp$DriedLentils.pg)
bean_pea_pg_rs <- rowSums(bean_pea_pg)
beanpeas.oz<- (bean_pea_pg_rs/7)*0.35274


#Eggs, meat & poultry

y<- c("Eggs", "MFBeef", "MFburgers", "MFPork", "MFLamb", "MFPoultry", "MFBacon", "MFHam",
      "MFCornedBeef", "MFSausages", "MFPies", "MFLiver")

emp <- ffq[,which(colnames(ffq) %in% y)]

emp$Eggs.g<- emp$Eggs*7.05
emp$MFBeef.g<- emp$MFBeef*26.912
emp$MFburgers.g<- emp$MFburgers*20.67
emp$MFPork.g<- emp$MFPork*30.082
emp$MFLamb.g<- emp$MFLamb*27.076
emp$MFPoultry.g<- emp$MFPoultry*27.963
emp$MFBacon.g<- emp$MFBacon*5.8
emp$MFHam.g<- emp$MFHam*4.232
emp$MFCornedBeef.g<-emp$MFCornedBeef*19.4
emp$MFSausages.g<- emp$MFSausages*14.332
emp$MFPies.g<- emp$MFPies*9.05
emp$MFLiver.g<- emp$MFLiver*18.249

eggs.meat.poult.g <- cbind(emp$Eggs.g, emp$MFBeef.g, emp$MFburgers.g, emp$MFPork.g, emp$MFLamb.g, emp$MFPoultry.g,
                           emp$MFBacon.g, emp$MFHam.g, emp$MFCornedBeef.g, emp$MFSausages.g, emp$MFPies.g, emp$MFLiver.g)

#Seafood and plant protein

y<- c("Tofu", "MFFriedfish", "MFFishFingers", "MFWhitefish", "MFOilyfish", "MFShellfish", "MFFishroe",
      "PeanutButter", "NutsSalted", "NutsUnsalted", "Seeds")

spp<- ffq[,which(colnames(ffq) %in% y)]

spp$Tofu.g <- spp$Tofu*9.4656
spp$Friedfish.g <- spp$MFFriedfish*26.9244
spp$FishFingers.g <- spp$MFFishFingers*3.3363
spp$MFWhitefish.g <- spp$MFWhitefish*22.743
spp$MFOilyfish.g <- spp$MFOilyfish*20.50324
spp$MFShellfish.g <- spp$MFShellfish*13.56
spp$MFFishroe.g <- spp$MFFishroe*1.44
spp$PeanutButter.g <- spp$PeanutButter*4.56
spp$NutsSalted.g <- spp$NutsSalted*5.965
spp$NutsUnsalted.g <- spp$NutsUnsalted*2.336
spp$Seeds.g <- spp$Seeds*3.592

Seafood.plant.g<- cbind(spp$Tofu.g, spp$Friedfish.g, spp$FishFingers.g , spp$MFWhitefish.g, spp$MFOilyfish.g,
                        spp$MFShellfish.g, spp$MFFishroe.g, spp$PeanutButter.g, spp$NutsSalted.g, spp$NutsUnsalted.g,
                        spp$Seeds.g)

### Total Protein Calculation

TP<- cbind(Seafood.plant.g, eggs.meat.poult.g)

TP<- rowSums(TP)
#Convert to daily oz

TP<- (TP/7)*0.035274

#Adding in amount for beans and peas if meets minimun stanard
x <- ifelse(TP<2.5, TP + beanpeas.oz, TP)
x<- x/Kcal

total.protein<- ifelse(x == 0, 0, 
                 ifelse(x>0 & x<0.625, 1, 
                        ifelse(x>=0.625 & x<1.25, 2,
                               ifelse(x>=1.25 & x<1.875, 3,
                                      ifelse(x>=1.875 & x<2.5, 4, 5)))))

#### -- Seafood and plant protein -- ####
#Inclused the number of greens and peas COUNTED in TOTAL PROTEIN FOODS 
#Multiplied by protein g per portion size 
sp<- rowSums(Seafood.plant.g)
sp.day.oz<- (sp/7)*0.035274

#Amount of beans_and_peas not needed to meet protein componet
x<- 2.5 - TP
#y is the amount of protein to be considered for TP
bp.prot.to.be.added<- ifelse(x<0, 0, x)

#Adding in amount for beans and peas (using logic for TP standard as in HEI guidelines)

x<- (sp.day.oz + bp.prot.to.be.added)/Kcal
#Zero consumpt, max is >0.8oz
sea.plant.prot<- ifelse(x == 0, 0, 
                        ifelse(x>0 & x<0.2, 1, 
                               ifelse(x>=0.2 & x<0.4, 2,
                                      ifelse(x>=0.4 & x<0.6, 3,
                                             ifelse(x>=0.6 & x<0.8, 4, 5)))))

hist(sea.plant.prot)

#### -- Greens & beans -- ####

##Green veggies
y<- c("Spinach", "Broccoli", "GreenSalad", "Watercress")
gv<- ffq[,which(colnames(ffq) %in% y)]

gv$Spinach.cups<- gv$Spinach*0.47
gv$Broccoli.cups<- gv$Broccoli*0.55
gv$GreenSalad.cups<- gv$GreenSalad*0.8
gv$Watercress.cups<- gv$Watercress*0.59


#Amount of beans_and_peas not needed to meet protein componet
x<- 2.5 - TP
#y is the amount of protein to be considered for TP
bp.prot.to.be.added<- ifelse(x<0, 0, x)

#Convert the frequceny to the ratio of each component between 0 and 1
bean.pea.poz<- as.data.frame(bean_pea_pg*0.35274)
totals<- rowSums(bean.pea.poz) 
bp.freq<- as.data.frame(bean.pea.poz/totals)

#The amount of protein.oz based on ratio that each component contributed to protein score

comp.prot<- (bp.prot.to.be.added*bp.freq)
#Convert back to gs
comp.prot<- comp.prot/0.35274
#convert back into equivilent frequency - divide by portein amount per frequency - will give frequency PER DAY 
#comp.prot as frequency to then minus from overall frequency
Peas.freq.minus<- (comp.prot$V1/4.2)*7 
GreenBeans.freq.minus <-  (comp.prot$V2/1.62)*7 
BakedBeans.freq.minus <- (comp.prot$V3/7.02)*7
Beansprouts.freq.minus<- (comp.prot$V4/0.58)*7
DriedLentils.freq.minus<- (comp.prot$V5/0.27)*7
#minus from overall frequencies and convert to cups 

### Beans & Peas (legumes)

y<- c("Peas", "GreenBeans", "BakedBeans", "Beansprouts", "DriedLentils")

bnp<-ffq[,which(colnames(ffq) %in% y)]

#Peas
bnp$Peas.cups<- (bnp$Peas - Peas.freq.minus)*0.49

#GreenBeans
bnp$GreenBeans.cups<- (bnp$GreenBeans - GreenBeans.freq.minus)*0.82

#BakedBeans
bnp$BakedBeans.cups<- (bnp$BakedBeans - BakedBeans.freq.minus)*0.53

#Beansprouts
bnp$Beansprouts.cups<- (bnp$Beansprouts - Beansprouts.freq.minus)*0.53

#DriedLentils
bnp$DriedLentils.cups<- (bnp$DriedLentils - DriedLentils.freq.minus)*1.62

gnb<- cbind(bnp$Peas.cups, bnp$GreenBeans.cups, bnp$BakedBeans.cups, bnp$Beansprouts.cups, bnp$DriedLentils.cups,
            gv$Spinach.cups, gv$Broccoli.cups, gv$GreenSalad.cups, gv$Watercress.cups)

gbs<- rowSums(gnb)

x<- (gbs/7)/Kcal


#Greens and beans Zero consumpt, max is >0.2cup
greens.and.beans<- ifelse(x == 0, 0, 
                          ifelse(x>0 & x<0.05, 1, 
                                 ifelse(x>=0.05 & x<0.1, 2,
                                        ifelse(x>=0.1 & x<0.15, 3,
                                               ifelse(x>=0.15 & x<0.2, 4, 5)))))

hist(greens.and.beans)

##Other vegetables 

y<- c("Carrots", "BrusselsSprouts", "Cabbage", "Marrow", "Cauliflower", "Parsnips", "Leeks",
      "Onions", "Garlic", "Mushrooms", "SweetPeppers", "Tomatoes", "Sweetcorn", "Beetroot", "Coleslaw",
      "Avocado", "Boiledpotato")
ov <- ffq[,which(colnames(ffq) %in% y)]


ov$Carrots.cup <- ov$Carrots*0.39
ov$BrusselsSprouts.cup <- ov$BrusselsSprouts*0.58
ov$Cabbage.cup <- ov$Cabbage*0.63
ov$Marrow.cup <- ov$Marrow*0.4
ov$Cauliflower.cup <- ov$Cauliflower*0.73
ov$Parsnips.cup <- ov$Parsnips*0.3498
ov$Leeks.cup <- ov$Leeks*0.72
ov$Onions.cup <- ov$Onions*0.29
ov$Garlic.cup <- ov$Garlic*0.04
ov$Mushrooms.cup <- ov$Mushrooms*0.52
ov$SweetPeppers.cup <- ov$SweetPeppers* 0.54
ov$Tomatoes.cup <- ov$Tomatoes*0.47
ov$Sweetcorn.cup <- ov$Sweetcorn*0.52
ov$Beetroot.cup <- ov$Beetroot*0.23
ov$Coleslaw.cup <- ov$Coleslaw*0.38
ov$Avocado.cup <- ov$Avocado*0.5
ov$Boiledpotato.cup <- ov$Boiledpotato*0.2

tv <- cbind(ov$Carrots.cup, ov$BrusselsSprouts.cup, ov$Cabbage.cup, ov$Marrow.cup, ov$Cauliflower.cup, ov$Parsnips.cup, 
                   ov$Leeks.cup, ov$Onions.cup, ov$Garlic.cup, ov$Mushrooms.cup, ov$SweetPeppers.cup, ov$Tomatoes.cup, ov$Sweetcorn.cup,
                   ov$Beetroot.cup, ov$Coleslaw.cup, ov$Avocado.cup, ov$Boiledpotato.cup, gnb)


tvs<- rowSums(tv)

x<- (tvs/7)/Kcal

#Total Vegetables 5 point comp, max >=1.1 cup per 1000 kcal
total.veg<- ifelse(x == 0, 0, 
                          ifelse(x>0 & x<0.275, 1, 
                                 ifelse(x>=0.275 & x<0.55, 2,
                                        ifelse(x>=0.55 & x<0.825, 3,
                                               ifelse(x>=0.825 & x<1.1, 4, 5)))))

hist(total.veg)

#Fatty Acids
#Ratio of poly + mono ndat fatty acids to saturated fatty acids

#Intakes calculated as daily
intakes<- ffq2_intakes[c("study_no", "mono_fa_g", "poly_fa_g", "satd_fa_g", "sodium_mg")]

intakes<- merge(ffq2, intakes, by="study_no")


fatty1<- (intakes$mono_fa_g + intakes$poly_fa_g)
fatty2<- fatty1/intakes$satd_fa_g

x<- fatty2
fatty.acids<- ifelse(is.na(x), NA, 
                     ifelse(x <= 1.2, 0, 
               ifelse(x > 1.2 & x < 1.33, 1, 
                      ifelse(x>=1.33 & x<1.46, 2,
                             ifelse(x>=1.46 & x<1.59, 3,
                                    ifelse(x>=1.59 & x<1.72, 4,
                                           ifelse(x>1.72 & x<1.85, 5, 
                                                  ifelse(x>=1.85 & x<1.98, 6,
                                                         ifelse(x>=1.98 & x<2.11, 7,
                                                                ifelse(x>=2.11 & x<2.37, 8,
                                                                     ifelse(x>=2.37 & x<2.5, 9, 10)))))))))))

hist(fatty.acids)

########## Moderation components ##########


##Sodium 
#10 point componetns - min more 2g, max less that 1.1g
sod<- intakes$sodium_mg

#sodium in mg so divide by 1000 to convert to g
x<- (sod/1000)/Kcal

sodium<- ifelse(x >= 2, 0, 
                     ifelse(x < 2 & x >=1.9, 1, 
                            ifelse(x < 1.9 & x>=1.8, 2,
                                   ifelse(x < 1.8 & x>=1.7 , 3,
                                          ifelse(x < 1.7 & x >=1.6, 4,
                                                 ifelse(x < 1.6 & x>= 1.5, 5, 
                                                        ifelse(x < 1.5 & x>=1.4, 6,
                                                               ifelse(x < 1.4 & x>= 1.3, 7,
                                                                      ifelse(x < 1.3 & x>= 1.2, 8,
                                                                             ifelse(x < 1.2 & x>1.1, 9, 10))))))))))

#Refined grains 
y<- c("WhiteBread", "NaanPoppdmTort", "BreakfastCereal", "Frosties", "WhiteRice", "Whitepasta")
rg<- ffq[,which(colnames(ffq) %in% y)]

rg$WhiteBread.oz <-rg$WhiteBread*12.69864
rg$NaanPoppdmTort.oz<- rg$NaanPoppdmTort*26.33792
rg$BreakfastCereal.oz <- rg$BreakfastCereal*10.5822
rg$Frosties.oz <- rg$Frosties*14.1096
rg$WhiteRice.oz<- rg$WhiteRice*63.4932
rg$Whitepasta.oz<- rg$Whitepasta*81.1302

regr<- cbind(rg$WhiteBread.oz, rg$NaanPoppdmTort.oz, rg$BreakfastCereal.oz, rg$Frosties.oz,
             rg$WhiteRice.oz, rg$Whitepasta.oz)

reg<- rowSums(regr)

x<- (reg/7)/Kcal

refined.grains<- ifelse(x >= 4.3, 0, 
                ifelse(x < 4.3 & x >=4.02, 1, 
                       ifelse(x < 4.02 & x>=3.74, 2,
                              ifelse(x < 3.74 & x>=3.467 , 3,
                                     ifelse(x < 3.467 & x >=3.189, 4,
                                            ifelse(x < 3.189 & x>= 2.911, 5, 
                                                   ifelse(x < 2.911 & x>=2.633, 6,
                                                          ifelse(x < 2.633 & x>= 2.356, 7,
                                                                 ifelse(x < 2.356 & x>= 2.078, 8,
                                                                        ifelse(x < 2.078 & x>1.8, 9, 10))))))))))

hist(refined.grains)
#Empty calories - Kcal per portion minus what has already been considered 

y<- c("Dairysingle", "Dairydouble", "DairyLFYog", "DairyFFYog", "DairyDesserts", "Dairycheese", "DairyLFcheese",
      "DairyCottageCheese", "Butter", "RedFatButter", "BlockMarg", "PufaMarg", "OliveOilSpread", "OtherSoftMarg",
      "LowFatSpread", "VLowFatSpread", "CholLowerSpread", "IceCream", "CoffeeWhitener",
      "FullMilk", "SkimmedMilk", "DriedMilk", "SemiSkimmedMilk", "ChannelIslandMilk", "SoyaMilk", "EvaporatedMilk",
      "GoatsMilk","RiceMilk", "MFBeef", "MFburgers", "MFPork", "MFLamb", "MFPoultry", "MFBacon", "MFHam", "MFCornedBeef",
      "MFSausages", "MFPies" , "MFLiver", "Cakesready", "Bunshome", "Bunsready","Fruitpiehome", "Fruitpiesready", 
      "SpongePudhome", "SpongePudready", "MilkPuddings", "Biscuitschoc", "Biscuitsplain", "BiscuitsRedFat", "CerealBars",
      "ChocsMilk", "ChocsDark", "Chocolatebar", "SweetsToffees", "SugarAdded", "Crisps", "ChipsRoastPots", "PotatoSalad",
      "Lasagne","Pizza", "Quiche", "Lowcalsaladcream", "Mayo", "FrenchDressing", "Otherdressing","Jam", "FizzySoftDrinks",
      "CreamCrackers", "Cakeshome")


empt.cal <- ffq[,which(colnames(ffq) %in% y)]


empt.cal$Dairysingle.kcal <-empt.cal$Dairysingle*27.1
empt.cal$Dairydouble.kcal <- empt.cal$Dairydouble* 147.0
empt.cal$DairyLFYog.kcal <- empt.cal$DairyLFYog*  75.9
empt.cal$DairyFFYog.kcal <- empt.cal$DairyFFYog* 116.8
empt.cal$DairyDesserts.kcal<- empt.cal$DairyDesserts* 240.4
empt.cal$Dairycheese.kcal<- empt.cal$Dairycheese*119.324
empt.cal$DairyLFcheese.kcal <- empt.cal$DairyLFcheese*  42.7
empt.cal$DairyCottageCheese.kcal <- empt.cal$DairyCottageCheese*28.1
empt.cal$Butter.kcal <- empt.cal$Butter*37.1
empt.cal$RedFatButter.kcal <- empt.cal$RedFatButter*17.9
empt.cal$BlockMarg.kcal <- empt.cal$BlockMarg*35.9
empt.cal$PufaMarg.kcal <- empt.cal$PufaMarg*37.3
empt.cal$OliveOilSpread.kcal <- empt.cal$OliveOilSpread*28.4
empt.cal$OtherSoftMarg.kcal <- empt.cal$OtherSoftMarg*36.2
empt.cal$LowFatSpread.kcal <- empt.cal$LowFatSpread*11.7
empt.cal$VLowFatSpread.kcal <- empt.cal$VLowFatSpread*3.2
empt.cal$CholLowerSpread.kcal <- empt.cal$CholLowerSpread*17.1
empt.cal$IceCream.kcal <- empt.cal$IceCream *149.31675
empt.cal$CoffeeWhitener.kcal<- empt.cal$CoffeeWhitener*10.6
empt.cal$FullMilk.kcal <- empt.cal$FullMilk*310.6
empt.cal$SkimmedMilk.kcal <- empt.cal$SkimmedMilk*199.5
empt.cal$DriedMilk.kcal <- empt.cal$DriedMilk* 108.5
empt.cal$SemiSkimmedMilk.kcal <- empt.cal$SemiSkimmedMilk* 199.5
empt.cal$ChannelIslandMilk.kcal <- empt.cal$ChannelIslandMilk* 380.8
empt.cal$SoyaMilk.kcal <- empt.cal$SoyaMilk*88.9
empt.cal$EvaporatedMilk.kcal <- empt.cal$EvaporatedMilk* 693.8
empt.cal$GoatsMilk.kcal <- empt.cal$GoatsMilk* 356.3
empt.cal$RiceMilk.kcal<- empt.cal$RiceMilk* 174.6
empt.cal$MFBeef.kcal <-empt.cal$MFBeef*157.16052
empt.cal$MFburgers.kcal <- empt.cal$MFburgers*171.6
empt.cal$MFPork.kcal <- empt.cal$MFPork*93.2247
empt.cal$MFLamb.kcal <- empt.cal$MFLamb*143.6751
empt.cal$MFPoultry.kcal <- empt.cal$MFPoultry*62.3592
empt.cal$MFBacon.kcal <- empt.cal$MFBacon*48.6
empt.cal$MFHam.kcal <- empt.cal$MFHam*62.3592
empt.cal$MFCornedBeef.kcal <- empt.cal$MFCornedBeef*34.393
empt.cal$MFSausages.kcal <- empt.cal$MFSausages*80.6272
empt.cal$MFPies.kcal <- empt.cal$MFPies*250.63625
empt.cal$MFLiver.kcal <- empt.cal$MFLiver*302.6
empt.cal$Cakesready.kcal <- empt.cal$Cakesready*183.4
empt.cal$Bunshome.kcal <- empt.cal$Bunshome*125.11224
empt.cal$Bunsready.kcal <- empt.cal$Bunsready*150.3018
empt.cal$Fruitpiehome.kcal <- empt.cal$Fruitpiehome* 151.7
empt.cal$Fruitpiesready.kcal <- empt.cal$Fruitpiesready* 274.6
empt.cal$SpongePudhome.kcal <- empt.cal$SpongePudhome*249
empt.cal$SpongePudready.kcal <- empt.cal$SpongePudready*203.6
empt.cal$MilkPuddings.kcal <- empt.cal$MilkPuddings*155.892
empt.cal$Biscuitschoc.kcal <- empt.cal$Biscuitschoc*59.6
empt.cal$Biscuitsplain.kcal <- empt.cal$Biscuitsplain*20.9
empt.cal$BiscuitsRedFat.kcal <- empt.cal$BiscuitsRedFat*14.8
empt.cal$CerealBars.kcal <- empt.cal$CerealBars*91.9
empt.cal$ChocsMilk.kcal <- empt.cal$ChocsMilk*35.3248
empt.cal$ChocsDark.kcal <- empt.cal$ChocsDark*35.2
empt.cal$Chocolatebar.kcal <- empt.cal$Chocolatebar* 238.9
empt.cal$SweetsToffees.kcal <- empt.cal$SweetsToffees*62.4
empt.cal$SugarAdded.kcal <- empt.cal$SugarAdded*24.0
empt.cal$Crisps.kcal <- empt.cal$Crisps*82.4
empt.cal$ChipsRoastPots.kcal <- empt.cal$ChipsRoastPots*162.492
empt.cal$PotatoSalad.kcal <- empt.cal$PotatoSalad*206.5
empt.cal$Lasagne.kcal <- empt.cal$Lasagne* 453.6
empt.cal$Pizza.kcal <- empt.cal$Pizza* 152.6
empt.cal$Quiche.kcal <- empt.cal$Quiche* 289.4
empt.cal$Lowcalsaladcream.kcal <- empt.cal$Lowcalsaladcream* 38.3
empt.cal$Mayo.kcal <- empt.cal$Mayo* 69.2
empt.cal$FrenchDressing.kcal <- empt.cal$FrenchDressing* 69.4
empt.cal$Otherdressing.kcal <- empt.cal$Otherdressing* 157.5
empt.cal$Jam.kcal <- empt.cal$Jam* 151.7
empt.cal$FizzySoftDrinks.kcal <- empt.cal$FizzySoftDrinks* 69.8
empt.cal$CreamCrackers.kcal <- empt.cal$CreamCrackers* 152.6
empt.cal$Cakeshome.kcal <- empt.cal$Cakeshome* 152.6

ec<- cbind(empt.cal$Cakeshome.kcal, empt.cal$CreamCrackers.kcal, empt.cal$FizzySoftDrinks.kcal, empt.cal$Jam.kcal, empt.cal$Otherdressing.kcal,
           empt.cal$FrenchDressing.kcal, empt.cal$Mayo.kcal, empt.cal$Lowcalsaladcream.kcal, empt.cal$Quiche.kcal, empt.cal$Pizza.kcal,
           empt.cal$Lasagne.kcal, empt.cal$PotatoSalad.kcal, empt.cal$ChipsRoastPots.kcal, empt.cal$Crisps.kcal, empt.cal$SugarAdded.kcal,
           empt.cal$SweetsToffees.kcal, empt.cal$Chocolatebar.kcal, empt.cal$ChocsDark.kcal, empt.cal$ChocsMilk.kcal, empt.cal$CerealBars.kcal,
           empt.cal$BiscuitsRedFat.kcal, empt.cal$Biscuitsplain.kcal, empt.cal$Biscuitschoc.kcal, empt.cal$MilkPuddings.kcal, empt.cal$SpongePudready.kcal,
           empt.cal$SpongePudhome.kcal, empt.cal$Fruitpiesready.kcal, empt.cal$Fruitpiehome.kcal, empt.cal$Bunsready.kcal, empt.cal$Bunshome.kcal,
           empt.cal$Cakesready.kcal, empt.cal$MFLiver.kcal, empt.cal$MFPies.kcal, empt.cal$MFSausages.kcal, empt.cal$MFCornedBeef.kcal,
           empt.cal$MFHam.kcal, empt.cal$MFBacon.kcal, empt.cal$MFPoultry.kcal, empt.cal$MFLamb.kcal, empt.cal$MFPork.kcal, empt.cal$MFburgers.kcal,
           empt.cal$MFBeef.kcal, empt.cal$RiceMilk.kcal, empt.cal$GoatsMilk.kcal, empt.cal$EvaporatedMilk.kcal, empt.cal$SoyaMilk.kcal,
           empt.cal$ChannelIslandMilk.kcal, empt.cal$SemiSkimmedMilk.kcal, empt.cal$DriedMilk.kcal, empt.cal$SkimmedMilk.kcal, empt.cal$FullMilk.kcal,
           empt.cal$CoffeeWhitener.kcal, empt.cal$IceCream.kcal, empt.cal$CholLowerSpread.kcal, empt.cal$VLowFatSpread.kcal, empt.cal$LowFatSpread.kcal,
           empt.cal$OtherSoftMarg.kcal, empt.cal$OliveOilSpread.kcal, empt.cal$PufaMarg.kcal, empt.cal$BlockMarg.kcal, empt.cal$RedFatButter.kcal,
           empt.cal$Butter.kcal, empt.cal$DairyCottageCheese.kcal, empt.cal$DairyLFcheese.kcal, empt.cal$Dairycheese.kcal, empt.cal$DairyDesserts.kcal,
           empt.cal$DairyFFYog.kcal, empt.cal$DairyLFYog.kcal, empt.cal$Dairydouble.kcal, empt.cal$Dairysingle.kcal)

rec<- rowSums(ec)

#Weekly to daily amounts of empty cals
rec<- (rec/7)

#Add alcohol
y<- c("Beer", "Liqueurs", "Spirits", "RedWine", "WhiteWine")

alch <- ffq[,which(colnames(ffq) %in% y)]

alch$Beer.kcal<- alch$Beer*140.6013
alch$Liqueurs.kcal<- alch$Liqueurs*75.9
alch$Spirits.kcal <- alch$Spirits*51.06
alch$RedWine.kcal <- alch$RedWine*85
alch$WhiteWine.kcal <- alch$WhiteWine*92.5

#divide each alcohole comp by 7, then - the amount of one drink cals for women and 2 for men
#add in study number from unique ids from tess 

#assign gender 
alch$study_no<- ffq$iid
TwinDetails_160316 <- read.csv("~/Documents/PhD/Data_+_analy/Twins_data_analy/TwinDetails_160316.csv")

TwinDets<- TwinDetails_160316
c<- as.data.frame(TwinDets$STUDY_NO)
c$Sex<- as.character(TwinDets$SEX)
names(c)[names(c)=="TwinDets$STUDY_NO"] <- "study_no"
alch<- merge(c, alch, by="study_no", all.x = F, all.y= T)

table(alch$Sex)

######## NEED SEX BASED alcoholE CALCULATION HERE!! 2 drinks per men 
menalch<- alch[which(alch$Sex == "M"),]
femalch<- alch[which(alch$Sex == "F"),]

femalch$Beer.kcal<- ifelse((femalch$Beer.kcal/7) -140.6013 <= 0, 0, (femalch$Beer.kcal/7) -140.6013)
femalch$Liqueurs.kcal<- ifelse((femalch$Liqueurs.kcal/7) - 75.9<= 0, 0, (femalch$Liqueurs.kcal/7) - 75.9)
femalch$Spirits.kcal <-ifelse((femalch$Spirits.kcal/7) - 51.06 <=0, 0, (femalch$Spirits.kcal/7) - 51.06)
femalch$RedWine.kcal <- ifelse((femalch$RedWine.kcal/7) - 85 <=0, 0, (femalch$RedWine.kcal/7) - 85)
femalch$WhiteWine.kcal <- ifelse((femalch$WhiteWine.kcal/7) - 92.5 <=0, 0, femalch$WhiteWine.kcal/7-92.5)

menalch$Beer.kcal<- ifelse((menalch$Beer.kcal/7) -(140.6013*2) <= 0, 0, (menalch$Beer.kcal/7) -(140.6013*2))
menalch$Liqueurs.kcal<- ifelse((menalch$Liqueurs.kcal/7) - (75.9*2) <= 0, 0, (menalch$Liqueurs.kcal/7) - (75.9*2))
menalch$Spirits.kcal <-ifelse((menalch$Spirits.kcal/7) - (51.06*2) <=0, 0, (menalch$Spirits.kcal/7) - (51.06*2))
menalch$RedWine.kcal <- ifelse((menalch$RedWine.kcal/7) - (85*2) <=0, 0, (menalch$RedWine.kcal/7) - (85*2))
menalch$WhiteWine.kcal <- ifelse((menalch$WhiteWine.kcal/7) - (92.5*2) <=0, 0, menalch$WhiteWine.kcal/7-(92.5*2))

men.alc<- cbind(menalch$study_no, menalch$Beer.kcal, menalch$Liqueurs.kcal, menalch$Spirits.kcal, menalch$RedWine.kcal, menalch$WhiteWine.kcal)
fem.alc<- cbind(femalch$study_no, femalch$Beer.kcal, femalch$Liqueurs.kcal, femalch$Spirits.kcal, femalch$RedWine.kcal, femalch$WhiteWine.kcal)


alcohol<- rbind(men.alc, fem.acl)
alcohol<- as.data.frame(alcohol)
names(alcohol)[names(alcohol) == "V1"]<- "study_no"


c<- alcohol[c(2:6)]
totalbz<- rowSums(c)

alcohol$totalbz <- totalbz

rec<- cbind(ffq$iid, rec)
rec<- as.data.frame(rec)
names(rec)[names(rec) == "V1"]<- "study_no"

d<- merge(rec, alcohol, by="study_no")

cal<- d$rec + d$totalbz
tKcal<- ffq$energy_kcal

x<- cal/tKcal

#Anything with over 50% of total energy from empty calories gets 20, minimum score is 19% of energy

empty.calories<- ifelse(x >= 0.5, 0, 
                        ifelse(x < 0.5 & x >= 0.4845, 1, 
                               ifelse(x < 0.4845 & x>=0.469, 2,
                                      ifelse(x < 0.469 & x>= 0.4535 , 3,
                                             ifelse(x < 0.4535 & x >=0.438, 4,
                                                    ifelse(x < 0.438 & x>= 0.4225, 5, 
                                                           ifelse(x < 0.4225 & x>=0.407, 6,
                                                                  ifelse(x < 0.407 & x>= 0.3915, 7,
                                                                         ifelse(x < 0.3915 & x>= 0.376, 8,
                                                                                ifelse(x < 0.376 & x>0.3605, 9,
ifelse(x < 0.3605 & x >= 0.345, 10, 
       ifelse(x < 0.345 & x>= 0.3295, 11,
              ifelse(x < 0.3295 & x>= 0.314 , 12,
                     ifelse(x < 0.314 & x >= 0.2985, 13,
                            ifelse(x < 0.2985 & x>= 0.283, 14, 
                                   ifelse(x < 0.283 & x>=0.2675, 15,
                                          ifelse(x < 0.2675 & x>=0.252, 16,
                                                 ifelse(x < 0.252 & x>= 0.2365, 17,
                                                        ifelse(x < 0.2365 & x >=0.221, 18,
                                                               ifelse(x < 0.221 & x>0.20559, 19, 20))))))))))))))))))))

hist(empty.calories)

##### Total Score ####

all.components.df<- cbind(whole.fruit, total.fruit, whole.grains, dairy, total.protein, sea.plant.prot,
                          greens.and.beans, total.veg, fatty.acids, refined.grains, sodium, empty.calories)

HEI.ffq<- rowSums(all.components.df)

hist(HEI.ffq)

study_no<- ffq$study_no
ffq_date<- as.Date(ffq$ffq_date, "%d/%m/%Y")

HEI<- cbind(study_no, ffq_date, all.components.df, HEI.ffq)
HEI<- as.data.frame(HEI)

write.csv(HEI, "HEI.ffq.csv")
