# Supplementary material for: Use of dietary indices to control for diet in human gut microbiota studies
Source: Microbiome. 2018 Apr 25;6:77. doi: 10.1186/s40168-018-0455-y (PMC5918560; doi:10.1186/s40168-018-0455-y)
Supplement: Supplementary file 2 — HEI creation. (ZIP 233 kb) [file 40168_2018_455_MOESM2_ESM.zip › HFD_creation.R]

#### Dietary Index - Healthy Food Diversity Index ####

# ++++ DATA REQUIRED +++++ #

# FFQ data - following Norfolk EPIC guidelines - contains frequency of consumption per individual food item 
# Also contains metadata (needs to include sex for alcohol calculation)
ffq <- read.csv("ffq.csv")

#Conversion look up table to convert food frequency into estimated portion size per food item 
#Also makes use of pre-groupings of food as calculation does not require finer grain estimations 
portions <- read.csv("Food_portions_all.csv")

#---------------#
#Making use of pre-groupings of food from within portions dataframe
x<- as.character(portions$FFQ2.Food.Groups)
t <- as.character(portions$FFQ1.Food.Groups)
portions$groups <- ifelse(x== "", t, x)
groups <- unique(portions$groups)

food <- names(ffq[c(8:169)])

port_v1 <- sapply(food, function(x){
  r.ports<- portions[grepl(x, portions$VarName), 6]*portions[grepl(x, portions$VarName), 7]
})

library(stringi)
x<- stri_list2matrix(port_v1, byrow = TRUE)
x<- apply(x, 2, as.numeric)
row.names(x)<- food
x<- x[rowSums(is.na(x))!=5,]
port_szs_g<- rowSums(x, na.rm= T)

port_szs_g <- as.data.frame(port_szs_g)

ffq_as_portions <- sapply(food, function(x){
  y <- ffq[,which(names(ffq)%in% x)]
  t<- port_szs_g[which(row.names(port_szs_g) %in% x),]
  output<- sapply(y, function(y){y*t})
})

ffq_as_portions_g<- as.data.frame(ffq_as_portions)
ffq_as_portions_g <- data.frame(lapply(ffq_as_portions_g, as.character), stringsAsFactors = F)

ffq_as_portions_g<- apply(ffq_as_portions_g, 2, as.numeric)

total_weight <- rowSums(ffq_as_portions_g, na.rm = T)

ffq_as_portions_g<- as.data.frame(ffq_as_portions_g)

extract_groups <- function(y){x<- portions[which(portions$groups %in% y),]
output <- ffq_as_portions_g[,which(colnames(ffq_as_portions_g) %in% x$VarName)]}


#Vegetables, fruits, leaf salades, juices - HF 0.2328
y <- c("Other Fruit", "Other Fruit", "Vegetables; other" , "Legumes" , "Vegetables; cruciferous",
       "Vegetables; yellow", "Vegetables; allium",  "Citrus fruit", "Vegetables; green leafy",                 
       "Fruit juice", "Berries")


hf1 <- extract_groups(y)
hf1 <- hf1/total_weight
hf1 <- hf1*0.2628

#Wholemeal 
y<- c("Wholemeal bread and grains",  "HF Breakfast Cereals", "Crisp Bread", "Porridge")       
hf2 <- extract_groups(y)
hf2 <- hf2/total_weight
hf2<- hf2*0.2044

#Potatoes
y<- c("Cooked Potatoes","Fried potatoes")       
hf3 <- extract_groups(y)
hf3 <- hf3/total_weight
hf3<- hf3*0.146

#White-meal products/peeled rice
y<- c("LF Breakfast Cereals", "White and brown bread, and refined grains")
hf4 <- extract_groups(y)
hf4 <- hf4/total_weight
hf4<- hf4*0.0876

#Snacks and sweets - sugar/cakes/sweets/snack/potato chips/fruit juice spritz etc
y <- c("Sweet baked", "Sweets and sweet condiments", "Savoury Snacks", "Soda; low sugar",                          
       "Soda; high sugar", "Savoury Pies")
hf5 <- extract_groups(y)
hf5 <- hf5/total_weight
hf5 <- hf5*0.0292

## Animal foods (25%)		0.25 ×
#Fish/low-fat meat/low-fat meat products	36	0.36 = 0.090

y <- c("Other fish and seafood", "Oily fish", "Poultry") 
hf6 <- extract_groups(y)
hf6 <- hf6/total_weight
hf6 <- hf6*0.09

#Low-fat milk/low-fat dairy products	28	0.28 = 0.070
y <- c("Dairy products; low fat", "Low Fat Spread", "Soy and other milk")
hf7 <- extract_groups(y)
hf7 <- hf7/total_weight
hf7 <- hf7*0.07

#Milk/dairy products	20	0.20 = 0.050
y <- c("Dairy products; high fat")
hf8 <- extract_groups(y)
hf8 <- hf8/total_weight
hf8 <- hf8*0.05

#Meat products, sausages, eggs	12	0.12 = 0.030
y<- c("Processed Meats", "Meat", "Eggs", "Lasagne", "Beefburgers" , "Fried fish")
hf9 <- extract_groups(y)
hf10 <- hf9[c(2)]
hf9[c(2)] <- NULL
hf9 <- hf9/total_weight
hf9 <- hf9*0.03

#Bacon
hf10 <- hf10/total_weight
hf10 <- hf10*0.01

#Oilseed rape/walnut oil	36	0.36 = 0.0072
##NO DATA

#Wheat germ oil/soybean oil	28	0.28 = 0.0056
##NO DATA

#Corn oil/sunflower oil
y <- c("Salad dressing high fat", "Salad dressing low fat")
hf11 <- extract_groups(y)
hf11 <- hf11/total_weight
hf11 <- hf11*0.004

#Margarines/butter	12	0.12 = 0.0024
y <- c("Margarine", "Butter", "Polyunsaturated ")
hf12 <- extract_groups(y)
hf12 <- hf12/total_weight
hf12 <- hf12*0.0024

hf <- cbind(hf1, hf2, hf3, hf4, hf5, hf6, hf7, hf8, hf9, hf10, hf11, hf12)

health.value <- rowSums(hf)

library(vegan)
health.value.i <- health.value/0.26


y <- c("Other Fruit", "Other Fruit", "Vegetables; other" , "Legumes" , "Vegetables; cruciferous",
       "Vegetables; yellow", "Vegetables; allium",  "Citrus fruit", "Vegetables; green leafy",                 
       "Fruit juice", "Berries", "Wholemeal bread and grains",  "HF Breakfast Cereals", "Crisp Bread", "Porridge", "Cooked Potatoes","Fried potatoes",
       "LF Breakfast Cereals", "White and brown bread, and refined grains", "Sweet baked", "Sweets and sweet condiments", "Savoury Snacks", "Soda; low sugar",                          
       "Soda; high sugar", "Savoury Pies","Other fish and seafood", "Oily fish", "Poultry", "Dairy products; low fat", "Low Fat Spread", "Soy and other milk", 
       "Dairy products; high fat", "Processed Meats", "Meat", "Eggs", "Lasagne", "Beefburgers" , "Fried fish", "Salad dressing high fat", "Salad dressing low fat",
       "Margarine", "Butter", "Polyunsaturated")

hm <- extract_groups(y)


simpi <- diversity(hm, index="simpson")
ffq$HFD <- simpi*health.value.i


HFD <- ffq[c(2, 3, 4, 170)]

write.csv(HFD, "
          HFD_ffq.csv")
