# Supplementary material for: Use of dietary indices to control for diet in human gut microbiota studies
Source: Microbiome. 2018 Apr 25;6:77. doi: 10.1186/s40168-018-0455-y (PMC5918560; doi:10.1186/s40168-018-0455-y)
Supplement: Supplementary file 2 — HEI creation. (ZIP 233 kb) [file 40168_2018_455_MOESM2_ESM.zip › MDS_creation.R]

#### Dietary Index - Mediterranean Dietary Score (MDS) ####

# ++++ DATA REQUIRED +++++ #

# FFQ data - following Norfolk EPIC guidelines - contains frequency of consumption per individual food item
# Includes metadata - study id & gender 
ffq<- read.csv("ffq.csv")

#FFQ intake data - contains estimated calorie consumption and macro-micro nutrients per individual 
library(foreign)
ffq_intakes <- read.csv("ffq_intakes.dta")

# Conversion look up table to convert food frequency into estimated portion size per food item 
portions <- read.csv("Food_portions_all.csv")

#Look up table for food content - Second sheet of CoFIDs databased publicly available for GOV.UK website 
proximates <- read.csv("proximates.csv")

#---------------#

##Positive consumption above median
#Vegetables 
y<- c("Spinach", "Broccoli", "GreenSalad", "Watercress", "Carrots", "BrusselsSprouts", "Cabbage", "Marrow", "Cauliflower", "Parsnips", "Leeks",
      "Onions", "Garlic", "Mushrooms", "SweetPeppers", "Tomatoes", "Sweetcorn", "Beetroot", "Coleslaw",
      "Avocado", "Boiledpotato")

veggies <- ffq[,which(colnames(ffq) %in% y)]

veg.total <- rowSums(veggies)
x<-median(veg.total)

mds$veggies <- ifelse(veg.total>= x, 1, 0)


# Legumes
y<- c("Peas", "GreenBeans", "BakedBeans", "Beansprouts", "DriedLentils")

legs <- ffq[,which(colnames(ffq) %in% y)]
leg.total<- rowSums(legs) 
x<- median(leg.total)

mds$legumes <- ifelse(leg.total>= x, 1, 0)

#Fruits and Nuts 
y<- c("Apples", "Pears", "Oranges", "Grapefruit", "Bananas", "Grapes", "Melon",
        "Peaches", "Strawberries", "TinnedFruit", "DriedFruit", "PureFruitJuice", "Smoothies",
        "PeanutButter", "NutsSalted", "NutsUnsalted", "Seeds")
      
fandn <- ffq[,which(colnames(ffq) %in% y)]
fandn.total<- rowSums(fandn) 
x<- median(fandn.total)

mds$fruit.nuts <- ifelse(fandn.total>= x, 1, 0)      

#Cereal
y<- c("WhiteBread", "NaanPoppdmTort", "BreakfastCereal", "Frosties", "WhiteRice", "Whitepasta",
      "BrownBread", "WholemealBread", "Crispbread", "Porridge", "Muesli", "HighFibreCereal", 
      "BrownRice", "WholemealPasta")

cereal <- ffq[,which(colnames(ffq) %in% y)]
cereal.total<- rowSums(cereal) 
x<- median(cereal.total)

mds$cereal<- ifelse(cereal.total>= x, 1, 0)      

#Fish

y<- c("MFFriedfish", "MFFishFingers", "MFWhitefish", "MFOilyfish", "MFShellfish", "MFFishroe")

fish <- ffq[,which(colnames(ffq) %in% y)]
fish.total<- rowSums(fish) 
x<- median(fish.total)

mds$fish<- ifelse(fish.total>= x, 1, 0)      

##Negative if above median 
#Meat

y<- c("MFBeef", "MFburgers", "MFPork", "MFLamb", "MFPoultry", "MFBacon", "MFHam",
      "MFCornedBeef", "MFSausages", "MFPies", "MFLiver")

meat <- ffq[,which(colnames(ffq) %in% y)]
meat.total<- rowSums(meat) 
x<- median(meat.total)

mds$meat<- ifelse(meat.total< x, 1, 0)   

#dairy
y<- c("Dairysingle", "Dairydouble", "DairyLFYog", "DairyFFYog", "DairyDesserts", "Dairycheese", "DairyLFcheese",
      "DairyCottageCheese", "Butter", "RedFatButter", "BlockMarg", "PufaMarg", "OliveOilSpread",
      "OtherSoftMarg", "LowFatSpread", "VLowFatSpread", "CholLowerSpread", "IceCream", "CoffeeWhitener",
      "FullMilk", "SkimmedMilk", "DriedMilk", "SemiSkimmedMilk", "ChannelIslandMilk")

dairy <- ffq[,which(colnames(ffq) %in% y)]
dairy.total<- rowSums(dairy) 
x<- median(dairy.total)
      
mds$dairy<- ifelse(dairy.total< x, 1, 0)         
      
# Unsaturated fat: satfat ratio 
y<- c("satd_fa_g", "mono_fa_g", "poly_fa_g")

intakes <- ffq_intakes[,which(colnames(ffq_intakes) %in% y)]
intakes<- ffq_intakes[c(1,18:20, 50:52)]

intakes<- merge(ffq, intakes, by.x="iid", by.y="study_no")

fatty1<- (intakes$mono_fa_g + intakes$poly_fa_g)
fatty2<- fatty1/intakes$satd_fa_g

x<- median(fatty2)

mds$fatty<- ifelse(fatty2>= x, 1, 0)   


## Alcohol - 1 point if 5-25g/d for women; 10-50 g/d for men

alco <- c("Beer", "Liqueurs", "RedWine", "WhiteWine", "Spirits")

#Function to extract conversions for correct food item to portion size from portion look up table 
port_v1 <- sapply(alco, function(x){
  r.ports<- portions[grepl(x, portions$VarName), 6]*portions[grepl(x, portions$VarName), 7]
})

library(stringi)
x<- stri_list2matrix(port_v1, byrow = TRUE)
x<- apply(x, 2, as.numeric)
row.names(x)<- alco
x<- x[rowSums(is.na(x))!=5,]
port_szs_g<- rowSums(x, na.rm= T)

port_szs_g <- as.data.frame(port_szs_g)

ffq_as_portions <- sapply(alco, function(x){
  y <- ffq[,which(names(ffq)%in% x)]
  t<- port_szs_g[which(row.names(port_szs_g) %in% x),]
  output<- sapply(y, function(y){y*t})
})

ffq_as_portions_g<- as.data.frame(ffq_as_portions)
ffq_as_portions_g <- data.frame(lapply(ffq_as_portions_g, as.numeric), stringsAsFactors = F)

proximates$Food.Code<- as.character(proximates$Food.Code)
portions$Food.Code..6th.<- as.character(portions$Food.Code..6th.)
proxs<- proximates[which(proximates$Food.Code %in% portions$Food.Code..6th),]

merge<- portions[c(1, 3)]

proxs<- merge(proxs, merge, by.x="Food.Code", by.y="Food.Code..6th.")

proxs[proxs == "Tr"] <- NA

proxs$Alcohol..g.<- as.numeric(as.character(proxs$Alcohol..g.))
                                                                     
n<- 25
l1<- sapply(alco, function(x){
  fat<- proxs[grepl(x, proxs$VarName), n]
  fat<-fat/100
  prop.port<- portions[grepl(x, portions$VarName), 6]*portions[grepl(x, portions$VarName), 7]
  output<- fat*prop.port
})

library(stringi)
x<- stri_list2matrix(l1, byrow = TRUE)
x<- apply(x, 2, as.numeric)
row.names(x)<- alco
x<- x[rowSums(is.na(x))!=5,]
alco_g<- rowSums(x, na.rm= T)

alco_g <- as.data.frame(alco_g)

multiply_by_ffq<- function(x, z) {
  y <- ffq[,which(names(ffq)%in% x)]
  t<- z[which(row.names(z) %in% x),]
  output<- sapply(y, function(y){y*t})
}

alco_per_entry <- as.data.frame(sapply(alco, function(x){ multiply_by_ffq(x, alco_g)}))
alco_per_entry<- sapply(alco_per_entry, as.numeric)

tot.alc <- rowSums(alco_per_entry)

tot.alc.pd <- tot.alc/7

#Assignment of gender 
bze<- as.data.frame(cbind(as.character(ffq$Sex), tot.alc.pd))

mds$alc <- ifelse(bze$Sex == "F" & bze$tot.alc.pd > 5 & bze$tot.alc.pd <= 25, 1, 
                  ifelse(bze$Sex == "M" & bze$tot.alc.pd > 10 & bze$tot.alc.pd <= 50, 1, 0))

mds$MDS <- rowSums(mds[c(6:14)])

write.csv(mds,"mds_ffq.csv")
