# Supplementary material for: Use of dietary indices to control for diet in human gut microbiota studies
Source: Microbiome. 2018 Apr 25;6:77. doi: 10.1186/s40168-018-0455-y (PMC5918560; doi:10.1186/s40168-018-0455-y)
Supplement: Supplementary file 2 — HEI creation. (ZIP 233 kb) [file 40168_2018_455_MOESM2_ESM.zip › proximates.csv]

Food Code	Food Name	Description	Group	Constant	Previous	Comments	Description Footnote	Water (g)	Total nitrogen (g)	Protein (g)	Fat (g)	Carbohydrate (g)	Energy (kcal) (kcal)	Energy (kJ) (kJ)	Starch (g)	Oligosaccharide (g)	Total sugars (g)	Glucose (g)	Galactose (g)	Fructose (g)	Sucrose (g)	Maltose (g)	Lactose (g)	Alcohol (g)	NSP (g)	AOAC fibre (g)	Satd FA /100g FA (g)	Satd FA /100g fd (g)	n-6 poly /100g FA (g)	n-6 poly /100g food (g)	n-3 poly /100g FA (g)	n-3 poly /100g food (g)	cis-Mono FA /100g FA (g)	cis-Mono FA /100g Food (g)	Mono FA/ 100g FA (g)	Mono FA /100g food (g)	cis-Polyu FA /100g FA (g)	cis-Poly FA /100g Food (g)	Poly FA /100g FA (g)	Poly FA /100g food (g)	Sat FA excl Br /100g FA (g)	Sat FA excl Br /100g food (g)	Branched chain FA /100g FA (g)	Branched chain FA /100g food (g)	Trans FAs /100g FA (g)	Trans FAs /100g food (g)	Cholesterol (mg)
17-215	Beer, mild, draught	Mixed sample from different brewers	QA	894	50-1097	As MSF 17-215 - Mild, draught. Additional data from 50-1097		-95	0.03	0.2	Tr	1.6	24	102	0		1.6	Tr	0	Tr	0	1.6	0	2.5	Tr			Tr								Tr				Tr						0	0
50-1094	Beer, bitter, canned	6 samples	QA	892				-95.8	0.04	0.3	Tr	2.3	32	132	0		2.3							3.1	0			Tr								Tr				Tr							0
17-506	Beer, bitter, average	5 samples from different brewers; canned, draught and bottled	QA	17207	17-207	Miscellaneous foods supplement 17-207 and folate data from LGC, Individual folates in foodstuffs, 1996, food surveillance information sheet No.92. Vitamin K1 Bolton-Smith et al Br.J. Nutr. 83, 2000.		-93.9	0.05	0.3	Tr	2.2	30	125	0		2.2	0	0	0	0	2.2	0	2.9	Tr			Tr								Tr				Tr						0	0
17-221	Strong ale/barley wine	Mixed sample from different brewers	QA	900	50-1103	As MSF 17-221. Additional data from 50-1103		-86.3	0.11	0.7	Tr	6.1	66	275	0		6.1	Tr	0	Tr	0	6.1	0	5.7	Tr			Tr								Tr				Tr						0	0
17-220	Stout, Mackeson	10 samples; canned and bottled	QA					-92	0.06	0.4	Tr	4.6	36	153	0		4.6	0.4	0	0.3	0.4	-3.5	0.9	2.5	N			Tr								Tr				Tr							0
17-219	Stout, Guinness	10 samples; canned, bottled and draught	QA	17219		Vitamin K1 from Bolton-Smith et al Br.J. Nutr. 83, 2000		-90.2	0.06	0.4	Tr	1.5	30	126	0		1.5	Tr	0	Tr	0	-1.5	Tr	3.3	N			Tr								Tr				Tr							0
17-218	Shandy, homemade	Recipe. Calculated using equal volumes of lager and lemonade	QA					-94.4	0.03	0.2	0	2.9	26	107	0		2.9	0.8	0	0.7	1.4	0.1	0	2	Tr			0								0				0							0
17-216	Pale ale, bottled	Mixed sample from different brewers	QA	897	50-1100	As MSF 17-216		-93.9	0.05	0.3	Tr	2	28	118	0		2	0.7	0	Tr	0	1.3	0	2.8	Tr			Tr								Tr				Tr						0	0
17-214	Lager, premium	10 samples; Carlsberg Special Brew and Heldenbrau Extra Special	QA	17214				-88.7	0.05	0.3	Tr	2.4	59	244	0		2.4	1	0	0	0	-1.4	0	6.9	Tr			Tr								Tr				Tr							0
17-213	Lager, low alcohol	10 samples; Carlton LA, Swan Light, Tennents LA	QA	17213				97	0.04	0.2	0	1.5	10	41	0		1	0.5	0	0.2	0	0.3	0	0.5	Tr			Tr								Tr				Tr							0
50-1102	Stout, extra	6 samples of the same brand	QA	899				-96.4	0.05	0.3	Tr	2.1	39	163	0		2.1							4.3	0			Tr								Tr				Tr							0
50-1095	Beer, bitter, draught	5 samples from different brewers	QA	893				-96.7	0.04	0.3	Tr	2.3	32	132	0		2.3							3.1	0			Tr								Tr				Tr							0
17-217	Shandy	10 cans, 4 brands	QA	17217				-94	Tr	Tr	0	5	24	100	0		5	1.6	0	1.7	1.7	0	0	0.7	Tr			0								0				0							0
50-1101	Stout, bottled	4 samples from different brewers	QA	898				-94.2	0.05	0.3	Tr	4.2	37	156	0		4.2							2.9	0			Tr								Tr				Tr							0
17-212	Lager, alcohol-free	10 samples; Kaliber and Barbican	QA	17212				96.3	0.06	0.4	Tr	1.5	7	31	0		1.2	0.6	0	0.4	Tr	0.2	0	Tr	Tr			Tr								Tr				Tr							0
17-208	Bitter, best/premium	Mixed sample from different brewers	QA	17208				-93	0.05	0.3	Tr	2.2	33	139	0		2.2	0.3	0	0	0	1.9	0	3.4	Tr			Tr								Tr				Tr							0
17-209	Bitter, low alcohol	10 samples from different brewers	QA					94.7	0.03	0.2	0	2.1	13	54	0		1.2	0.4	0	0.1	0	0.7	0	0.6	Tr			0								0				0							0
17-210	Brown ale, bottled	Mixed sample from different brewers	QA	891	50-1098	As MSF 17-210. Additional data from 50-1098		-93.3	0.04	0.3	Tr	3	30	126	0		3	0.4	0	0.4	0.1	2.1	0	2.5	Tr			Tr								Tr				Tr						0	0
17-211	Lager	Mixed sample; Skol, Hofmeister, Tennents, Carling Black Label, Stella Artois and Fosters; canned and draught	QA	17211		Vitamin K1 from Bolton-Smith et al Br.J. Nutr. 83, 2000		-93	0.05	0.3	Tr	Tr	29	121	0		Tr	Tr	0	0	0	0	0	4	Tr			Tr								Tr				Tr						0	0
50-1096	Beer, bitter, keg	6 samples from different brewers	QA	895				-96.7	0.04	0.3	Tr	2.3	31	129	0		2.3							3	0			Tr								Tr				Tr							0
17-222	Cider, dry	3 samples of different brands	QC	901	50-1104	As MSF 17-222. Additional values from 50-1104		-92.5	Tr	Tr	0	2.6	36	152	0		2.6	0.6	0	0.5	0.7	0.8	0	3.8	0			0								0				0						0	0
17-223	Cider, low alcohol	10 samples, 3 brands including Strongbow LA	QC	17223				94.9	Tr	Tr	0	3.6	17	74	0		3.6	0.7	0	1.4	1.4	0.1	0	0.6	0			0								0				0							0
17-224	Cider, sweet	3 samples of different brands	QC	902	50-1105	As MSF 17-224. Additional values from 50-1105		-91.2	Tr	Tr	0	4.3	42	176	0		4.3	1	0	0.7	1.2	1.3	0	3.7	0			0								0				0						0	0
17-225	Cider, vintage	3 samples of the same brand	QC	903	50-1106	As MSF 17-225		-80.6	Tr	Tr	0	7.3	101	421	0		7.3	1.8	0	1.3	2	2.3	0	10.5	0			0								0				0						0	0
17-237	Sherry, sweet	1 sample	QF	913	50-1116	As MSF 17-237. Additional data from 50-1116		-74.8	0.05	0.3	0	6.9	136	568	0		6.9	3.6	0	3.5	0	0	0	15.6	0			0								0				0						0	0
17-236	Sherry, medium	8 samples; including Spanish, British, Cyprus, own label	QF	912	50-1115	As MSF 17-236. Additional data from 50-1115		-78.8	0.02	0.1	0	5.9	116	482	0		5.9	3	0	2.9	0	0	0	13.3	0			0								0				0						0	0
17-235	Sherry, dry	1 sample	QF	911	50-1114	As MSF 17-235. Additional data from 50-1114		-81	0.03	0.2	0	1.4	116	481	0		1.4	0.7	0	0.7	0	0	0	15.7	0			0								0				0						0	0
17-234	Port	2 samples	QF	910	50-1113	As MSF 17-234. Additional data from 50-1113		-71.1	0.02	0.1	0	12	157	655	0		12	4.6	0	4.6	2.8	0	0	15.9	0			0								0				0						0	0
17-238	Tonic wine	10 samples; Sanatogen	QF					-73.7	Tr	Tr	0	12.4	127	532	0		12.4	6.5	0	5.9	0	0	0	11.5	0			0								0				0							0
17-245	Liqueurs, low-medium strength	10 samples including Cherry brandy, Tia Maria and Creme de Menthe	QI	17245				-47.4	Tr	Tr	0	32.8	262	1099	0		32.8	6.3	0	6.1	20.4	0	0	19.8	0			0								0				0							0
17-578	Egg nog	Recipe	QI	12820	17-243 12-820	Recipe as MSF 17-243		-78.5	0.62	3.9	4.2	9.5	114	477	0		9.5	Tr	0	0	6.2	0	3.3	3.6	0			2.21								1.28				0.31						0.12	56.4
17-244	Liqueurs, high strength	5 samples including Pernod, Drambuie, Cointreau, Grand Marnier, Southern Comfort	QI	17244				-28	Tr	Tr	0	24.4	314	1313	0		24.4	2.6	0	2.3	17.1	2.4	0	31.8	0			0								0				0							0
17-242	Cream liqueurs	2 samples of Baileys Original Irish Cream	QI	17242	17-449	As MSF 17-242 with fatty acids calculated based on fat proportions in MSF and FA 17-449		-44.4	Tr	Tr	16.1	22.8	325	1352	Tr		22.8	0	0	0	22	0	0.8	13.5	0			10.2	1.34	2	47	7	23.43	3.43		3.71	1.77	0.26		0.57	69.33	10.16	0.36	0.05	3.67	0.54	N
17-241	Advocaat	4 samples of different brands	QI	916	50-1119	As MSF 17-241 with additional values from 50-1119		-47.6	0.75	4.7	6.3	28.4	260	1091	0		28.4	1.7	0	0	26.7	N	0	12.8	0			1.9								3				0.9						N	240
50-1121	Curacao	4 samples of different brands	QI	918				-72.2	Tr	Tr	0	28.3	311	1303	0		28.3							29.3	0			0								0				0							0
50-1120	Cherry brandy	6 samples of different brands	QI	917				-66.7	Tr	Tr	0	32.6	255	1073	0		32.6							19	0			0								0				0							0
17-247	Spirits, 40% volume	Mean of brandy, gin, rum, whisky and vodka	QK	919	50-1122	As MSF 17-247, Vitamin K1 from Bolton-Smith et al Br.J. Nutr. 83, 2000. Additional data from 50-1122		-68.3	Tr	Tr	0	Tr	222	919	0		Tr	0	0	0	Tr	0	0	31.7	0			0								0				0						0	0
17-246	Spirits, 37.5% volume	Mean of brandy, gin, rum, whisky and vodka	QK					-70.4	Tr	Tr	0	Tr	207	858	0		Tr	0	0	0	Tr	0	0	29.6	0			0								0				0							0
17-240	Vermouth, sweet	5 samples of different brands	QG	915	50-1118	As MSF 17-240. Additional data from 50-1118		-70.6	Tr	Tr	0	15.9	151	631	0		15.9	6.1	0	6.1	3.7	0	0	13	0			0								0				0						0	0
17-239	Vermouth, dry	5 samples of different brands	QG	914	50-1117	As MSF 17-239. Additional data from 50-1117		-82.1	0.01	0.1	0	3	109	453	0		3	1.1	0	1.2	0.7	0	0	13.9	0			0								0				0						0	0
17-231	White wine, medium	Mixed sample from different countries	QE	907	50-1110	As MSF 17-231. Additional data from 50-1110		-86.3	0.02	0.1	0	3	74	308	0		3	1.2	N	1.4	N	0	0	8.9	0			0								0				0						0	0
17-596	Mulled wine, homemade	Recipe	QE	17227	17-227	Recipe as MSF 17-227		59	0.05	0.3	0.1	20.2	155	651	0		20.2	3.5		3.5	13.1	0	0	11	N			0.05								0.01				0.01						0	0
17-233	White wine, sweet	Mixed sample from different countries	QE	908	50-1112	As MSF 17-233. Additional data from 50-1112		-80.6	0.03	0.2	0	5.9	94	394	0		5.9	2.6	0	3.3	0.1	0	0	10.2	0			0								0				0						0	0
17-232	White wine, sparkling	5 samples from different countries	QE	909	50-1111	As MSF 17-232		-85.8	0.04	0.3	0	5.1	74	307	0		5.1	2.2	0	2.8	0.1	0	0	7.6	0			0								0				0						0	0
17-230	White wine, dry	5 samples from different countries	QE	906	50-1109	As MSF 17-230. Additional data from 50-1109		-89.1	0.02	0.1	0	0.6	66	275	0		0.6	0.3	0	0.3	0	0	0	9.1	0			0								0				0						0	0
17-229	Rose wine, medium	5 samples from different countries	QE	905	50-1108	As MSF 17-229. Additional data from 50-1108		-87.3	0.01	0.1	0	2.5	71	294	0		2.5	0.8	0	1.7	0	0	0	8.7	0			0								0				0						0	0
17-226	Champagne	Mixed sample	QE	909				-86.8	0.04	0.3	0	1.4	76	315	0		1.4	0.6	0	0.8	Tr	0	0	9.9	0			0								0				0							0
17-228	Red wine	Mixed sample from different countries	QE	904	50-1107	As MSF 17-228, Vitamin K1 from Bolton-Smith et al Br.J. Nutr. 83, 2000		-88.4	0.03	0.1	0	0.2	68	283	0		0.2	Tr	0	Tr	Tr	0	0	9.6	0			0								0				0						0	0
17-178	Ginger ale, dry	10 samples, 5 brands	PCA	17178		MSF		95.9	0	0	0	3.9	15	62	0		3.9	1.7	0	1.6	0.5	0	0	0	0			0								0				0						Tr	0
17-182	Soda, club	Ref. Cutrufelli and Matthews (1986)	PCA					99.9	0	0	0	0	0	0	0		0	0	0	0	0	0	0	0	0			0								0				0							0
17-543	Lucozade	Analytical and manufacturer's data (SmithKline Beecham). Including lemon, orange and tropical flavours	PCA	883	17-180 50-1082	Manufacturers data (SmithKline Beecham 2000) and MSF Supplement as 17-180		81.1	Tr	Tr	0	16	60	256	Tr	1.7	14.3	7.5	0	4.6	0.2	2	0	0	0			0								0				0						0	0
17-505	Cola, diet	Calculated from Cola	PCA	878		Miscellaneous Foods and USDA 1998 cola with aspartame and caffeine		99.8	Tr	Tr	0	Tr	1	2	0		Tr	Tr		Tr	Tr	0	0	0	0			0								0				0						0	0
17-184	Tonic water	Ref. Cutrufelli and Matthews (1986)	PCA	17184				91.1	0	0	0	8.8	33	141	0		N	N	N	N	N	N	0	0	0			0								0				0						0	0
17-183	Soda, cream	Ref. Cutrufelli and Matthews (1986)	PCA					86.7	0	0	0	13.3	51	215	0		N	N	0	N	N	0	0	0	0			0								0				0							0
17-179	Lemonade	10 samples, 8 brands	PCA	881	50-1081	As MSF 17-179		93.8	Tr	Tr	0	5.8	22	93	0		5.8	1.5	0	1.4	2.8	0.1	0	0	0			0								0				0						0	0
17-175	Cola	10 samples, 6 brands	PCA	878	50-1080	As MSF 17-175		89.7	Tr	Tr	0	10.9	41	174	Tr		10.9	3.5	0	3.4	4	0	0	0	0			0								0				0						0	0
17-177	Fruit juice drink, carbonated, ready to drink	Mixed sample of different brands; bottles and cans; orange, lemon, apple and tropical fruit flavours e.g. Citrus Spring, Fanta, Orangina and Tango	PCA	17177		Manufacturer's data, Britvic 1999		89.7	Tr	Tr	Tr	10.3	39	165	0		10.3	2.2	0	2.1	5.9	0.1	0	0	Tr			Tr								Tr				Tr						Tr	0
17-176	Dr Pepper	Ref. Cutrufelli and Matthews (1986)	PCA					89.4	0	0	0.1	10.4	41	171	0		N	N	0	N	N	N	0	0	0			0								0				0							0
17-181	Root beer	Ref. Cutrufelli and Matthews (1986)	PCA					89.3	0	0	0	10.6	41	172	0		-10.6	N	0	N	N	0	0	0	0			0								0				0							0
17-166	Tea, black, infusion, weak	10g leaves per litre water, strained after 5 minutes; 10 samples	PAC					99.7	Tr	0.1	Tr	Tr	Tr	2	0		Tr	0	0	0	0	0	0	0	0			Tr								Tr				Tr							0
17-204	Milkshake syrup, concentrated, made up with semi-skimmed milk	Calculated from 40g syrup to 250ml milk	PAC					85.8	0.45	2.9	1.4	9.3	59	250	0		9.3	1.8	0	1.7	1.4	0	4.3	0	0			0.9								0.4				Tr							6
17-203	Milkshake syrup, concentrated, made up with whole milk	Calculated from 40g syrup to 250ml milk	PAC					84	0.43	2.8	3.4	9	75	315	0		9	1.8	0	1.7	1.4	0	4.1	0	0			2.1								0.9				0.1							12
17-174	Tea, lemon, instant powder, with water	Calculated from 6g powder to 225ml water	PAC					97.6	0	0	0	2.1	8	34	0		2.1	2.1	0	0	0	0	0	0	N			0								0				0							0
17-172	Tea, herbal, infusion	Ref. Cutrufelli and Matthews (1986)	PAC					99.7	0	0	Tr	0.2	1	13	0		0	0	0	0	0	0	0	0	0			Tr								Tr				Tr							0
17-171	Tea, green, infusion	Literature sources; Sencha Fuku Jyu and Banch type	PAC	5196				99.7	0.02	0.1	0	Tr	Tr	Tr	0		Tr	0	0	0	0	0	0	0	0			0								0				0							0
17-170	Tea, Chinese, leaves, infusion	Analysis and literature sources	PAC	5194				99.6	0.02	0.1	0	0.2	1	5	0		Tr	0	0	0	0	0	0	0	0			0								0				0							0
17-169	Tea, infusion, average, with semi-skimmed milk	225ml infusion with 35g semi-skimmed milk	PAC					98.2	0.08	0.5	0.2	0.7	7	28	0		0.7	0	0	0	0	0	0.7	0	0			0.1								0.1				0							1
17-167	Tea, black, infusion, strong	10g leaves per 500ml water, strained after 5 minutes; 10 samples	PAC					99.3	Tr	0.1	Tr	Tr	Tr	2	0		Tr	0	0	0	0	0	0	0	0			Tr								Tr				Tr							0
17-155	Coffee, infusion, average, with single cream	225ml coffee infusion with 15g single cream	PAC					96.8	0.05	0.4	1.2	0.3	14	56	0		0.3	0	0	0	0	0	0.3	0	0			0.7								0.3				Tr							3
17-152	Coffee, infusion, average	Average of strong and weak infusions	PAC	871	50-1053	As MSF 17-152, vitamin K1 from Bolton-Smith et al Br.J. Nutr. 83, 2000		98.3	0.03	0.2	Tr	0.3	2	8	0		0	0	0	0	0	0	0	0	0			Tr								Tr				Tr						Tr	0
17-168	Tea, infusion, average, with whole milk	225ml infusion with 28g whole milk	PAC					98.2	0.06	0.4	0.4	0.5	8	32	0		0.5	0	0	0	0	0	0.5	0	0			0.3								0.1				Tr							2
17-154	Coffee, infusion, weak	Ground and filter coffee; 34g per litre water boiled in percolator and strained	PAC					98.8	0.03	0.2	Tr	0.3	2	8	0		0	0	0	0	0	0	0	0	0			Tr								Tr				Tr							0
17-594	Coffee, Irish	Recipe	PAC	17164	17-164	Recipe as MSF 17-164		83.1	0.06	0.4	8.8	2.7	125	516	0		2.5	0	0	0	2.2	0	0.3	5	0			5.44								2.25				0.3						0.3	22.3
17-156	Coffee, infusion, average, with whole milk	225ml coffee infusion with 28g whole milk	PAC					97.1	0.08	0.5	0.4	0.5	7	31	0		0.5	0	0	0	0	0	0.5	0	0			0.3								0.1				Tr							2
17-157	Coffee, infusion, average, with semi-skimmed milk	225ml coffee infusion with 35g semi-skimmed milk	PAC					97.2	0.1	0.6	0.2	0.7	7	29	0		0.7	0	0	0	0	0	0.7	0	0			0.1								0.1				Tr							1
17-159	Coffee, instant, made up with water	Calculated from 2g instant coffee to 225ml water	PAC					99.2	0.02	0	Tr	Tr	Tr	2	Tr		0	0	0	0	0	0	0	0	0			0								0				0							0
17-160	Coffee, instant, made up with water and whole milk	Calculated from 2g instant coffee to 225ml water with 28g whole milk	PAC					97.9	0.08	0.5	0.4	0.6	8	34	Tr		0.5	0	0	0	0	0	0.5	0	0			0.3								0.1				Tr							2
17-161	Coffee, instant, made up with water and semi-skimmed milk	Calculated from 2g instant coffee to 225ml water with 35g semi-skimmed milk	PAC					97.9	0.09	0.6	0.2	0.7	7	29	Tr		0.7	0	0	0	0	0	0.7	0	0			0.1								0.1				Tr							1
17-153	Coffee, infusion, strong	Ground and filter coffee; 69g per litre water boiled in percolator and strained	PAC					97.8	0.03	0.2	Tr	0.3	2	8	0		0	0	0	0	0	0	0	0	0			Tr								Tr				Tr							0
14-286	Pineapple juice, unsweetened	18 samples, cartons only	PE	51092	50-1092	As FAN 14-586		87.8	0.05	0.3	0.1	10.5	41	177	0		10.5	2.9		2.9	4.7	0	0	0	Tr			Tr								Tr				Tr						Tr	0
17-537	Cranberry juice	Manufacturer's data (Ocean Spray) and literature	PE	17537		USDA 1998 and Manufacturer's (Ocean Spray) data		85.5	Tr	Tr	0	14.4	61	259	N		N	N		N	N	N	0	0	N	N		0								0				0						0	0
14-301	Orange juice, unsweetened	60 samples; fresh, canned, bottled and frozen	PE	51091	14-283 50-1091	MW5 50-1091 and folate data from LGC, Individual folates in foodstuffs, 1996, food surveillance information sheet No.92, Vitamin K1 from Bolton-Smith et al Br.J. Nutr. 83, 2000		89.2	0.08	0.5	0.1	8.8	36	153	0		8.8	2.8		2.9	3.1	0	0	0	0.1			Tr								Tr				Tr						Tr	0
17-411	Baby fruit juice drink, concentrated, fortified with vitamin C	10 samples of the same brand (Ribena)	PE					33.5	0.04	0.3	Tr	57.7	218	928	0		55.9	29.1	0	18.8	0.4	7.6	0	0	Tr			Tr								Tr				Tr							0
17-410	Baby fruit juice, fortified with vitamin C	10 samples, 2 brands; assorted flavours	PE					90.1	0.02	0.1	Tr	8	30	130	0		8	2.2	0	4.9	0.9	Tr	0	0	Tr			Tr								Tr				Tr							0
14-287	Pineapple juice concentrate, unsweetened	13 samples, 56.5 Brix; imported commercial concentrate	PE					43.5	0.21	1.3	0.1	47.5	184	786	0		47.5	13		12.4	22.2	0	0		Tr			Tr								Tr				Tr							0
14-277	Lemon juice, fresh	Analysis and literature sources	PE	751	50-1090	As FAN 14-277		91.4	0.05	0.3	Tr	1.6	7	31	0		1.6	0.5		0.9	0.2	0	0	0	0.1			Tr								Tr				Tr						Tr	0
14-275	Grapefruit juice, unsweetened	50 samples; cartons, canned, bottled and frozen	PE	51089	50-1089	As FAN 14-275	Frozen samples were diluted as per manufacturers' instructions prior to analysis	89.4	0.07	0.4	0.1	8.3	33	140	0		8.3	3		3.3	2	0	0	0	Tr			Tr								Tr				Tr						Tr	0
14-273	Grape juice, unsweetened	10 samples, 6 brands; red and white juice	PE	51088	50-1088	As FAN 14-273		85.4	0.05	0.3	0.1	11.7	46	196	0		11.7	5.5		6.2	Tr	0	0	0	0			Tr								Tr				Tr						Tr	0
14-272	Apple juice concentrate, unsweetened	10 samples, 68.6 Brix; imported commercial concentrate	PE					31.4	0.08	0.5	0.6	57.6	223	952	0		57.6	13.2		33.9	10.4	0	0		Tr			0.1								Tr				0.3							0
13-382	Tomato juice	LGC; 10 samples, 9 brands	PE	890	50-1093	As VHS 13-382		93.8	0.13	0.8	Tr	3	14	62	Tr		3	1.4	0	1.6	Tr	0	0	0	0.6			Tr								Tr				Tr						Tr	0
14-284	Orange juice concentrate, unsweetened	17 samples, 58.4 Brix; imported commercial concentrate	PE	14284				41.6	0.46	2.9	0.5	44.9	185	786	0		44.9	11.7		12.3	20.9	0	0	0	Tr			0.1								0.1				0.2						Tr	0
14-271	Apple juice, unsweetened	10 samples; bottles and cartons	PE	51087	50-1087	As FAN 14-271		88	0.01	0.1	0.1	9.9	38	164	0		9.9	2.6		6.3	1.1	0	0	0	Tr			Tr								Tr				0.1						Tr	0
17-565	Ovaltine powder, made up with semi-skimmed milk	Recipe. Calculated from 25g powder to 200ml milk	PAA	12110	50-1078	Recipe as MPE 12-110. N values due to N values published in Ovaltine powder		79.7	0.61	3.9	1.7	13.2	80	340	3.8		9.4	N	0	N	N	N	N	0	0.3			1.06								N				N						N	N
17-540	Complan powder, original and sweet	6 flavours, manufacturer's data (Heinz)	PAA	12088	12-088 50-1059	Manufacturers data, Farleys/Heinz. Fibre fractions from 12-088		3.5	2.46	15.7	14.8	67.5	449	1895	Tr	18.8	48.7	0.5	0	0	5.6	2.9	39.7	0	Tr			6.6								6.3				1.6						Tr	N
17-541	Complan powder, savoury	Chicken flavour, manufacturer's data (Heinz)	PAA	12086	12-086 50-1057	Manufacturers data, Farleys, 2000. Fibre fractions from 12-086		3.5	2.42	15.4	14.6	64.4	435	1832	6.2		7.3	1.9	0	0.1	0.2	3.8	1.3	0	0.3			6.2								5.9				1.6						Tr	N
17-545	Coffee and chicory essence	7 bottles of the same brand (CAMP)	PAA	869	17-162 50-1055	As MW6, Manufacturer's data, McCormick Europe condiment Division, Sep 2000		36.9	0.33	1.6	0.2	56	218	931	2.2		53.8	2.9	0	3.4	47.5	0	0	0	0			Tr								Tr				Tr						Tr	0
17-559	Drinking chocolate powder, made up with skimmed milk	Recipe. Made up according to packet directions.Calculated from 18g powder to 200ml milk	PAA	12096	12-096	Recipe as MPE 12-096.		83.5	0.58	3.6	0.7	10.6	60	255	Tr	0.2	10.5	0	0	0	6.4	0	4	0	Tr			0.4								0.15				0.02						Tr	2.4
17-560	Horlicks powder, made up with whole milk	Recipe, Calculated from 25g powder to 200ml milk	PAA	12098	50-1070 12-098	Recipe as MPE 12-098. N values present due to N values in Horlicks powder		78.1	0.63	4	4	12.7	100	420	2.8		9.9	N	0	N	N	N	N	0	0.4			N								N				N						0.12	N
17-561	Horlicks powder, made up with semi-skimmed milk	Recipe, Calculated from 25g powder to 200ml milk	PAA	12099	50-1071	Recipe as MPE 12-099. N values present due to N values in Horlicks powder		79.8	0.65	4.1	2	12.8	83	350	2.8		10	N	0	N	N	N	N	0	0.4			N								N				N						0.06	N
17-562	Horlicks powder, made up with skimmed milk	Recipe, Calculated from 25g powder to 200ml milk	PAA	12100	12-100	Recipe as MPE 12-100. N values present due to N values in Horlicks powder		81	0.65	4.1	0.7	12.6	70	297	2.8		9.8	N	0	N	N	N	N	0	0.4			N								N				N						Tr	N
17-564	Ovaltine powder, made up with whole milk	Recipe. Calculated from 25g powder to 200ml milk	PAA	12109	50-1077 12-109	Recipe as MPE 12-109. N values due to N values published in Ovaltine powder		78.1	0.59	3.8	3.6	13.1	98	410	3.8		9.2	N	0	N	N	N	N	0	0.3			2.34								N				N						N	N
17-566	Ovaltine powder, made up with skimmed milk	Recipe. Calculated from 25g powder to 200ml milk	PAA	12111		Recipe as MPE 12-111, N values due to published N values in Ovaltine		81	0.61	3.9	0.4	13	68	287	3.8		9.1	N	0	N	N	N	N	0	0.3			0.23								N				N						N	N
17-500	Instant drinks powder, chocolate, low calorie	11 samples, 6 brands, assorted flavours	PAA	12917	12-917	RHM, Nutrient content of selected foods, 1995, Food Surveillance Information Sheet No. 70, fatty acids as published in FA supplement 12-917		4.5	2.56	16	11.1	52	359	1515	Tr	18.4	33	0.6		Tr	Tr	Tr	32.9	0	N	N	76.1	8.05	7.6	0.8	-0.43	0.05	14.9	1.56	15.7	1.65	8.03	0.85	8	0.85	76.26	8.05	0	0	0.9	0.09	3
17-535	Build-up powder, soup	Manufacturer's data (Nestl_). Average of chicken, mushroom and potato & leek flavours	PAA	12076	12-076 50-1046	Data from Manufacturer (Nestle). Proximate values - total carbohydrate and its components, starch and sugars are expressed as their monosaccharide equivalents		-3	3.29	20.3	8.2	59.2	377	1596	24		32.8	N		N	N	N	17.2	0	N	1		3.8								Tr				Tr						0	0
17-563	Horlicks LowFat Instant powder, made up with water	Calculated from 32g powder to 200ml water	PAA	51068		Recipe as MW5 50-1068		N	0.3	1.9	0.6	10.1	50	214	N		N	N		N	N	N	N	0	N			N								N				N						Tr	Tr
17-165	Tea, black, infusion, average	15g leaves per litre water, strained after 5 minutes	PAA	17165		Vitamin K1 from Bolton-Smith et al Br.J. Nutr. 83, 2000		99.5	Tr	0.1	Tr	Tr	Tr	2	0		Tr	0	0	0	0	0	0	0	0			Tr								Tr				Tr						Tr	0
17-534	Build-up powder, shake	Manufacturer's data (Nestl_). Average of chocolate, strawberry, lemon & lime, vanilla and neutral flavours	PAA	12076	12-076 50-1046	Data from Manufacturer (Nestle) Proximate values - total carbohydrate and its components, starch and sugars are expressed as their monosaccharide equivalents. Some minerals estimated from MW5		-3	3.68	23	1.1	65.3	347	1477	Tr		65.3	N		N	N	N	34.7	0	Tr	0.4		0.6								-0.3				Tr						Tr	-12
17-158	Coffee, instant	10 jars, 2 brands	PAA	872	50-1054	As MSF 17-158 Vitamin K1 from Bolton-Smith et al Br.J. Nutr. 83, 2000		3.4	3.26	14.6	Tr	4.5	75	320	4.5		0	0	0	0	0	0	0	0	0			Tr								Tr				Tr						Tr	0
17-173	Tea, lemon, instant powder	8 samples of the same brand (Lift)	PAA					8.3	Tr	Tr	Tr	81.7	306	1307	0		81.7	81.7	0	0	0	0	0	0	N			0								0				0							0
17-498	Drinking chocolate powder	10 tins, 3 brands	PAA	873	12-093 12-883 50-1064	RHM, Nutrient content of selected foods, 1995, Food Surveillance Information Sheet No. 70, fats from fatty acid supplement 12-883. Fibre fractions from 12-093		2.1	1.02	5.4	5.8	79.7	373	1582	Tr	2	77.7	0	0	0	77.7	0	0	0	N	N	61.57	3.41	4.98	0.28	0.39	0.02	33.06	1.81	33.1	1.81	5.37	0.29	5.4	0.29	61.57	3.41	0	0	0	0	0
17-499	Drinking chocolate powder, reduced fat	10 samples, 4 brands	PAA	17499		RHM, Nutrient content of selected foods, 1995, Food Surveillance Information Sheet No. 70 . Fats, inorganics and water soluble vitamins estimated from drinking chocolate powder		2	1.02	6.4	2.3	82.1	354	1507	Tr	Tr	82.1	Tr		0.9	81.2	Tr	Tr	0	N	N		-1.3								-0.7				-0.1						0	Tr
17-502	Horlicks LowFat Instant powder	Manufacturer's data (SmithKline Beecham)	PAA	51067	50-1067	As MSF 17-502 - Manufacturer's data (SmithKline Beecham)		N	2.19	13.7	4.1	73	365	1553	N		N	N		N	N	N	N	0	N			N								N				N						Tr	Tr
17-533	Drinking chocolate powder, made up with whole milk	Calculated from 18g powder to 200ml milk	PAA	12094	50-1065 12-094			80.5	0.56	3.5	4	10.7	90	388	Tr	0.2	10.6	0	0	0	6.4	0	4.4	0	Tr	1		2.59								1.09				0.16						0.13	12.8
50-1043	Bournvita powder	6 samples	PAA	867	12-072	As 50-1043		1.5	1.23	7.7	1.5	79	341	1450	27		52	N	0	N	N	N	N	0	N			N								N				N						N	N
17-503	Horlicks powder	Manufacturer's data (SmithKline Beecham)	PAA	874	12-097 50-1069	Manufacturer's data (SmithKline Beecham) and MW5 (50-1069) for sugars. Fibre fractions from 12-097		2.5	1.54	9.6	4.7	78	373	1585	25		53	N	0	N	N	N	N	0	4			N								N				N						Tr	N
17-504	Ovaltine powder	6 samples, Manufacturer's data (Novartis)	PAA	875	12-108 50-1076	Data from Manufacturer (Novartis). Proximate values - total carbohydrate and its components, starch and sugars expressed as monosaccharide equivalents, folate from LGC, added folic acid in supplements and fortified foods, 1995. Fibre from 12-108		2	1.14	7.3	1.9	81.4	352	1497	34.4		47	N	0	N	N	N	N	0	2.5			1								N				N						N	N
17-532	Drinking chocolate powder, made up with semi-skimmed milk	Calculated from 18g powder to 200ml milk	PAA	12095	50-1066 12-095			82.3	0.58	3.6	2	10.9	73	310	Tr	0.2	10.7	0	0	0	6.4	0	4.3	0	Tr	Tr		1.26								0.52				0.06						0.06	5.4
17-501	Instant drinks powder, malted	10 samples, 3 brands	PAA	12884	12-884	RHM, Nutrient content of selected foods, 1995, Food Surveillance Information Sheet No. 70, fatty acids from supplement 12-884, vitamins and inorganics estimated from malted drinks, not instant		3.4	1.87	11.7	9.5	75.7	416	1762	Tr	41.9	33.8	2.3	0	0	6.6	8.8	16.1	0	N	N	96.2	8.69	0.63	0.06	0	0	2.32	0.18	3.03	0.24	0.74	0.06	0.7	0.06	96.24	8.69	0	0	0.7	0.06	5.4
17-163	Coffee and chicory essence, with water	10g essence with 225ml water	PA					97.3	0.01	0.1	Tr	2.4	9	40	0.1		2.3	0.1	0	0.1	2	0	0	0	0			0								0				0							0
17-197	High juice drink, concentrated	10 samples, 5 brands; orange and lemon flavours	PCC					64.8	0.04	0.3	Tr	33	125	533	0		33	13	0	12.7	7.3	Tr	0	0	Tr			Tr								Tr				Tr							0
17-200	Lime juice cordial, undiluted	6 bottles of the same brand (Roses)	PCC	882	50-1083	As MSF 17-200		70.5	0.01	0.1	0	29.8	112	479	Tr		29.8	11.5	0	11	5.9	1.4	0	0	0			0								0				0						0	0
17-201	Lime juice cordial, concentrated, made up	Calculated from 50g concentrate to 200ml water	PCC					94.1	Tr	Tr	0	6	22	96	0		6	2.3	0	2.2	1.2	0.3	0	0	0			0								0				0							0
17-202	Milkshake syrup, concentrated	10 samples, 3 brands; assorted flavours	PCC					60.5	Tr	Tr	0	35.5	133	568	0		35.5	13.2	0	12.2	10.1	0	0	0	0			0								0				0							0
17-205	Rosehip syrup, concentrated	9 samples, 4 brands	PCC	889	50-1086	As MSF 17-205		32.5	Tr	Tr	0	61.9	232	990	0.1		61.8	11.1	0	3.6	44.2	0	0	0	0			0								0				0						0	0
17-206	Rosehip syrup, concentrated, made up	Calculated from 50g syrup to 200ml water	PCC					86.5	0	0	0	12.4	46	198	Tr		12.4	2.2	0	0.7	8.8	0	0	0	0			0								0				0							0
17-595	Lemonade, homemade	Recipe	PCC	17199	17-199	Recipe as MSF 17-199		83.4	0.01	Tr	Tr	16.7	63	268	0		16.7	Tr		0.1	16.7	0	0	0	Tr			Tr								Tr				Tr						Tr	0
17-195	Fruit juice drink, ready to drink	Mixed sample; lemon, orange, apple and mixed fruit flavours	PCC	17195				89.5	0.02	0.1	Tr	9.8	37	159	0		9.8	2.7	0	3.7	3.4	Tr	0	0	Tr			Tr								Tr				Tr						Tr	0
17-196	Fruit juice drink, low calorie, ready to drink	10 samples, 2 brands; mixed fruit flavours	PCC	17196				96.6	0.03	0.2	Tr	2.5	10	43	0		2.5	0.8	0	0.9	0.8	Tr	0	0	Tr			Tr								Tr				Tr						Tr	0
17-536	Sunny Delight	Manufacturer's data. Average of Florida style and California style	PCC	17536		Manufacturer's data (Proctor and Gamble), Proximate values - total carbohydrate and its components, starch and sugars are expressed as their monosaccharide equivalents		84.5	Tr	Tr	0.2	10	39	167	Tr		9.4	N		N	N	N	0	0	Tr	Tr		Tr								Tr				Tr						0	0
17-188	Blackcurrant juice drink, concentrated, made up	Calculated from 38g concentrate to 250ml water	PCC					92.2	Tr	Tr	0	8	30	129	0		7.8	1.3	0	1.2	5.1	0.2	0	0	0			0								0				0							0
17-185	Barley water, concentrated	Mixed sample and manufacturers' information; orange and lemon flavours	PCC					75.2	0.05	0.3	Tr	18.5	71	301	0		-18.5	N	0	N	N	N	0	0	Tr			Tr								Tr				Tr							0
17-198	High juice drink, concentrated, made up	Calculated from 50g concentrate to 200ml water	PCC					93	0.01	0.1	0	6.6	25	107	0		6.6	2.6	0	2.5	1.5	0	0	0	0			0								0				0							0
17-194	Fruit drink, low sugar, concentrated, fortified, made up	Calculated from 50g concentrate to 200ml water	PCC					98.5	0.01	Tr	0	1	4	17	0		1	0.5	0	0.5	0	Tr	0	0	0			0								0				0							0
17-187	Blackcurrant juice drink, undiluted	Mixed sample and manufacturer's data (Ribena and own brands)	PCC	888	50-1085	As MSF 17-187		40.9	0.02	0.1	0	60.8	228	975	Tr		59.1	9.9	0	8.8	38.9	1.4	0	0	0			0								0				0						0	0
17-189	Fruit drink/squash, undiluted	Mixed sample; lemon, orange, apple and mixed fruit flavours	PCC	17189		As MSF 17-189		74.4	0.02	0.1	Tr	24.8	93	399	0		24.6	10.3	0	10.3	3.1	0.9	0	0	Tr			Tr								Tr				Tr						Tr	0
17-190	Fruit drink/squash, concentrated, made up	Calculated from 50g concentrate to 200ml water	PCC					94.9	Tr	Tr	0	5	19	80	0		4.9	2.1	0	2.1	0.6	0.2	0	0	0			0								0				0							0
17-191	Fruit drink, low calorie, undiluted	10 samples, 2 brands; lemon, orange and mixed fruit flavours	PCC	17191				97.3	0.02	0.1	Tr	0.8	3	15	0		0.8	0.3	0	0.4	0.1	Tr	0	0	Tr			Tr								Tr				Tr						Tr	0
17-192	Fruit drink, low calorie, concentrated, made up	Calculated from 50g concentrate to 200ml water	PCC					99.5	Tr	Tr	0	0.2	1	3	0		0.2	0.1	0	0.1	Tr	0	0	0	0			0								0				0							0
17-193	Fruit drink, low sugar, concentrated, fortified	10 samples of whole orange drink (Kia Ora)	PCC					92.5	0.03	0.2	Tr	5.1	20	85	0		5.1	2.5	0	2.5	0	0.1	0	0	Tr			Tr								Tr				Tr							0
17-186	Barley water, concentrated, made up	Calculated from 50g concentrate to 200ml water	PCC					95	0.02	0.1	0	3.7	14	60	0		-3.7	N	0	N	N	N	0	0	0			0								0				0							0
11-636	Biscuits, homemade, rubbing-in method	Recipe	AM	11175	11-175	Recipe as CCP 11-175, homemade biscuits, rubbing-in method		9.2	1.1	6.4	23.6	61.6	470	1968	40.2		21.4	Tr		Tr	20.7	0.1	0.1	0	1.6			4.92								7.74				9.92						1.77	46.1
11-523	Shortbread	4 Samples	AM	71	11-185 50-106	LGC, Nutritional analysis of foods for pre-school children, 1992, Food Surveillance sheet No. 18		3.3	1.05	6	27.5	63.3	509	2133	47.6	0	15.7	0.2		0.1	15.3	Tr	0.1	0	1.9	N		18.23								6.74				1.26						N	-74
11-520	Crunch biscuits, cream filled	5 samples, 2 brands of crunch creams	AM	11408	11-408	Data as MW6 11-520 and FA supplement 11-408, source LGC, Nutritional analysis of foods for pre-school children, 1992, Food Surveillance sheet No. 18.		2.4	0.91	5.2	24.6	67.9	497	2086	26.8	Tr	41.1	0.8		0.5	37.1	1.5	1.2	0	1	N	63.8	15	7.1	1.67	0.4	0.09	25.2	5.93	28.9	6.8	7.2	1.69	7.3	1.72	63.8	15	Tr	N	3.8	0.89	3
11-521	Semi-sweet biscuits	10 samples, 3 brands including Osborne, Rich Tea and Marie	AM	69	11-183 50-104 11-381	Data as MW5 50-104, Fats as FA Supplement 11-381, Vitamin E from MMB, Fat, fatty acids and vitamin E content of a selection of biscuits, cakes and desserts, 1992. Vitamin K1 from Bolton-Smith et al, Br.J.Nutr. 2000		2.5	1.18	6.7	13.3	74.8	427	1803	52.5		22.3	0		0	19.1	3.2	0	0	1.7	N		6.25	9.63	1.22	0.29	0.04	34.37	4.37		5.09	9.28	1.18		1.26	49.48	6.25	0.16	0.02	6.3	0.8	-31
11-519	Sandwich biscuits, cream filled	20 samples, 5 brands including custard creams and bourbon	AM	68	11-380 50-103 11-182	Data from MW6, LGC, Nutritional analysis of foods for pre-school children, 1992, Food Surveillance sheet No. 18, Fats from FA supplement 11-380. Vitamin K1 Bolton-Smith et al, Br J Nutr, 83, 2000		1.7	1.04	5.9	20.7	72.5	482	2026	37.3	Tr	35.2	0.9		0.2	32.9	Tr	1.2	0	1.6	N		11	6.49	1.28	2.9	0.57	27.77	5.48		7.3	8.32	1.64		1.9	55.86	11.03	0.19	0.04	10.26	2	-51
11-639	Oatcakes, homemade	Recipe	AM	11180	11-180	Recipe as CCP 11-179		9.6	1.83	10.7	18.1	62.7	441	1856	62.7		Tr	Tr		Tr	Tr	Tr	0		5.9			4.34								4.67				1.08						0	10
11-522	Short sweet biscuits	10 samples, 2 brands including Lincoln and Shortcake	AM	70	11-184 11-382 50-105	Data from MW5 as 50-105, and FA as 11-382 ,vitamin E from Milk Marketing Board, Fat, Fatty acids and vitamin E content of a selection of biscuits, cakes and desserts, 1992. Vitamin K1 Bolton-Smith et al, Br J Nutr, 83, 2000		2.6	1.08	6.2	21.8	62.2	454	1907	38.1		24.1	1.4		0	22.7	0	0	0	1.5	N		11.05	6.95	1.45	0.06	0.05	35.41	7.38		8.06	6.14	1.28		1.5	53.04	11.05	0.32	0.07	4.3	0.9	-37
11-518	Oatcakes, retail	6 packets, 4 brands, Fats analysed on 3 brands	AM	67	11-181 50-102 11-379	Data as MW5 50-102 and FA Supplement 11-379		5.5	1.71	10	15.1	63	412	1737	59.9		3.1	Tr		Tr	2	1.1	0	0	N	N		5.07	18.67	2.67	1.26	0.18	41.92	6		6.34	19.74	2.83		2.9	5.07	N	2.57	N	N	0.37	-51
11-524	Wafer biscuits, filled	9 packets, assorted	AM	72	11-186 50-107	Data as MW5 with fats and vitamin E from Milk Marketing Board, 1992, Fat, Fatty acids and vitamin E content of a selection of biscuits, cakes and desserts.		2.3	0.82	4.7	30.1	66	537	2250	21.3		44.7	1.4		0	42.9	0	0.4	0	N	N	71.79	20.66					23.6	6.79	23.6	6.79	2.68	0.77	3.32	0.96					1.38	0.4	N
11-571	Flapjacks	Recipe	AM	11171	11-171 50-098	MW6 recipe		6.6	0.83	4.8	27	62.4	493	2064	28		34.5	4.5		4.4	25.5	Tr	0.1	0	2.6			4.86								7.59				10.28						N	0.6
11-572	Wholemeal crackers	Recipe	AM	11188	11-188 50-108	As MW6, fibre fractions from CCP 11-188		4.4	1.76	10.1	11.5	72	414	1748	70.3		1.6	Tr		Tr	0.2	0.1	0	0	4.4			2.28								3.37				5						N	0.2
11-625	Gingernut biscuits, homemade	recipe	AM	11173	11-173	Recipe as CCP 11-173		6.1	0.76	4.4	19.7	67.8	449	1889	35.1		32.7	8.2		8.2	15.8	0	0		1.4			4.05								6.2				8.54						1.55	0.5
11-635	Biscuits, homemade, creaming method	Recipe	AM	65	11-174 50-100	Recipe as CCP 11-174 homemade biscuits, creaming method		9	1.06	6.2	22.5	64.3	468	1966	37.6		26.7	Tr		Tr	26.1	0.1	0	0	1.5			4.69								7.37				9.39						1.67	48.7
11-637	Biscuits, homemade, wholemeal	Recipe	AM	11176	11-176	Recipe as CCP 11-176		8.8	2.29	13.5	8.9	60.7	363	1533	56		4.7	0.1		Tr	0.9	0	2.8	0	8.2			3.34								3.1				1.7						0.59	24.1
11-638	Biscuits, melting moments, homemade	Recipe	AM	11179	11-179	Recipe as CCP 11-179		4.7	0.56	3.2	37.3	55.2	556	2319	35.7		19.5	2.6		1.6	12.7	2.4	0.1	0	1.1			7.63							21.23					16.23						2.98	0.9
11-517	Oat based biscuits	10 samples, 3 brands including Hob Nobs, Snapjacks, Oatbakes and Barnstormers	AM	11412	11-412	LGC, Nutritional analysis of foods for pre-school children, 1992, Food Surveillance sheet No. 18. Fats as FA Supplement 11-412 and Vitamin E from MMB Fat, Fatty acids and vitamin E content of a selection of biscuits, cakes and desserts, 1992		1.9	1.3	7.6	21.4	65.2	468	1964	39.7	0	25.5	0.3		0.3	24.9	0	0	0	3.5	N		9.2	11.76	2.41	0.31	0.06	36.92	7.55		8.32	11.3	2.34		2.5	45.14	9.23	0.54	0.11	4.53	0.93	N
11-507	Chocolate biscuits, cream filled, full coated	9 samples of different brands including Club, Penguin, Trio and Hob Nob bars	AM	11405	11-405	Data as MW6 from LGC, Nutritional analysis of foods for pre-school children, 1992, Food Surveillance sheet No. 18. Fatty acid data published in FA supplement as 11-405		0.9	1.12	6.4	28.4	57.3	496	2076	19.5	Tr	37.8	0.4		0.2	32.3	Tr	4.9	0	1.5	N		16.29	5.4	N	0.4	N	29	7.87		9.17	5.8	1.57		1.57	60	16.29	0.05	0.01	0.27	N	10.6
11-634	Brandy snaps, home made	Recipe	AM	11165	11-165	Recipe as CCP 11-165		3.9	0.49	2.9	22.5	71.2	486	2041	20.9		50.3	6.3		6.3	37.2	0.1	0.1	0.7	0.8			14.1								5.78				0.93						0.77	57.4
11-407	Cornish wafers	8 samples of the same brand	AM	11407	35	This data is from fatty acids supplement only, full, unevaluated analytical data is available from the Food Standards Agency's library					28.3																		-4.14	N	-0.08	N	17.17	4.65			4.22	1.14			78.29	21.18	N	N	0.19	N
11-509	Wafers, filled, chocolate, full coated	11 samples, different brands including Taxi and Blue Riband	AM	11416	11-416	LGC, Nutritional analysis of foods for pre-school children, 1992, Food Surveillance sheet No. 18. Fats data from Fatty acid supplement 11-416		1	1.21	6.9	29.7	58.1	513	2146	17	Tr	41.3	1.5		0.4	33.7	Tr	5.7	0	1.1	N		18.24	3.3	N	0.2	N	26.1	7.37		9.01	3.5	0.99		0.99	64.6	18.24	0.2	0.06	5.8	N	13.9
11-516	Sandwich biscuits, jam filled	6 samples, 3 brands including Jammy Dodgers and jam rings	AM	11414	11-414	Data as MW6 and FA Supplement 11-414 source LGC, Nutritional analysis of foods for pre-school children, 1992, Food Surveillance sheet No. 18,		4.4	0.98	5.6	17.3	69.5	439	1847	40.4	0	29.1	5.2		4.2	18.1	1.2	0.4	0	1.5	N	43.5	7.19	11.3	1.87	0.8	0.13	37	6.12	44.9	7.43	11.5	1.9	11.6	1.92	43.5	7.19	0	0	8	1.32	N
11-178	Matzos	6 packets, Rakusens, Superfine, tea	AM	66				6.7	1.85	10.5	1.9	86.6	384	1634	82.4		4.2	0		0	0	4.2	0		3
11-404	Cheese sandwich biscuits	10 samples, 3 brands	AM	11404	31	FA supplement only, full, unevaluated analytical data is available from Food Standards Agency's library					35.3																		5.2	1.75	0.17	0.06	22.07	7.45			5.1	1.72			70.1	23.66	0.36	0.12	2.12	0.72	14.9
11-409	Fig rolls	10 samples, 5 brands	AM	11409	40	This data is from fatty acids supplement only, full, unevaluated analytical data is available from the Food Standards Agency's library					6.2																		-11.56	-0.69	-1.52	-0.09	38.81	2.3			12.86	0.76			47.47	2.81	0.21	0.01	0.26	0.02
11-410	Fruit biscuits	7 samples, 4 brands including Jaspers, Shrewsburys and fruit shortcakes	AM	11410	41	This data is from fatty acids supplement only, full, unevaluated analytical data is available from the Food Standards Agency's library					19.7																		10.4	N	0.1	N	37	6.97			11	2.07			44.1	8.31	0.2	0.04	7.7	N
11-411	Krackerwheat	5 samples of the same brand	AM	11411	44	This data is from fatty acids supplement only, full, unevaluated analytical data is available from the Food Standards Agency's library					30																		6.96	-2	0.22	-0.06	23.22	6.66			6.8	1.95			65.83	18.88	0.01	Tr	3.8	1.09
11-413	Oat based biscuits, chocolate, half coated	20 samples, 4 brands including Hob Nobs, Barnstormers and Oatbakes	AM	11413	47	This data is from fatty acids supplement only, full, unevaluated analytical data is available from the Food Standards Agency's library					23.8																		9.1	-2.07	0.28	-0.06	36.04	8.18			8.98	2.04			48.6	11.03	0.28	0.06	5.31	1.21
11-513	Digestive biscuits, plain	10 samples, 4 brands	AM	62	11-376 50-097 11-170	MW6 data from MW5 50-097, fat data from Fatty acid Supplement 11-376, Vitamin K1 Bolton-Smith et al, Br J Nutr, 83, 2000		2.5	1.1	6.3	20.3	68.6	465	1956	55		13.6	0.3		0.3	13	0	0	0	2.2	N		9	9.59	1.86	0.47	0.09	37.98	7.37		8.26	9.73	1.89		1.95	46.35	9	0.33	0.06	4.91	0.95	41
11-506	Chocolate biscuits, full coated	7 samples, 5 brands including Breakaway, United and chocolate fingers	AM	58	11-166 50-093	Data as MW6, data from LGC, Nutritional analysis of foods for pre-school children, 1992, Food Surveillance sheet No. 18. Vitamin K1 Bolton-Smith et al, Br J Nutr, 83, 2000		1.2	1.28	7.3	24.3	67.6	501	2105	21.8	Tr	45.8	0.5		0.4	39.3	Tr	5.6	0	1.5	N	57.2	13.2		1.24		0.1	21.2	4.89	36.3	8.38	6.4	1.48	6.5	1.5				0	14.8	3.42	-22
11-508	Chocolate chip cookies	16 samples, 8 brands	AM	11406	11-406	Data as MW6 with fatty acid fractions from FA supplement 11-406, data source LGC, Nutritional analysis of foods for pre-school children, 1992, Food Surveillance sheet No. 18.		3.3	1.02	5.8	22.9	65.2	474	1989	30.6	Tr	31.5	0.3		0.3	30.9	Tr	Tr	0	2	N		10.64	-11.15	0.12	-0.55	2.44	38.27	8.38		8.61	11.47	2.51		2.56	48.59	10.64		0.03	1.29	0.28	1
11-510	Cream crackers	10 samples of the same brand	AM	59	11-167 11-374 50-094	Data from Cereals and Cereal Products Supplement, with fat data from Milk Marketing Board, Fat, Fatty acids and vitamin content of a selection of biscuits, cakes and desserts, 1992, FA Supplement 11-374		4.3	1.66	9.5	13.3	68.3	414	1746	68.3		Tr	Tr		Tr	Tr	Tr	0	0	2.2			5.42	10.89	1.38	0.39	0.05	36.13	4.59		5.8		1.4		1.49	42.64	5.42	N	N	9.73	1.24	N
11-511	Crispbread, rye	Analytical and Literature sources	AM	60	11-168 50-095	Data from MW5 (50-095) and Cereals and Cereal Products supplement, fat data from Milk Marketing Board, Fat, Fatty acids and vitamin E content of a selection of biscuits, cakes and desserts,		6.4	1.61	9.4	0.6	70.6	308	1312	67.4		3.2	0.5		0.9	1.3	0.5	0	0	11.7	N		0.08						0.08		0.08		0.24		0.24						Tr	0
11-512	Digestive biscuits, chocolate	22 samples, 4 brands; plain and milk	AM	63	11-169 11-375 50-096	MW6 data from MW5/Cereals and Cereal Products11-169, fats from Fatty Acid supplement 11-375 (Milk Marketing Board, Fat, Fatty acids and vitamin E content of a selection of biscuits, cakes and desserts,		2.5	1.17	6.8	24.1	66.5	493	2071	38		28.5	Tr		Tr	26	0	2.5	0	2.2	N		12.22	6.55	1.51	0.35	0.08	32.88	7.57		8.86	5.55	1.28		1.59	52.98	12.22		0.43	6.93	1.6	51
11-415	Shortcake, chocolate, half coated	6 samples of the same brand including Shorties, Animals, Signature and Magic Numbers	AM	11415	51	This data is from fatty acids supplement only, full, unevaluated analytical data is available from the Food Standards Agency's library					21.8																		5.4	1.13	0.5	0.17	32.7	6.81			5.7	1.19			55.1	11.48	0.8	0.17	5.3	1.1
11-187	Water biscuits	3 brands	AM	73	11-417	Data as CCP, fat data from 11-417 not integrated as fat values are very different		4.5	1.9	10.8	12.5	75.8	440	1859	73.5		2.3	0		0	0	-2.3	0	0	3.1			N	N	N	N	N	N	N	N	N	N	N	N	N	N	N	N	Tr	N	N	N
11-514	Gingernut biscuits	10 packets, 5 brands	AM	64	11-172 11-377 50-099	MW6 values from MW5 (50-099), fat from FA Supplement 11-377, Vitamin E from Milk Marketing Board, Fat, Fatty acids and vitamin E content of a selection of biscuits, cakes and desserts, 1992, Vitamin K1 Bolton-Smith et al, Br J Nutr, 83, 2000		3.4	0.98	5.6	13	79.1	436	1842	43.3		35.8	2.1		0.9	32.8	0	0	0	1.4	N		6	9.91	1.23	0.27	0.03	36.92	4.59		5.06	9.66	1.2		1.26	48.63	6.04	0.13	0.02	4.28	0.5	N
11-473	White bread, 'with added fibre', toasted	Calculated using weight loss of 16%	AF	50055	50-055	Data as 50-055 with selenium figure from SAC Analysis of foods for Selenium 1994 MAFF Project 2B006		26.2	1.58	9	1.8	59	273	1164	55.1		3.9	N		N	N	N	0	0	3.7			0.5								0.7				0.3						Tr	0
11-472	White bread, 'with added fibre'	Manufacturer's data for Mighty White (Allied Bakeries) and Champion (British Bakeries)	AF	50054	50-054	Data as 50-054, selenium from SAC Analysis of foods for Selenium 1994 MAFF Project 2B006		40	1.33	7.6	1.5	49.6	230	978	46.3		3.3	N		N	N	N	0	0	3.1			0.4								0.6				0.3						Tr	0
11-471	White bread, French stick	18 samples, baguette and flute, thick and thin	AF	11107	11-107 50-053	LGC, Nutrient analysis of bread and morning goods, 1999, Food Surveillance Sheet No.194, average of flute and baguette		29	1.6	9	1.9	56.1	263	1121	53.3		2.8	Tr		0.2	Tr	2.7	Tr	0	2.4	3.3	25.81	0.34					21	0.27	21.52	0.28	51.92	0.68	52.36	0.68					0.97	0.01	0
11-470	White bread, farmhouse or split tin, freshly baked	20 samples	AF	11101	11-101	LGC, Nutrient analysis of bread and morning goods, 1999, Food Surveillance Sheet No.194		36.8	1.6	9	2	48.4	236	1001	47		2.9	Tr		0.2	Tr	2.7	Tr	0	2.1	2.9	30.8	0.49					27.37	0.43	29.36	0.43	38.52	0.61	39.42	0.63					2.89	0.05	0
11-469	White bread, fried in lard	Calculated from white sliced bread using analysed fat and water changes	AF	34	11-105 50-051	LGC, Nutrient analysis of bread and morning goods, 1999, Food Surveillance Sheet No.194, calculated using MW5 water and fat changes		7.4	1.42	8.1	32.2	46.8	498	2078	43.3		3.5	Tr		0.2	Tr	3.2	Tr	0	1.9	2.5		12.5								13.4				2.9						N	30
11-468	White bread, sliced	15 samples	AF	11102	11-102 50-049	LGC, Nutrient analysis of bread and morning goods, 1999, Food Surveillance Sheet No.194. Vitamin K1 Bolton-Smith et al, Br J Nutr, 83, 2000		38.6	1.4	7.9	1.6	46.1	219	931	42.7		3.4	Tr		0.2	Tr	3.2	Tr	0	1.9	2.5		0.29					27.99	0.32	28.34	0.32	45	0.52	45.59	0.52					0.95	0.01	0
11-466	White bread, Danish style	8 samples, 4 brands	AF	11112	11-112	Data from LGC, Nutrient analysis of bread and morning goods, 1999, Food Surveillance Sheet No.194 and CCP supplement 11-112, fats estimated from white bread, previously known as white bread slimmers		37.5	1.6	9.1	2.7	44.5	228	967	41.6		3	0.1		0.2	Tr	2.7	0	0	2.4	3.1		-0.5								-0.5				-0.9						-0.02	0
11-465	Pitta bread, white	10 samples, 8 brands	AF	5002	11-090 50-045	LGC, Nutrient analysis of bread and morning goods, 1999, Food Surveillance Sheet No.194. Additional vitamin data from 11-090		31.4	1.6	9.1	1.3	55.1	255	1084	52.2		3	0.5	0	0.5	Tr	2	0	0	2.4	2.3		0.2								0.1				0.5						Tr	0
11-474	White bread, premium	15 samples, 13 brands	AF	11474		LGC, Nutrient analysis of bread and morning goods, 1999, Food Surveillance Sheet No.194		38.4	1.5	8.3	2.3	47	230	978	44.4		2.7	Tr		0.2	Tr	2.5	Tr	0	1.9	2.8		N								N				N						Tr	N
11-632	Tortillas, made with wheat flour	Recipe	AF	11093	11-093	Recipe as CCP 11-093		33.2	1.26	7.2	1	59.7	262	1114	58.6		1.2	Tr		Tr	0.2	0.2	0	0	2.4			0.15								0.39				0.46						0	0
11-467	Wheatgerm bread	7 samples, 4 brands, pre-packed, sliced	AF	5002	11-098	LGC, Nutrient analysis of bread and morning goods, 1999, Food Surveillance Sheet No.194. Iodine and Sulphur from 11-098		39.7	1.9	11.1	3.1	39.5	220	935	35.8		3.8	0.2		0.6	Tr	2.9	0	0	4	5.7	28.89	0.72					27.53	0.69	27.84	0.69	42.12	1.06	42.82	1.06					1	0.03	0
11-475	White bread, toasted	Calculated using weight loss of 18%	AF	35	11-106 50-052	White bread sliced from LGC, Nutrient analysis of bread and morning goods, 1999, Food Surveillance Sheet No.194		25.1	1.71	9.7	2	56.2	267	1137	52.1		4.1	Tr		0.2	Tr	3.9	0	0	2.3	3		0.35								0.39				0.63						0.01	Tr
11-476	Wholemeal bread, average	21 samples, sliced and unsliced	AF	30	11-113 50-056	LGC, Nutrient analysis of bread and morning goods, 1999, Food Surveillance Sheet No.194. Vitamin K1 value from Bolton-Smith et al, Br. J. Nutr. 83, 2000		41.2	1.65	9.4	2.5	42	217	922	39.3		2.8	0.2		0.4	Tr	2.2	0	0	5	7	24.1	0.46					30.75	0.58	31.75	0.59	42.93	0.82	43.68	0.82					1.75	0.04	0
11-609	Ciabatta	8 samples	AF	11609		LGC, Nutrient analysis of bread and morning goods, 1999, Food Surveillance Sheet No.194, some inorganics and vitamins estimated from white bread, french stick.		29.2	1.8	10.2	3.9	52	271	1150	48.9		3.1	Tr		0.1	0.3	2.7	Tr	0	2.3	3.3		0.57					15.94	0.57	59.03	2.11	23.97	0.86	23.97	0.86					0.51	0.02	Tr
11-611	Wholemeal bread, toasted	Calculated using weight loss of 14.6%	AF	11117	11-117 50-057	LGC, Nutrient analysis of bread and morning goods, 1999, Food Surveillance Sheet No.194		31.1	1.93	11.2	2.9	49.2	255	1084	46		3.2	0.2		0.5	Tr	2.5	0	0	5.9	8.2	28.2	0.54					36	0.69	37.17	0.69	50.27	0.96	51.15	0.96					2.05	0.05	0
11-627	Bannocks, made with beremeal	Recipe	AF	11066	11-066	Recipe as CCP 11-066		26.5	1.59	9.4	1.6	55.9	263	1118	52.6		3.3	0.1		0.1	0.6	0.3	2		8.5			0.17												0.16						N	0.8
11-628	Bannocks, made with wheat flour	Recipe	AF	11067	11-067	Recipe as CCP 11-067		27.5	1.5	8.7	1.2	63	284	1207	59.9		3.1	Tr		Tr	0.2	0.2	2		2.4			0.27								0.44				0.47							0.8
11-629	Milk bread	Recipe	AF	11085	11-085	As recipe CCP 11-085		34.1	1.51	8.7	8.7	47.9	293	1235	45.3		2.6	Tr		Tr	0.2	Tr	1.7	0	1.9			2.37								2.48				3.16						0.56	5.5
11-631	Soda Bread	Recipe	AF	39	11-092	Recipe as CCP 11-092		34.9	1.32	7.7	2.4	54.7	259	1100	51.9		2.8	Tr		Tr	0.2	0.1	1.8	0	2.1			1.13								0.75				0.47						0.06	5.5
11-464	Pappadums, takeaway	10 samples from different outlets	AF	11088	11-088 17-447 50-044	Data as MW6 from Aspland and James Ltd, (1997), Nutrient analysis of ethnic and takeaway foods, Food Surveillance Information Sheet No.147, fatty acids as FA Supplement 17-447. Riboflavin from 50-044		3.9	1.84	11.5	38.8	28.3	501	2084	28.3	0	Tr	Tr		Tr	Tr	Tr	Tr	0	5.8	6.3		7.95	27.48	10.19	6.28	2.33	44.27	16.42		16.5	33.76	12.52		12.52	21.42	7.95	0	0	0.18	0	1.9
11-077	Currant bread, toasted	Calculated using 12% weight loss	AF	1014	50-038	Data as CCP and MW5 (50-038)		25.9	1.48	8.4	8.5	56.8	323	1366	40.7		16.1	7		7.5	0	1.4	0.2	0	N			-1.8								-1.6				-2.2						N	0
11-630	Paratha	Recipe	AF	11089	11-089	As Recipe in CCP, 11-089		32.1	1.4	8.1	14.4	43.3	323	1362	42.1		1.2	Tr		Tr	0.4	0	0.1	0	4			8.52								3.47				1.02						0.46	34.1
11-087	Papadums, raw	10 samples, 4 brands	AF	5015				12.1	3.3	20.6	1.9	46	272	1157	46		0	0		0	0	0	0		N
11-463	Naan bread	12 samples including garlic and coriander	AF	11086	11-086 50-043	LGC, Nutrient analysis of bread and morning goods, 1999, Food Surveillance Sheet No.194. Vitamin K1 Bolton-Smith et al, Br J Nutr, 83, 2000.		30.8	1.4	7.8	7.3	50.2	285	1206	47		3.1	0.7		0.8	Tr	1.3	0.4	0	2	2.9	15.07	0.97					47.04	3.03	47.46	3.05	35.79	2.31	36.81	2.37					1.44	0.09	5
11-069	Breadcrumbs, manufactured	10 samples, 10 different brands	AF					6.8	1.77	10.1	2.1	78.5	354	1505	73.5		5	0.2		0.5	0.3	3.9	Tr		N
11-091	Rye bread	15 samples, different shops; literature sources	AF	11091	50-046	Data as CCP 11-091 some values transferred from MW5 50-046, same samples		37.4	1.46	8.3	1.7	45.8	219	932	44		1.8	N		N	N	N	0		4.4			0.3								0.3				0.6						Tr	0
11-068	Breadcrumbs, homemade	Mean of several samples	AF	36				9.7	2.03	11.6	1.9	77.5	354	1508	74.9		2.6	N		N	N	N	0		-2.2
11-099	White bread, average	Weighted average of 5 main types of white bread	AF	33		Average of CCP white breads, note there are new bread data for MW6		37.3	1.47	8.4	1.9	49.3	235	1002	46.7		2.6	N		N	N	N	0		1.5				N	0.62	N	0.04	N	0.25			N	0.66			N	0.4	0	0	0	0
11-100	White bread, large, crusty	27 samples, cob and bloomer	AF			As CCP		35.6	1.55	8.8	2	50.5	243	1031	47.5		2.9	N		N	N	N	0		-1.5
11-101	White bread, large, tin	28 samples, split and farmhouse	AF			As CCP		37.6	1.46	8.3	1.8	48.8	232	985	46.2		2.6	N		N	N	N	0		-1.5
11-105	White bread, fried in blended oil	Calculated on white sliced bread using analysed fat and water changes	AF	34	50-050	Data as CCP/MW5 samples, note that this food has not been recalculated using MW6 bread composition		7.4	1.38	7.9	32.2	48.5	503	2102	45.3		3.1	N		N	N	N	0	0	-1.6			2.8								16				11.8						N	0
11-108	White bread, Scottish batch, unwrapped	10 samples, 10 different shops	AF					36.5	1.52	8.7	1.3	51.1	238	1014	48.5		2.6	N		N	N	N	0		-1.5
11-109	White bread, Scottish batch, wrapped	10 samples, 10 different shops	AF					38.8	1.5	8.6	1.2	48.6	227	968	46.1		2.5	N		N	N	N	0		-1.5
11-460	Garlic bread, pre-packed, frozen	10 samples, 8 brands. Part baked.	AF	11460		LGC, Nutrient analysis of bread and morning goods, 1999, Food Surveillance Sheet No.194		25.7	1.4	7.8	18.3	45	365	1530	42.3		2.7	Tr		0.3	Tr	2.4	0	0	N	N	55.81	9.69					28.32	4.91	31.86	5.53	8.38	1.46	9.74	1.46					4.91	0.85	37
11-076	Currant bread	10 samples, 10 different shops	AF	37	50-037	Data as CCP/MW5 (50-037)		29.4	1.32	7.5	7.6	50.7	289	1220	36.3		14.4	6.3		6.7	0	1.2	0.2	0	N			-1.6								-1.5				-2						N	0
11-110	White bread, Vienna	10 samples, 10 different shops	AF			As CCP, note that this data has not been updated since CCP supplement, this product is now most commonly available as rolls, the composition may have changed since CCP publication		32.6	1.63	9.3	3.3	52.2	263	1115	50.5		1.7	N		N	N	N	0		-1.5
11-461	Granary bread	24 samples, sliced and unsliced	AF	11078	11-078 50-039	LGC, Nutrient analysis of bread and morning goods, 1999, Food Surveillance Sheet No.194.		34.9	1.65	9.6	2.3	47.4	237	1005	44.5		2.9	0.1	0	0.3	Tr	2.5	Tr	0	3.3	5.3	29.62	0.58					30.94	0.6	31.28	0.61	37.93	0.74	38.72	0.76					1.12	0.02	0
11-462	Malt bread, fruited	6 samples, 3 brands	AF	38	11-084 50-042	LGC, Nutrient analysis of bread and morning goods, 1999, Food Surveillance Sheet No.194. Vit B6, vit B12, pantothenate and biotin from 50-042.		24.2	1.4	7.8	2.3	64.9	295	1256	42.3		22.6	7.4		6.3	1	7.2	0.7	0	2.6	3.5	20	0.52					34.86	0.91	39.8	1	38.65	1.01	39.69	1.01					5.95	0.16	0.3
11-459	Chapatis, made without fat	Analysed and calculated values	AF	46	11-075 50-036	Data from MW5 with selenium data from SAC Analysis of foods for Selenium 1994 MAFF Project 2B006. Fibre fractions from 11-075		45.8	1.28	7.3	1	43.7	202	860	42.1		1.6	N		N	N	N	0	0	N			0.1								0.1				0.4						Tr	0
11-458	Chapatis, made with fat	6 samples	AF	45	11-074 50-035	Data from MW5, Selenium from SAC Analysis of foods for Selenium 1994 MAFF Project 2B006. Fibre fractions from 11-074	Puris (deep fried chapatis) contain 19.1g water, 7.0g protein, 25.0g fat and 43.3g carbohydrate per 100g	28.5	1.42	8.1	12.8	48.3	328	1383	46.5		1.8	N		N	N	N	0	0	N			N								N				N						N	N
11-457	Brown bread, toasted	Calculated using 22% weight loss	AF	11073	11-073 50-034	Data calculated from LGC, Nutrient analysis of bread and morning goods, 1999, Food Surveillance Sheet No.194, using 22% weight loss		24.6	1.8	10.3	2.6	54	267	1134	49.6		4.4	Tr		0.4	Tr	3.8	Tr	0	4.5	6.4	35.56	0.55					36.21	0.55	36.6	0.55	54.5	0.83	55.37	0.83					1.28	0.03	Tr
11-456	Brown bread, average	11 samples, 8 brands	AF	31	11-070 50-033	LGC, Nutrient analysis of bread and morning goods, 1999, Food Surveillance Sheet No.194		41.2	1.4	7.9	2	42.1	207	882	38.7		3.4	Tr		0.3	Tr	3	Tr	0	3.5	5	27.74	0.43					28.24	0.43	28.43	0.43	42.51	0.65	43.19	0.65					1	0.02	0
11-399	Bread, speciality, white	9 samples including ciabatta, focaccia and pugliese	AF	11399	15	This data is from fatty acids supplement only, full, unevaluated analytical data is available from the Food Standards Agency's library					4.2																		21.68	0.8	-1.68	0.06	55.31	2.04			23.36	0.86			18.14	0.67	0	0	0	0
11-398	Bread, softgrain	10 samples, 5 brands	AF	11398	14	Data from FA supplement only, full unevaluated analytical data is available from Food Standards Agency's library					1.4																		42.4	0.47	4.2	0.05	22.5	0.25			46.5	0.52			30.4	0.34	0	0	0.5	0.01
11-623	Cheerios	Manufacturer's data (Cereal Partners UK)	AI	11623		Data from Manufacturer (Cereal Partners UK). Proximate values - total carbohydrate and its components, starch and sugars are expressed as their monosaccharide equivalents		N	1.26	7.9	3.8	80.7	368	1566	58.3		22.4	N		N	N	N	0	0	-6.2	6.2		1.5								N				N						Tr	0
11-502	Multi-Grain Start	Manufacturer's data (Kelloggs)	AI	11151	11-151 50-087	Data not previously published in MW6. Data from Manufacturer (Kelloggs). Proximate values - total carbohydrate and its components, starch and sugars are expressed as their monosaccharide equivalents		3	1.26	7.9	2	85.2	369	1572	53.9		31.3	2		1.5	23.1	4.7	0	0	5.7	6		0.3								0.4				0.7						Tr	0
11-498	Ricicles	Manufacturer's data (Kelloggs)	AI	11147	11-147 50-082	Data from Manufacturer (Kelloggs). Proximate values - total carbohydrate and its components, starch and sugars are expressed as their monosaccharide equivalents		3	0.64	4	0.7	94.9	378	1612	53.9		41	Tr		Tr	41	Tr	0	0	0.4	1		0.2								0.1				0.4						Tr	0
11-499	Shredded Wheat	Analysis and Manufacturer's data (Nestl_)	AI	54	11-148 11-371 50-083	Data from Manufacturer (Nestl_). Proximate values - total carbohydrate and its components, starch and sugars are expressed as their monosaccharide equivalent. Fatty acid data from 11-371		7.6	1.92	11.2	2.1	71.7	332	1415	71.1		0.6	Tr		Tr	0.6	0	0	0	9.8	12.4		0.34	56.95	0.9	4.16	0.07	16.51	0.26		0.26	61.45	0.97		0.97	21.37	0.34	0	0	0.51	0.01	0
11-500	Shreddies	Analysis and manufacturer's data (Nestl_)	AI	11149	11-149 50-084	Data from Manufacturer (Nestl_). Proximate values - total carbohydrate and its components, starch and sugars are expressed as their monosaccharide equivalents. Inorganics and vitamins from MW5 as 50-084		4	1.72	9.8	1.9	77.3	346	1474	61.9		15.4	N		N	N	N	0	0	9.5	11.2		0.4								0.3				0.89						Tr	0
11-501	Special K	Analysis and Manufacturer's data (Kelloggs)	AI	55	11-150 50-086	Manufacturer's data (Kelloggs). Proximate values - total carbohydrate and its components, starch and sugars are expressed as their monosaccharide equivalents other data from MW5 as 50-056		3	2.46	15.3	1	81.6	376	1603	63.8		17.8	0.5		0.5	15.2	0.5	1.1	0	2			0.3								0.2				0.4						Tr	0
11-497	Rice Krispies	Analysis and manufacturer's data (Kelloggs)	AI	53	11-146 50-081	Data from Manufacturer (Kelloggs). Proximate values - total carbohydrate and its components, starch and sugars are expressed as their monosaccharide equivalents		3	1.03	6.1	1	92.9	382	1628	82.5		10.4	1		0.5	8.9	Tr	0	0	0.7	1.5		0.3								0.2				0.4						Tr	0
11-503	Sugar Puffs	Manufacturer's data (Quaker) and analysis (6 packets of the same brand)	AI	56	11-152 50-088	Manufacturer's data (Quaker). Proximate values - total carbohydrate and its components, starch and sugars are expressed as their monosaccharide equivalents, inorganics, vitamins from 50-087, sugars estimated from CCP 11-152, fatty acids from FA 11-152		1.8	1.04	6.1	1	92.7	381	1623	41.3		51.5	-4.1		-1.8	-41.5	-4	0	0	3.2	3		0.15	57.5	0.41	4.1	0.03	16.9	0.12		0.12	61.7	0.44		0.44	21.5	0.15	0	0	0	Tr	0
11-504	Sultana Bran	Manufacturer's data (Kelloggs)	AI	11153	11-153 50-089	Data from Manufacturer (Kelloggs). Proximate values - total carbohydrate and its components, starch and sugars are expressed as their monosaccharide equivalents		7	1.58	9	2	69.8	316	1344	36.3		33.5	11		12	10.5	Tr	0	0	10	13		0.4								0.2				1						Tr	0
11-505	Weetabix	Manufacturer's data (Weetabix)	AI	57	11-154 11-372 50-090	Manufacturer's data (Weetabix). Proximate values - total carbohydrate and its components, starch and sugars expressed as their monosaccharide equivalents, inorganics from 50-090. Vit K1 Bolton-Smith, Br.J.Nutr. 2000. FA 11-372 not integrated, fat differs		5.6	1.8	11.2	2.7	75.5	352	1498	70.6		4.9	0.7		0.7	2.6	0.8	0	0	9.7	10.9		0.6								0.3				1.8						Tr	0
11-569	Porridge, made with water	Recipe. Ref. Wiles et al. (1980)	AI	18	11-143 50-076			87.3	0.24	1.4	1.1	8.1	46	195	8		0.1	Tr		Tr	0.1	0	0	0	0.9			0.2								0.41				0.46						0	0
11-612	Nutri-Grain	Average of strawberry, apple, blueberry, cherry and chocolate cereal bars. Manufacturer's data (Kelloggs)	AI	11140	11-140	Data from Manufacturer (Kelloggs). Proximate values - total carbohydrate and its components, starch and sugars are expressed as their monosaccharide equivalents		14.2	0.66	4.1	8.4	71.5	360	1525	35		30.7	10.8		10	10	0	0	0	-3	3		1.6								3.3				0.9						Tr	0
11-633	Porridge, made with milk and water	Recipe	AI	11142	11-142	Recipe as CCP 11-142		80.9	0.5	3.1	3.1	10.4	80	336	8		2.5	Tr		Tr	0.1	0	2.3	0	0.9			1.48								0.93				0.53						0.07	7.2
11-495	Muesli, with no added sugar	Analysis and manufacturers' data (Kelloggs,Weetabix)	AI	11139	11-139 50-074	MW5 50-074 with selenium estimated from muesli, SAC Analysis of foods for Selenium 1994 MAFF Project 2B006		7.6	1.68	10.5	7.8	67.1	366	1552	51.4		15.7	N		N	N	N	N	0	7.6			1.5								3.5				2.4						Tr	Tr
11-494	Muesli, swiss style	Analysis and manufacturers' data (Kelloggs,Weetabix)	AI	50	11-137 50-073	Data from MW5, except selenium from SAC Analysis of foods for Selenium 1994 MAFF Project 2B006	Muesli composition is very variable	7.2	1.57	9.8	5.9	72.2	363	1540	46		26.2	N		N	N	N	N	0	6.4			0.8								2.8				1.6						Tr	Tr
11-570	Porridge, made with whole milk	Recipe	AI	11141	11-141 50-077			74.8	0.76	4.8	5.1	12.6	113	472	7.8		4.8	Tr		Tr	0.1	0	4.6	0	0.9			2.78								1.46				0.59						0.14	14.4
11-135	Grapenuts	Manufacturer's data (General Foods)	AI	49		Data as CCP, note that this data is pre 1989 and that composition of this product may have changed since CCP publication		3.5	1.8	10.5	0.5	79.9	346	1475	67.8		12.1	-1		-4.3	0	-6.8	0		N
11-496	Ready Brek	6 packets of the same brand and manufacturer's data (Weetabix)	AI	52	11-145 11-370 50-080	Data from Manufacturer (Weetabix). Proximate values - total carbohydrate and its components, starch and sugars are expressed as their monosaccharide equivalents. Selenium est from oatmeal SAC Analysis of foods for Selenium 1994. FA 11-370 not integrated		8.3	1.86	11.6	8.3	65.4	366	1550	63.5		1.9	0.2		Tr	1.2	0.5	0	0	8	8.9		2	N	N	N	N	N	N		3	N	N		3.3	N	N				Tr	0
11-493	Fruit 'n Fibre	Manufacturer's data (Kelloggs)	AI	11134	11-134 11-368 50-072	Data from Manufacturer (Kelloggs). Proximate values - total carbohydrate and its components, starch and sugars are expressed as their monosaccharide equivalents.		5.7	1.58	9	5	72.5	353	1498	49.5		23	6		6	11	Tr	0	0	7	9		2.5								1				0.7						Tr	0
50-079	Raisin Splitz	Manufacturer's data (Kelloggs)	AI	50079		Food is still commercially available, with new name of Raisin wheats, but note that this data is pre 1992 and there may have been changes in composition since publication		9	1.54	9	2	75.4	337	1433	57.2		18.2							0	8			0.4								0.2				0.8							0
50-092	Weetos	Manufacturer's data (Weetabix)	AI	11157	11-157	From MW5, updated values since CCP (11-157). This data has not been revised since MW5 and there may have been changes in composition since publication		4.4	1.04	6.1	2.7	86.1	372	1581	52.9		33.2	Tr		Tr	N	Tr	N	0	5.3			0.6								Tr				1.3						Tr	0
11-138	Muesli, with extra fruit	Manufacturer's data (Weetabix), as Alpen with tropical fruit	AI					8.5	1.63	10.2	6.2	73.4	372	1577	51.1		22.3	3.9		3.9	10	0.1	4.5		N
11-144	Puffed Wheat	Analytical and literature sources	AI	51	50-078	Data as CCP and FA supplements		2.5	2.44	14.2	1.3	67.3	321	1366	67		0.3	Tr		0.1	0.2	0	0	0	5.6			0.2	57.5	-0.54	57.5	-0.04	0	-0.16		0.2	0.3	-0.58		0.6	21.7	0.2	0	0	N	N	0
11-403	Crunchy Oat Cereal	3 samples of the same brand	AI	11403	23	This data is from fatty acids supplement only, full, unevaluated analytical data is available from the Food Standards Agency's library					15.9																		-15.71	2.4	-0.19	-0.05	31.7	4.74			16.22	2.42			27.66	4.13	0	0	24.09	3.6
11-369	Muesli	3 samples of the same brand; contains wheatflakes, oatflakes, sultanas, dates, hazelnuts, raisins, apple and coconut	AI	50	11-137	This data is from fatty acids supplement only, full, unevaluated analytical data is available from the Food Standards Agency's library					6.7																		-26.55	-1.69	-0.73	-0.05	52.69	3.35			27.81	1.77			18.71	1.19	0	0	0.66	0.04
11-492	Frosties	Manufacturer's data (Kelloggs)	AI	11133	11-133 50-071	Data from Manufacturer. Proximate values - total carbohydrate and its components, starch and sugars are expressed as their monosaccharide equivalents		3	0.85	5.3	0.6	94.6	381	1626	50.6		44	1		1	42	Tr	0	0	0.6	2		0.1								0.1				0.4						Tr	0
11-486	Bran Flakes	Manufacturer's data (Kelloggs)	AI	11128	11-128 11-365 50-066	Data from Manufacturer (Kelloggs). Proximate values - total carbohydrate and its components, starch and sugars are expressed as their monosaccharide equivalents. (obsoleted FA data 11-365 not integrated, fat content differs from manufacturer's data)		3	1.79	10.2	2.5	71.2	330	1406	48.4		22.8	2.5		3	17.3	Tr	0	0	13	15		0.35		N		N		N		0.3		N		1.5		N		0		Tr	0
11-487	Clusters	Manufacturer's data (Cereal Partners UK)	AI	11487		Data from Manufacturer (Cereal Partners UK). Proximate values - total carbohydrate and its components, starch and sugars are expressed as their monosaccharide equivalents		N	1.65	10.3	8.5	71.9	387	1639	50.2		21.7	N		N	N	N	N	0	-8.9	8.9		2.7								N				N						Tr	0
11-488	Coco Pops	Manufacturer's data (Kelloggs)	AI	11129	11-129 50-067	Data from Manufacturer (Kelloggs). Proximate values - total carbohydrate and its components, starch and sugars are expressed as their monosaccharide equivalents, selenium from SAC Analysis of foods for Selenium 1994 MAFF Project 2B006		3	0.76	4.5	2.5	91.5	383	1632	49.5		42	0.5		0.5	41	Tr	0	0	0.6	2.5		1								0.6				0.5						Tr	0
11-489	Oat Bran Flakes, with raisins	Manufacturer's data (Kelloggs)	AI	50068	50-068	Data from Manufacturer (Kelloggs). Proximate values - total carbohydrate and its components, starch and sugars are expressed as their monosaccharide equivalents		6	1.58	10	5	69.7	346	1469	47.3		22.4	6		8	7.4	1	0	0	10	11		0.8								1.8				2						Tr	0
11-490	Corn Flakes	Analysis and manufacturer's data (Kelloggs)	AI	48	11-130 50-069	Data from Manufacturer (Kelloggs). Proximate values - total carbohydrate and its components, starch and sugars are expressed as their monosaccharide equivalents, Fatty acids from 11-366 not integrated . Vitamin K1 Bolton-Smith et al, Br J Nutr, 83, 2000		3	1.26	7.9	0.9	89.6	376	1601	81.4		8.2	1.5		1.5	4.2	1	0	0	0.9	3		0.2								0.2				0.4						Tr	0
11-491	Crunchy Nut Corn Flakes	Manufacturer's data (Kelloggs)	AI	11131	11-131 11-367 50-070	Data from Manufacturer (Kelloggs). Proximate values - total carbohydrate and its components, starch and sugars are expressed as their monosaccharide equivalents. Fatty acids as FA supplement 11-367		3	1.18	7.4	3.5	91.6	405	1721	53.9		37.7	1.5		1.5	34.7	Tr	0	0	0.8	2.5		0.7	-30.38	-0.89	-0.08	Tr	53.64	1.57		1.5	30.44	0.89		1	14.45	0.42	0	0	Tr	Tr	0
11-485	All-Bran	Analysis and manufacturer's data (Kelloggs, All-Bran Plus)	AI	47	11-126 11-364 50-065	Data from Manufacturer Kelloggs July 2000. Proximate values - total carbohydrate and its components, starch and sugars are expressed as their monosaccharide equivalents, selenium from SAC Report 1994. (Fatty acid data available in obsoleted 11-364)		3	2.06	13	4	48.5	270	1144	28.6		19.9	1		1	15.8	2.1	0	0	24.5	29		0.7		N		N		N		0.5		N		2		N		N		Tr	0
50-085	Smacks	Manufacturer's data (Kelloggs)	AI	50085		As MW5, note that this product is still available however this data is pre 1991 and that composition of this product may have changed since MW5 publication		3	1.28	8	2	89.6	386	1644	39.6		50							0	3			0.4								0.2				0.9							0
11-662	Jam tarts, homemade	Recipe	AP	87	11-254 50-142	Recipe as CCP 11-254		19.7	0.58	3.3	15	61.9	381	1603	24.5		37.4	14.7		8	10.1	4.3	0	0	N			4.67								5.79				3.89						0.54	7.6
11-661	Gulab jamen/jambu (retail)	Recipe	AP	5027	11-250	Recipe as CCP 11-250, dough recipe as 11-660		30.8	1.35	8.4	15.1	45.7	341	1433	5.2		40.6	Tr		Tr	29.6	0	10.9		0.2			0.41								6.25				2.36						0.01	30.8
11-659	Gulab jamen/jambu (homemade)	Recipe	AP	5028	11-249	Recipe as CCP 11-249, using dough recipe as IDS 11-658		31.7	1.02	6.2	11.7	51.1	322	1358	16.2		35	0		Tr	28.6	0	6.2		0.6			3.57								5.03				2.32						0.02	19
11-657	Eclairs, fresh	Recipe	AP	86	11-246	Recipe as CCP 11-246		34.5	0.67	4.1	25.6	37.5	388	1618	11.3		26.2	Tr		Tr	25.5	0	0.5	0	0.5			12.75								7.39				3.55						1.02	96
11-656	Doughnuts, custard-filled	Recipe	AP	11241	11-241	Recipe, proportions from dissection of shop bought samples, as CCP 11-241		31.8	1.03	5.9	19.4	42.5	358	1499	27.2		15.3	1.9		2.2	9.6	0.9	0.6	0	N			5.2								8.08				5.12						0.93	35.1
11-655	Custard tart, large	Recipe	AP	103	11-238	Recipe as CCP 11-238		48.3	0.95	5.7	17.1	28.8	286	1192	22.9		5.9	Tr		Tr	3.2	0.1	2.3	0	0.9			5.94								6.37				3.88						0.59	53.2
11-592	Scones, plain	Recipe	AP	95	11-266 50-146	As MW6 11-592		22.6	1.24	7.2	14.8	53.7	364	1530	47.9		5.9	Tr		Tr	3.4	0.1	1.8	0	1.9			3.67								4.48				5.86						N	5.8
11-654	Cream horns	Recipe	AP	1036	11-234 50-131	Recipe from Flour Milling and Baking Research Association, as CCP 11-234		38.9	0.54	3.2	32.3	25.5	399	1657	19.5		6	1.8		1	1.3	0.6	1	0	1			14.67								11.06										N	47.1
11-690	Vanilla Slices	Recipe	AP	11275	11-275	Recipe as CCP 11-275		32.5	0.66	4	16.4	53.4	364	1528	18.4		35.2	1.2		0.6	31.4	0.1	1.2	0	0.7			5.11								6.21				4.12						N	35.2
11-663	Jam tarts, wholemeal	Recipe	AP	11256	11-256	Recipe as CCP 11-256		19.7	0.76	4.4	15.4	57.5	371	1562	19.9		37.6	14.7		8	10.3	4.3	0	0	N			4.71								5.73				4.03						0.54	7.7
11-678	Strawberry tartlets	Recipe	AP	11272	11-272	Recipe as CCP 11-272, using IDS recipe for glaze 11-677		59.8	0.42	2.5	10.8	26.3	206	862	18.5		7.8	0.9		1	5.6	Tr	0		1.1			3.36								4.07				2.79						N	N
11-653	Choux buns	Recipe	AP	11233	11-233	Recipe as proportions in shop bought samples, as CCP 11-233		43.6	0.88	5.3	35.5	17.2	406	1680	16.1		1.1	Tr		Tr	0.1	0.1	0.8	0	0.7			17.52								10.06				5.11						1.56	144
11-665	Jellabi, homemade	Recipe	AP	5030	11-257	Recipe as CCP 11-258. Recipe uses jellabi dough 11-664 produced for IDS. Majority of N values originate from N values in rice flour used in Jellabi dough		26.4	0.75	4.4	14.8	56.2	367	1530	37.6		N	N		N	N	N	0		1.4			1.75								7.78				4.48						Tr	0
11-666	Mincemeat tart, one crust	Recipe	AP	11259	11-259	Recipe as CCP 11-259		17.5	0.54	3.1	16.3	60	385	1617	22.4		37.6	18.4		18.4	0.4	0.1	0	0	1.7			N								N				N						N	9.4
11-667	Muffins, bran	Recipe	AP	11261	11-261	Recipe as CCP 11-261		29.8	1.32	8	8	44.6	272	1147	26.9		17.7	1.4		1.4	12.8	0.1	1.8	0	8			4.03								1.99				1.09						0.2	53.6
11-668	Pinni	Asian Sweetmeat, Recipe	AP	11262	11-262	Recipe as CCP 11-262		4	0.99	5.5	31.9	58.4	528	2209	17.3		41.1	Tr		Tr	40.8	0	0	0	2.4			17.4								10.27				2.21						N	71.5
11-669	Scones, cheese	Recipe	AP	11264	11-264	Recipe as CCP 11-264		26.4	1.68	10.2	18.2	43.5	369	1545	41.2		2.3	Tr		Tr	0.2	0.1	1.5	0	1.6			6.55								5.56				5.24						1.15	20.1
11-672	Rum baba	recipe	AP	11263	11-263	Recipe as CCP 11-263		53.2	0.65	3.7	8.4	32.5	227	953	12.6		19.9	0		0	19.6	0	0	2	0.8			1.49								3.61				2.86						N	28.7
11-673	Scones, potato	Recipe	AP	11267	11-267	Recipe as CCP 11-267		41.9	0.81	4.8	15.6	35.4	293	1226	33.7		1.7	0.1		0	0.2	0.1	0.9	0	1.5			3.52								5				5.84						1.19	3.2
11-674	Scones, wholemeal, fruit	Recipe	AP	11269	11-269	Recipe as CCP 11-269		23.5	1.38	8.2	13.1	47.6	330	1386	33.3		14.2	4.5		4.5	3.2	0	1.5	0	4.9			N								N				N						0.91	4.8
11-676	Sevyiaan	Sweet Indian snack, recipe	AP	5035	11-271	Recipe as CCP 11-271. N values for starch/sugars/fibre/vitamins due to incomplete data available for vermicelli		21.5	0.81	5	27.7	44.6	444	1847	N		N	N		N	N	N	2.1		N			N								N				N						N	N
11-679	Waffles	Recipe	AP	11276	11-276	Recipe as CCP 11-276		32.2	1.47	8.8	17.1	40.1	340	1425	36.4		3.7	0		Tr	0.1	0	3	0	1.5			9.9								4.55				1.05						0.53	108.3
11-680	Welsh cheesecakes	Recipe	AP	11277	11-277	Recipe as CCP 11-277		19.2	0.9	5.3	23.9	52	432	1807	29.3		22.6	3.5		1.9	15.8	1.1	0	0	N			6.27								8.57				7.92						1.29	55.7
11-591	Mince pies, individual	Recipe	AP	88	11-258 50-144			11.9	0.72	4.2	21.3	60.5	435	1826	31.5		29.1	14.1		14.1	0.4	0.1	0	0	1.9			N								N				N						N	11.6
11-675	Scotch pancakes	Recipe	AP	96	11-270 50-148	Recipe as CCP 11-270		41.2	1.1	6.6	11.9	39.5	284	1191	31.6		8	Tr		Tr	5.6	0.1	1.9	0	1.3			3.21								3.85				4.21						0.76	46.5
11-231	Burfi	5 assorted samples, fudge-type sweet	AP	5024				16.3	1.86	11.6	19.9	17.7	292	1217	16.5		1.2	N		N	N	N	N		N
11-593	Scones, wholemeal	Recipe. Ref. Wiles et al. (1980)	AP	1044	11-268 50-147	As MW6 11-593		26.9	1.48	8.8	14.6	43	328	1378	37.1		5.9	0.1		Tr	3.6	0	1.7	0	5.2			3.55								4.38				5.81						N	5.5
11-590	Hot cross buns	Recipe	AP	11253	11-253 50-141			25.2	1.27	7.4	7	58.3	312	1319	34.9		23.4	5		4.1	11.7	1.2	0.9		1.9			1.78								2.05				2.52						N	23.3
11-230	Asian pastries	5 samples, assorted sata pastries	AP	5023				6.9	1.11	6.3	39.1	43	538	2242	20.4		22.6	N		N	N	N	N		N
11-242	Doughnuts, jam	10 samples, different shops	AP	11242	50-136	Data as CCP and MW5 (50-136)		26.9	1	5.7	14.5	48.8	336	1414	30		18.8	5.3		4.2	6.4	2.6	0.2		N			4.3								5.4				3.6						N	15
11-244	Doughnuts, ring, iced	Recipe	AP	11244		The recipe, proportions derived from the dissection of shop bought samples, has not been recalculated for IDS as it contains 12% chocolate icing which is not coded within this database		22.5	0.84	4.8	17.5	55.1	383	1610	24.4		30.7	1.8		2.1	25.9	0.8	0.1		N																						18
11-247	Eclairs, frozen	10 samples of the same brand (Birds Eye)	AP	11247	50-139	Data as CCP and MW5 50-139		38.7	0.98	5.6	30.6	26.1	396	1647	19.5		6.6	Tr		Tr	5.3	0.3	0.9	0	0.8			16.1								10.2				1.9						N	150
11-248	Greek pastries	4 assorted samples, baclava, tangos, tsamika, shredded type	AP	11248	50-140	Data as CCP/MW5 50-140		17.5	0.82	4.7	17	40	322	1349	21.6		18.4	N		N	N	N	N	0	N			N								N				N						N	N
11-251	Halva	Greek sweet, 10 assorted samples	AP	5040				2.4	2.37	14.8	31.9	54.2	615	2569	1.1		53.1	N		N	N	N	N		N
11-252	Halwa	Asian sweet, 5 samples, assorted colours and flavours	AP	5029				16.4	0.29	1.8	13.2	68	381	1607	9		59	N		N	N	N	N		N
11-273	Teacakes, fresh	10 samples, 4 brands, 6 bakeries	AP					26.7	1.4	8	7.5	52.5	296	1253	37.7		14.8	5.9		6.2	1	1.3	0.3		N																						18
11-534	Bagels, plain	2 brands	AP	11534		Data from RHM, Nutrient content of selected foods, 1995, Food Surveillance Information Sheet No. 70		32.1	1.6	10	1.8	57.8	273	1161	51.3	1.7	6.5	0.8		1	Tr	3	Tr	0	2.4	N		N								N				N						N	0
11-535	Crumpets, toasted	9 samples	AP	11236	11-236 50-132	Data from LGC, Nutrient analysis of bread and morning goods, 1999, Food Surveillance Sheet No.194 with some inorganics from MW5 as 50-132		40.3	1.2	6.9	1	45.4	207	881	42.3		3.1	1.1		0.3	Tr	1.7	0	0	0	N		0.1								0.1				0.5						N	0
11-545	Teacakes, toasted	Calculated using weight loss of 10%	AP	11274	11-274 11-425 50-149	Data from MW5 (50-149), CCP supplement (11-274), fats from calculated from proportions in FA supplement (11-425, not toasted).		18.6	1.56	8.9	8.3	58.3	329	1392	41.9		16.4	6.6		6.9	1.1	1.4	0.4	0	N	N		2.89						2.59		2.71		1.44		1.47						0.15	20
11-537	Custard tarts, individual	10 samples, 2 brands, 8 bakeries	AP	11239	11-239 11-390 50-134	Data from MW5 as 50-134, fats as FA Supplement 11-390, Vitamin E from Milk Marketing Board, Fat, Fatty acids and vitamin E content of a selection of biscuits, cakes and desserts, 1992		44.7	1	6.3	14.5	32.4	277	1161	19.6		12.8	0.1		0.1	10.5	0.5	1.6	0	1.2	N		6.1	9.05	1.25	1.31	0.18	36.12	5.01		6	9.73	1.35		1.44	44	6.1	0.69	0.1	7.77	1.08	95
11-538	Danish pastries	10 samples, different shops	AP	11240	11-240 11-391 50-135	Data from MW5 as 50-135 with fats from FA supplement 11-391 and vitamin E from Milk Marketing Board, Fat, Fatty acids and vitamin content of a selection of biscuits, cakes and desserts, 1992,		21.6	1.01	5.8	14.1	51.3	342	1441	22.8		28.5	6.3		5.5	13.9	2.2	0.6	0	1.6	N		8.57	12.21	1.63	1.75	0.24	11.39	1.54		2.01	11.21	1.51		1.88	63.58	8.57	3.09	0.42	6.25	0.84	41
11-539	Doughnuts, ring	10 samples, different shops	AP	11243	11-243 11-392 50-137	Data from MW5 (50-137) and CCP (11-243), vitamin E from Milk Marketing Board, Fat, Fatty acids and vitamin content of a selection of biscuits, cakes and desserts, 1992. Fats from FA Supplement (11-392)		23.8	1.07	6.1	22.4	47.2	403	1688	31.9		15.3	2.3		2.7	9.1	1.1	0.1	0	N	N		5.81	25.49	5.46	2.88	0.62	40.24	8.62		9.41	9.41	5.76		6.07	27.15	5.81	N	N	5.15	1.1	24
11-540	Jam tarts, retail	10 samples, 6 brands, 4 bakeries	AP	11255	11-255 11-393 50-143	Data from MW5 as 50-145; vitamin E from Milk Marketing Board, Fat, Fatty acids and vitamin content of a selection of biscuits, cakes and desserts, 1992; fatty acids as FA supplement 11-393		14.4	0.53	3.3	14.7	63.4	383	1614	27.4		36	12.4	0	5.9	11	6.6	0.1	0	N	N		6.64	10.6	1.49	1.93	0.27	29.98	4.21		5.13	11.67	1.64		1.76	47.25	6.64	3.65	0.51	7.39	1.04	42
11-541	Muffins, English style, white	10 samples	AP	11260	11-260	LGC, Nutrient analysis of bread and morning goods, 1999, Food Surveillance Sheet No.194; some vitamins from CCP supplement 11-260		40.5	1.8	10	1.9	44.2	223	948	40.8		3.4	0.5		0.8	Tr	2.1	Tr	0	1.9	2.6	25.8	0.38					30.94	0.46	31.23	0.46	41.61	0.62	42.34	0.62					1.02	0.02	0
11-542	Muffins, English style, white, toasted	10 samples	AP	11260	11-260	LGC, Nutrient analysis of bread and morning goods, 1999, Food Surveillance Sheet No.194 inorganics, vitamins and fats estimated from uncooked based on 12.5% water loss		31.9	2	11.3	2.7	51	261	1108	47.3		3.8	0.5		0.8	Tr	2.4	Tr	0	2.2	3		0.43								0.53				0.71						0.02	0
11-543	Scones, fruit, retail	10 samples, 5 brands, 3 bakeries	AP	11265	11-424 11-265 50-145	LGC, Nutrient analysis of bread and morning goods, 1999, Food Surveillance Sheet No.194, inorganics from MW5 as 50-145		24.5	1.1	6.5	8.7	56.2	315	1332	37.3		18.9	3		2.7	9.9	0.4	2.8	0	2	2.9	29.11	2.39					37.57	3.07	50.43	4.09	18.82	1.54	20.24	1.65					13.88	1.14	5.8
11-544	Scotch pancakes, retail	6 samples, 4 brands	AP	96	11-270 50-148	LGC, Nutrient analysis of bread and morning goods, 1999, Food Surveillance Sheet No.194		39.7	1	5.6	9.6	43	270	1138	21.5		21.5	2		1.6	14.1	Tr	3.8	0	1.5	1.9	11.49	0.74					54.94	3.52	55.06	3.53	31.67	2.04	32.76	2.12					1.22	0.08	21.3
11-588	Chelsea buns	Recipe. Ref. Wiles et al. (1980)	AP	1034	11-232 50-130	Flour Milling and Baking Research Association. Fibre fractions added from 11-232		20.5	1.33	7.8	14.2	55.8	368	1549	34.5		21.3	4.4		4.3	11.1	Tr	0.9	0	1.7			3								4.5				5.9						N	32.7
11-589	Eccles cake	Recipe.	AP	11245	11-245 50-138	Dairy book of British foods		18.8	0.73	4.3	17	56.3	381	1603	18.1		38.2	10		8.8	17.7	2	0		1.5			N								N				N						N	41.6
11-536	Currant buns	9 samples, 5 supermarkets, 3 bakeries	AP	84	11-237 50-133	LGC, Nutrient analysis of bread and morning goods, 1999, Food Surveillance Sheet No.194, additional inorganics and vitamins from MW5 as 50-133.		27.9	1.4	8	5.6	52.6	280	1185	36.6		16	8.2		7	Tr	0.9	Tr	0	2.2	2.9	36.6	1.86					38.84	1.97	40.08	1.97	22.04	1.12	23	1.2					2.19	0.11	1.5
11-617	Reduced fat cake	Manufacturer's data (Sainsburys and Entemann's). Average of 10 assorted cakes	AN	11617		Data from Manufacturer (Sainsburys and Entemann's). Proximate values - total carbohydrate and its components, starch and sugars are expressed as their monosaccharide equivalents		-30	0.71	4	4.2	60.5	281	1191	16.3		42.6	N		N	N	N	N	0	N	1.5		1.49								1.27				0.62						0.05	7.6
11-608	Muffins, American style, chocolate chip	Recipe	AN	11608		www.simplyfood.co.uk 'whatever you like muffins'		22.3	1.04	6.3	18.2	52.3	385	1617	23.8		28.4	0		Tr	26.9	Tr	1.2	0	1.6			10.72								5.22				0.92						0.36	68.4
11-616	Carrot cake (with topping)	With topping, recipe	AN	11616		Mary Berry's ultimate cake book		35.1	0.73	4.3	22.7	37	359	1499	13.2		23.9	0.9		0.9	21.9	0	0	0	1	1.5		5.49								5.31				10.71						0.17	42.4
11-581	Sponge cake, fatless	Basic recipe, whisking method	AN	82	11-212 50-120	As MW6		31.6	1.64	10	6.9	53	301	1271	22.1		30.9	Tr		Tr	30.5	0.1	0	0	0.9			1.89								2.59				1.15						0.07	226.5
11-580	Sponge cake	Basic recipe, creaming method	AN	81	11-211 50-119	As MW6		15.2	1.05	6.3	27.2	52.4	467	1951	22		30.4	Tr		Tr	30	0.1	0.1	0	0.9			5.8								8.87				10.92						0.03	111.9
11-618	Rice cakes	Manufacturers' data (average of 7 asssorted types)	AN	11618		Data from Manufacturer. Proximate values - total carbohydrate and its components, starch and sugars are expressed as their monosaccharide equivalents		N	1.58	9.4	3.6	81.1	369	1568	79.2		1.9	N		N	N	N	N	0	N	5.2		1.07								N				N						N	N
11-578	Fruit cake, rich, iced, homemade	Coated with marzipan and Royal icing; recipe	AN	76	11-203 50-115	Data as MW6		15.3	0.63	3.6	9.8	65.9	350	1478	7.7		58.3	12.6		10.8	32.3	2.4	0	0.2	1.3	N		1.78								3.77				3.56						0.01	31
11-645	Lardy cake	Recipe	AN	11208	11-208	Recipe as CCP 11-208		23.1	1.17	6.8	16.3	53.7	376	1578	43.8		10	Tr		Tr	7.7	0.1	1.6		1.8			6.8								6.87				1.84						0.05	18.3
11-579	Fruit cake, wholemeal, homemade	Recipe	AN	11204	11-204 50-116	Data as MW6		21.6	1.01	6	16.2	52.4	366	1540	23.2		29.2	5.6		5.3	17.2	0.4	0.4	0	2.4			3.53								5.14				6.5						Tr	50.3
11-624	All-Bran loaf	Recipe	AN	11189	11-189	Recipe as CCP 11-189		26.6	0.79	4.9	2	58.7	258	1096	14.9		43.8	11		10.9	20.2	0.3	1.3	0	4.5	4.1		N								N				N						0.04	3.8
11-640	Cherry Cake	Recipe	AN	11193	11-193	Recipe as CCP 11-193		14.5	0.84	5	16.3	61.7	399	1677	21.8		40	7.9		4.2	20.7	6.9	0	0	1.1			3.51								5.43				6.48						1.14	77.7
11-641	Chocolate cake	Recipe	AN	11195	11-195	Recipe as CCP 11-195		12.7	1.26	7.3	27.2	50.5	464	1939	21.7		28.8	Tr		Tr	28.4	0.1	0.1	0	1.7			6.4								9.01				10.36						1.85	105.8
11-642	Chocolate cake, with butter icing	Recipe	AN	11196	11-196	Chocolate cake Recipe as CCP 11-196, butter icing recipe as MSF 17-054		11.9	1.01	5.8	27.7	53.2	473	1977	17.3		35.9	Tr		Tr	35.5	Tr	0.1	0.1	1.4			8.95								8.69				8.41						1.68	99.6
11-649	Welsh cakes	Recipe	AN	11218	11-218	Recipe as 11-218		11.7	0.95	5.6	19.8	61.9	432	1816	30.2		31.7	5.1		4.9	20.8	0.1	0.5	0	1.5			N								N				N						0.31	65.8
11-644	Gingerbread	Recipe	AN	78	11-206	Recipe as CCP 11-206		17.3	0.96	5.7	13	64.7	383	1612	29.7		35	6		6	22.1	0.1	0.5		1.2			2.92								4.29				5.09						0.89	51.8
11-646	Rock cakes	Recipe	AN	80	11-210	Recipe as CCP 11-210		15.1	0.91	5.4	16.9	60.6	401	1687	28.3		32.3	6.2		6	19.1	0.1	0.4	0	1.5			N								N				N						1.24	37
11-647	Sponge cake with butter icing	Recipe	AN	1032	50-122 11-214	Recipe as CCP 11-214, butter icing as MSF 17-054		13.3	0.75	4.5	28.1	55.7	479	1976	15.6		40.1	Tr		Tr	39.7	0.1	0.1	0.2	0.6			9.64								8.45				7.95						0.33	101.2
11-648	Swiss roll	Recipe	AN	11216	11-216	Recipe as CCP 11-216		30.8	1.21	7.3	5.1	57.3	290	1230	15		42.3	6.6		3.6	30	1.9	0	0	N			1.4								1.93				0.83						0.05	168.6
11-577	Fruit cake, rich, homemade	Recipe	AN	75	11-201 50-114	Data as MW6		17.5	0.65	3.9	11.4	59.9	343	1447	11.2		48.7	16.9		15.2	13.5	2.9	0	0.4	1.5			2.4								3.7				4.5						0.8	46.1
11-530	Gateau, fruit, frozen	10 samples; fruit and cream sponge including strawberry, orange and lemon and tropical fruit	AN	11420	11-420	RHM, Nutrient content of selected foods, 1995, Food Surveillance Information Sheet No. 70; fats from fatty acid supplement (11-420)		51.9	0.5	3.2	12.3	33.3	248	1042	17.8	0.6	14.9	2		1.5	10.1	0.5	0.7	0	0.9	N	67.92	7.04	6.93	0.81	1.11	0.13	26.67	2.8	27.88	2.94	8.1	0.78	9.48	0.94	59.9	7.04	2.71	0.32	2.59	0.26	52.5
11-643	Coconut cake	Recipe	AN	11197	11-197	Recipe as CCP 11-197		15.6	1.14	6.7	24.5	51.4	440	1841	29.7		21.7	Tr		0.1	20.6	0.1	0.5		2.5			9.19								6.45				7.53						1.31	68.2
11-202	Fruit cake, rich, retail	e.g. Dundee	AN					20.6	0.86	4.9	12.5	50.7	322	1357	11.9		38.8	12.6		12.4	11.6	1.8	0.3		-1.7																						80
11-532	Sponge cake, with dairy cream and jam	10 samples, 8 brands. Frozen	AN	11215	11-215	ADAS Laboratories, 1999, Nutrient analysis of ice creams and desserts, Food Surveillance Information Sheet No.195		38.4	0.69	4.3	10.9	43.9	280	1179	18.6	1	25.3	3	Tr	0.7	18.1	1.6	0.9	0	Tr	2.7		N								N				N						N	58.6
11-194	Chinese cakes and biscuits	4 assorted samples	AN	5036				19.8	1.18	6.7	21.5	51.9	415	1740	25.7		26.2	N		N	N	N	N		N
11-576	Crispie cakes	Recipe	AN	11198	11-198 50-111	Data as MW6		1.5	0.93	5.7	18	73.8	461	1943	31		42.8	0.5		0.4	41.7	0.2	0.1	0	1.9	0.8		10.66								5.74				0.78						Tr	3.8
11-207	Rice flour cakes, glutinous, Chinese	3 assorted samples	AN	5038				29.8	0.61	3.5	6.2	58.8	290	1230	26.8		32	N		N	N	N	N		N
11-213	Sponge cake, jam filled	10 cakes, 3 brands; sandwich and Swiss roll	AN	83	50-121	Data as CCP/MW5 50-121		24.5	0.74	4.2	4.9	64.2	302	1280	16.5		47.7	8.1		3.9	35.7	0	0	0	1.8			1.6								1.7				0.7						N	N
11-418	Chocolate cup cake	2 samples, 2 brands	AN	11418	55	This data is from fatty acids supplement only, full, unevaluated analytical data is available from the Food Standards Agency's library					5.1																		N	N	N	N	39.7	1.94			13.3	0.65			45.6	2.22	N	N	N	N	11.6
11-419	Chocolate covered marshmallow teacake	10 samples, 5 brands	AN	11419	56	This data is from fatty acids supplement only, full, unevaluated analytical data is available from the Food Standards Agency's library					16.3																		6.4	-1	0.8	0.12	34	5.3			7	1.09			57.3	8.93	N	N	1.6	0.25	7
11-422	Sponge cake, butter cream, filling, retail	Data from TRANSFAIR study; 8 samples from different outlets	AN	11422	63	Retail samples, data is from FA supplement only, full unevaluated analytical data is available from Food Standards Agency's library					16.7																		14.4	2.3	1.92	0.31	32.25	5.15			15.79	2.52			46.26	7.39	0.38	0.06	3.21	0.51
11-515	Jaffa cakes	Manufacturer's data (McVities). Inorganics and vitamins calculated from recipe	AN	11177	11-378 50-101	Proximate data from Manufacturer (McVities), total carbohydrate and its components, starch and sugars are expressed as their monosaccharide equivalents. Inorganics and vitamins calculated from MW5 recipe		13.2	0.7	4	8.1	76.9	377	1598	22.4		53.9	9.3		0	39.2	5.5	0	0	-1.3	1.3		4.2								2.8				0.9						0	47
11-573	Banana bread	Recipe	AN	11573		Mary Berry's complete cookbook		26.9	0.75	4.4	13.6	52.7	338	1421	16.4		36.3	7.6		6.4	19.9	2.2	0	0	-1.5			2.42								3.85				6.51						0.01	33.3
11-191	Cake mix	10 samples, 3 brands	AN					5.3	0.82	4.7	2.5	77.2	331	1408	35.6		41.6	0.1		Tr	39.1	2.3	0		N																						5
11-525	Cake mix, made up	Made as packet directions. Fats analysed	AN	11192	11-192 50-110	Data as MW5 (recipe) and CCP Supplement 11-192; Fats from Milk Marketing Board, fat, fatty acids and vitamin E content of a selection of biscuits, cakes and desserts, 1992		31.5	0.89	5.3	11.6	52.4	322	1358	24.2		28.3	Tr		Tr	26.6	1.6	0	0	N			5.97								4.32				0.84						1.1	67
11-574	Battenburg cake	Recipe. Ref. Wiles et al. (1980)	AN	11190	11-190 50-109	Flour Milling and Baking Research Association		24	0.95	5.6	16.8	53.1	373	1567	16.3		36.8	0.8		0.4	34.1	0.4	0.9	0	0.9	N		3.42								6.06				6.44						1.07	73.7
11-533	Swiss roll, chocolate, individual	10 samples, 5 brands, 4 bakeries	AN	11217	11-217 11-387 50-123	Data from MW5 as 50-123 with fats as FA Supplement 11-387 and vitamin E from Milk Marketing Board, fat, fatty acids and vitamin E content of a selection of biscuits, cakes and desserts, 1992		17.5	0.75	4.3	16.8	58.1	386	1624	16.3		41.8	4.8		0.2	32.5	2.4	1.9	0	N	N		7.02	7.87	1.26	1.37	0.22	32.64	5.24		7.21	7.21	1.22		1.48	43.69	7.02	1.33	0.21	13.88	2.23	86
11-531	Madeira cake	10 samples including lemon	AN	79	11-209 11-368 50-118	Data from MW5 (50-118), fats as FA Supplement 11-368 and vitamin E from Milk Marketing Board, fat, fatty acids and vitamin E content of a selection of biscuits, cakes and desserts, 1992		20.2	0.94	5.4	15.1	58.4	377	1585	21.9		36.5	0.5		0.5	35.5	0	0	0	0.9	N		8.43	9.25	1.34	1.88	0.27	22.71	3.28		3.77	0	1.39		1.61	58.39	8.43	1.99	0.29	4.92	0.71	N
11-529	Fruit cake, plain, retail	10 cakes, 4 brands; sultana	AN	77	11-200 11-384 50-113	Data from MW5 (50-113); Fatty acids from FA Supplement 11-384 and vitamin E from Milk Marketing Board, fat, fatty acids and vitamin E content of a selection of biscuits, cakes and desserts, 1992. Vitamin K1 Bolton-Smith et al, Br J Nutr, 83, 2000		19.5	0.89	5.1	14.8	57.9	371	1561	14.8		43.1	11.3		11.3	20.5	0	0	0	N	N		6.89	7.05	1	1.16	0.16	33.12	4.69		5.94	5.94	1.08		1.16	48.73	6.89	0.48	0.07	9.44	1.3	N
11-528	Fancy iced cakes, individual	10 samples including French and fondant fancies	AN	74	11-199 11-383 50-112	Data from MW5 (50-112), fats from FA supplement (11-383) Vitamin E from Milk Marketing Board, fat, fatty acids and vitamin content of a selection of biscuits, cakes and desserts, 1992.		12.7	0.66	3.8	9.1	68.8	355	1502	14.8		54	4.2		2	47.8	0	0	0	N	N		3.2	6.93	0.6	1.33	0.12	32.72	2.85		4.71	6.19	0.54		0.72	36.95	3.21	0.54	0.05	23.47	2.04	N
11-527	Chocolate fudge cake	12 samples, 6 brands. Mixture of fresh and frozen	AN	11527		ADAS Laboratories, 1999, Nutrient analysis of ice creams and desserts, Food Surveillance Information Sheet No.195		24.7	0.83	5.2	14.3	55.7	358	1509	11.3	0.9	44.4	1.7	Tr	0.4	39.1	1.3	1	0	0.9	1.9	33.4	4.57					44.2	6.04	46.6	6.37	19.5	2.67	19.7	2.69					2.6	0.36	16.5
11-526	Gateau, chocolate based, frozen	11 samples, including Black Forest gateau.	AN	11421	11-421	RHM, Nutrient content of selected foods, 1995, Food Surveillance Information Sheet No. 70; fatty acid data from FA supplement (11-421)		43.1	0.55	3.5	15.7	37.2	295	1236	17.6	2.2	17.4	2.4		1.8	11.5	0.7	0.9	0	1	N	69.45	10.4	6.93	1.04	1.11	0.17	23.84	3.58	25.14	3.76	6.64	1	7.9	1.21			2.71	0.41	3.29	0.42	55.7
11-441	Wheat flour, wholemeal	Data from Voluntary Flour Sampling Scheme (VFSS), 1977-81 plus literature sources. Biscuit and cake flours are similar in composition to plain flour	AA	9	11-033 50-016	Data from MW5 as 50-016, fatty acids as FA supplement 11-033 and selenium from SAC Analysis of foods for Selenium 1994 MAFF Project 2B006		14	2.18	12.7	2.2	63.9	310	1318	61.8		2.1	0.1		Tr	1	0	0	0	9			0.3	N	0.83	N	0.06	N	0.21		0.3	N	0.89		1	N	0.28	0	0	0	0	0
11-433	Chapati flour, brown	1 sample, single supplier	AA	11008	11-008 50-002	Data from MW5 50-002. Selenium from SAC Analysis of foods for Selenium 1994 MAFF Project 2B006		12.2	2.02	11.5	1.2	73.7	333	1419	70.5		3.2	N		N	N	N	0	0	-10.3			0.2								0.1				0.5						0	0
11-025	Soya flour, full fat	Analytical and literature sources	AA	24	50-009 11-361	Data as CCP 11-025, with fatty aicds from 11-361. Vitamin K from Bolton-Smith et al, Br J Nutr, 83, 2000.		7	6.45	36.8	23.5	23.5	447	1871	12.3		11.2	N		N	N	N	0	0	11.2			2.9	N	11.68	N	1.66	N	5.7		4.5	N	13.4		11.4	N	3.3	0	0	0	0	0
11-026	Soya flour, low fat	Analytical and literature sources	AA	25	50-010 11-362	Data as CCP/MW5 50-010 with fatty acids from FA supplement 11-362		7	7.94	45.3	7.2	28.2	352	1488	14.8		13.4	N		N	N	N	N	0	-13.5			0.9	N	3.58	N	0.51	N	1.74		1.4	N	4.09		3.5	N	1	0		0	0	0
11-027	Tapioca, raw	4 varieties, medium pearl, seed pearl, coarse and flake	AA	29	50-011	Data as CCP/MW5 50-011		12.2	0.07	0.4	0.1	95	359	1531	95		Tr	Tr		0	Tr	0	0	0	0.4			Tr								Tr				Tr						0	0
11-029	Wheat flour, patent	Mixed sample	AA	14				14.1	1.89	10.8	1.3	78	347	1480	76.6		1.4	N		N	N	N	0		N
11-024	Semolina, raw	2 samples from different shops, coarse and fine	AA	23				14	1.87	10.7	1.8	77.5	350	1489	77.5		Tr	Tr		Tr	Tr	0	0		2.1
11-434	Chapati flour, white	2 samples, different suppliers, same weights	AA	5007	11-009 50-003	Data from MW5 (50-003). Selenium from SAC Analysis of foods for Selenium 1994 MAFF Project 2B006		12	1.72	9.8	0.5	77.6	335	1426	75.5		2.1	N		N	N	N	0	0	-4.1			0.1								Tr				0.2						0	0
11-435	Cornflour	3 samples from different shops	AA	6	11-010 50-004	Data from CCP 11-010 and MW5 (50-004). Selenium from SAC Analysis of foods for Selenium 1994 MAFF Project 2B006		12.5	0.09	0.6	0.7	92	354	1508	92		Tr	Tr		0	Tr	0	0	0	0.1			0.1								0.1				0.3						0	0
11-436	Rye flour, whole	Analytical and literature sources	AA	21	11-022 50-007	MW5 as 50-007, fatty acid data from FA supplement 11-022 and selenium data from SAC Analysis of foods for Selenium 1994 MAFF Project 2B006		15	1.4	8.2	2	75.9	335	1428	75.9		Tr	Tr		Tr	Tr	Tr	0	0	11.7			0.3	N	0.82	N	0.13	N	0.21		0.2	N	0.95		0.9	N	0.27	0	0	0	0	0
11-437	Wheat flour, brown	Data from Voluntary Flour Sampling Scheme (VFSS), 1977-81 plus literature sources. Biscuit and cake flours are similar in composition to plain flour	AA	10	11-028 50-012	Data from MW5 as 50-012, fats as FA Supplement 11-028 and selenium data from SAC Analysis of foods for Selenium 1994 MAFF Project 2B006		14	2.2	12.6	2	68.5	324	1384	66.8		1.7	Tr		Tr	0.7	0	0	0	6.4			0.3	59.4	0.8	4.1	0.05		0.22		0.2	63.7	0.85		0.9	20.2	0.27	0	0	0	0	0
11-439	Wheat flour, white, plain	Data from Voluntary Flour Sampling Scheme (VFSS), 1977-81 plus literature sources. Biscuit and cake flours are similar in composition to plain flour	AA	12	11-031 50-014	Data from MW5 as 50-014 with selenium data from SAC Analysis of foods for Selenium 1994 MAFF Project 2B006. Vitamin K1 from Bolton-Smith et al, Br J Nutr, 83, 2000. Fatty acids as FA supplement 11-031		14	1.64	9.4	1.3	77.7	341	1450	76.2		1.5	Tr		Tr	0.3	0.2	0	0	3.1			0.2	59.4	0.48	4.1	0.03	16.3	0.13	63.7	0.51	63.7	0.51		0.6	20.2	0.16	0	0	0	0	0
11-023	Sago, raw	2 samples from different shops	AA	22	50-008	Data as CCP/MW5 50-008		12.6	0.04	0.2	0.2	94	355	1515	94		Tr	Tr		0	0	0	0	0	0.5			0.1								0.1				Tr						0	0
11-440	Wheat flour, white, self-raising	Data from Voluntary Flour Sampling Scheme (VFSS), 1977-81 plus literature sources. Biscuit and cake flours are similar in composition to plain flour	AA	13	11-032 50-015	Data from MW5 as 50-015 and selenium from SAC Analysis of foods for Selenium 1994 MAFF Project 2B006		14	1.56	8.9	1.2	75.6	330	1407	74.3		1.3	0.1		Tr	0.2	0	0	0	-3.1			0.2								0.1				0.5						0	0
11-438	Wheat flour, white, breadmaking	Data from Voluntary Flour Sampling Scheme (VFSS), 1977-81 plus literature sources. Biscuit and cake flours are similar in composition to plain flour	AA	11	11-030 50-013	Data from MW5 as 50-013 with selenium from SAC Analysis of foods for Selenium 1994 MAFF Project 2B006		14	2.02	11.5	1.4	75.3	341	1451	73.9		1.4	Tr		Tr	0.3	Tr	0	0	-3.1			0.2								0.1				0.6						0	0
11-007	Bulgur wheat	Refs. 2, 3, 5	AA					9.3	1.7	9.7	1.7	76.3	353	1478	N		N	N		N	N	N	0		N
11-622	Wheatgerm	Literature sources	AA	4	11-034 50-017	As MW5, with change in folate data		11.7	4.54	26.7	9.2	-44.7	357	1509	-28.7		-16	-0.7		-0.5	-14.8	0	0	0	15.6			1.3								1.1				4.2						0	0
11-002	Barley, pearl, raw	2 samples from different shops; literature sources	AA	2				10.6	1.35	7.9	1.7	83.6	360	1535	83.6		Tr	Tr		Tr	Tr	Tr	0		N				N	0.7	N	0.07	N	0.14			N	0.77			N	0.29	0	0	0	0
11-021	Rice flour	Ref. 9	AA	5010				11.8	1.08	6.4	0.8	80.1	366	1531	80.1		N	N		N	N	N	0		2
11-003	Barley, pearl, boiled	2 samples from different shops, boiled in water	AA	3				69.6	0.46	2.7	0.6	27.6	120	510	27.6		Tr	Tr		Tr	Tr	Tr	0		N
11-004	Barley, whole grain, raw	Literature sources	AA	5001				11.7	1.82	10.6	2.1	64	301	1282	62.2		1.8	0.1		0.1	1	0.5	0		14.8
11-006	Buckwheat	Literature sources, as groats	AA					13.2	1.3	8.1	1.5	84.9	364	1522	84.5		0.4	Tr		Tr	Tr	Tr	0		2.1
11-001	Arrowroot	2 samples from different shops	AA	1				12.2	0.07	0.4	0.1	94	355	1515	94		Tr	Tr		0	Tr	0	0		0.1
11-011	Cornmeal, sifted	Analytical and literature sources, ref. 8	AA	5004				12.2	1.5	9.4	3.3	73.1	368	1540	N		N	N		N	N	N	0		2.2
11-012	Cornmeal, unsifted	Ref. 8 (Na, K ref. 9)	AA	5005				12.2	1.5	9.3	3.8	71.5	353	1477	N		N	N		N	N	N	0		N
11-013	Custard powder	Taken as cornflour except Na, Cl and Cu	AA	7	50-005	Data as CCP/MW5 50-005		12.5	0.09	0.6	0.7	92	354	1508	92		Tr	Tr		0	Tr	0	0	0	-0.1			0.1								0.1				0.3						0	0
11-014	Gari	Cassava, fermented, dried. Ref. 8	AA	5011				12.6	0.16	1	1.1	82.7	351	1469	N		N	N		N	N	N	0		N
11-015	Hominy, raw	Ref. 5	AA	5012				12	1.4	8.7	0.8	77.7	362	1515	N		N	N		N	N	N	0		N
11-016	Millet flour	Ref. 9 (foxtail millet)	AA	5009				13.3	1	5.8	1.7	75.4	354	1481	N		N	N		N	N	N	0		N
11-017	Oatmeal, raw	Analytical and literature sources	AA	17				8.9	2.12	12.4	8.7	72.8	401	1698	72.8		Tr	Tr		Tr	Tr	Tr	0		6.8
11-018	Oatmeal, quick cook, raw	10 samples, 8 brands	AA	11018	50-006	Data as MW6 (50-006) with fatty acid from FA supplement		8.2	1.92	11.2	9.2	66	375	1587	64.9		1.1	Tr		Tr	0.8	0.3	0	0	7.1			1.6	40.7	3.52	2.2	0.19	38.6	3.34		3.3	42.9	3.71		3.7		1.61	0	0	0	0	0
11-005	Bran, wheat	Analytical and literature sources	AA	5	50-001	As CCP and MW5 50-001 (same samples). Vitamin K from Bolton-Smith et al, Br J Nutr, 83, 2000.		8.3	2.24	14.1	5.5	26.8	206	872	23		3.8	0.2		0.1	3.5	0.1	0	0	36.4			0.9								0.07				2.9						0	0
11-161	Rusks, plain	10 samples, 4 brands	AK					5	1.11	6.5	7.9	82.8	408	1729	50.8		32	0.2		0.1	30.9	0.5	0.3		N
11-163	Rusks, flavoured	15 samples, 2 brands, assorted flavours	AK					7.1	1.16	6.8	9	78.1	401	1698	55.6		22.5	1.6		0.8	17	2	1.1		N
11-162	Rusks, low sugar	10 samples, 5 brands, plain and flavoured	AK					5.5	1.47	8.6	9.7	77.8	414	1751	54.3		23.5	3.9		0.5	15	1.6	2.5		N
11-160	Baby cereals, wheat-based	10 samples, 4 brands	AK					4.2	3.22	18.8	5.8	70.3	391	1658	60.5		9.7	0.3		0.2	2.9	2.1	4.2		N
11-158	Baby cereals, rice-based	10 samples, 4 brands	AK					4.9	1.84	10.9	4.8	79.6	386	1639	73.3		6.3	0.5		0.1	3.3	0.8	1.6		N
11-164	Rusks, wholemeal	8 samples, 1 brand (Farleys)	AK					4.4	1.42	8.3	10.1	76.5	411	1739	51.4		25.1	3.4		0.3	19.2	0.5	1.7		N
11-159	Baby cereals, various cereal-based	17 samples, 10 varieties, e.g. oat based, mixed cereal and fruit, etc.	AK					5.4	1.96	11.4	9.1	72.4	399	1689	48.9		23.5	3.2		1.8	7.6	1.8	9.1		N
11-449	Pasta, plain, fresh, raw	12 Samples, assorted types e.g. Spaghetti, Tagliatelle, Lasagne	AD	11449		From RHM, Nutrient content of selected foods, 1995, Food Surveillance Information Sheet No. 70, inorganics and vitamins estimated from cooked pasta		33	1.75	11.3	2.4	55.5	274	1164	53.5	0.6	1.5	0.2	0	0.1	0.4	0.8	Tr	0	N	N		N								N				N						Tr	N
11-626	Noodles, egg, fried	Recipe	AD	11057	11-057	Recipe as CCP 11-057		74.9	0.36	2	11.8	11.2	156	649	10.9		0.3	0.1		0.1	0.1	0.1	0	0	0.6			1.41								6.21				3.47						Tr	5.1
11-621	Ravioli, canned in tomato sauce	10 samples, 4 brands	AD	11351	11-351 50-172	Data as MW5 (50-172), typographical error in Cholesterol level amended		79.9	0.53	3	2.2	10.3	70	297	8.1		2.2	0.5		0.7	0.7	0.3	0	0	0.9			0.8								0.8				0.3						Tr	6
11-562	Macaroni cheese	Recipe	AD	177	11-342 50-168 12-275	As MW6		70.2	1.07	6.7	9.9	12.2	162	677	9.7		2.5	Tr		Tr	Tr	0.1	2.3	0	0.5			4.91						1.17		2.76				1.58						0.27	20.6
11-455	Spaghetti, wholemeal, boiled	Water content weighed, other nutrients calculated from raw	AD	11064	11-064 50-032	Data from MW5 with selenium from LGC, SAC Analysis of foods for Selenium 1994 MAFF Project 2B006		69.1	0.81	4.7	0.9	23.2	113	485	21.9	1	1.3	0.3		0.1	0.4	0.4	0	0	3.5	N		0.1								0.1				0.4						Tr	0
11-454	Spaghetti, wholemeal, raw	10 samples, 5 brands	AD	11063	11-063 50-031	MW5 as 50-031, with selenium calculated from cooked pasta, SAC Analysis of foods for Selenium 1994 MAFF Project 2B006 and folates from LGC, Individual folates in foodstuffs, 1996, Food Surveillance Sheet No.92		10.5	2.3	13.4	2.5	66.2	324	1379	62.5		3.7	0.8		0.4	1.1	1.2	0	0	8.4			0.4								0.3				1.1						Tr	0
11-453	Spaghetti, white, boiled	10 samples, 7 brands boiled in water	AD	27	11-062 50-030	MW5 data with folates from LGC, Individual folates in foodstuffs, 1996, Food Surveillance Sheet No.92 and selenium from SAC Analysis of foods for Selenium 1994 MAFF Project 2B006. Vitamin K1 Bolton-Smith et al, Br J Nutr, 83, 2000		73.8	0.63	3.6	0.7	22.2	104	442	21.7		0.5	Tr		Tr	0.1	0.3	0	0	1.2			0.1								0.1				0.3						Tr	0
11-452	Spaghetti, white, raw	10 samples, 7 brands	AD	26	11-061 50-029	MW5 data with folates from LGC, Individual folates in foodstuffs, 1996, Food Surveillance Sheet No.92 and selenium recalulated from cooked pasta SAC Analysis of foods for Selenium 1994 MAFF Project 2B006. Vitamin K1 Bolton-Smith et al, Br J Nutr, 83, 2000		9.8	2.11	12	1.8	74.1	342	1456	70.8		3.3	0.3		0.1	0.8	1.8	0	0	2.9			0.2								0.2				0.8						Tr	0
11-451	Pasta, fresh, cheese and vegetable stuffed, cooked	10 Samples, Tortellini, Agnolotti, Ravioli	AD	11451		RHM, Nutrient content of selected foods, 1995, Food Surveillance Information Sheet No. 70		61.3	1.23	7.7	4.6	25.8	169	714	24.9	Tr	0.9	0.1		0.1	0.1	0.4	0.3	0	1.3			N								N				N						Tr	N
11-450	Pasta, plain, fresh, cooked	12 Samples, 8 brands including spaghetti, tagliatelle, lasagne, linguine and fusilli	AD	11397	11-397	RHM, Nutrient content of selected foods, 1995, Food Surveillance Information Sheet No. 70, with fats as FA supplement 11-397		61.5	1.06	6.6	1.5	31.8	159	677	30.7	0.5	0.6	0.1		0	0.1	0.4	Tr	0	1.9		28.31	0.28	33.96	0.34	-2.25	0.02	28.04	0.28		0.3	36.22	0.36	36.2	0.36	28.31	0.28	0	0	0	0	N
11-448	Macaroni, boiled	10 samples, 7 brands boiled in water	AD	16	11-054 50-026	MW5 as 50-026 and selenium from SAC Analysis of foods for selenium 1994 MAFF Project 2B006		78.1	0.52	3	0.5	18.5	86	365	18.2		0.3	Tr		Tr	0.1	0.2	0	0	0.9			0.1								Tr				0.2						Tr	0
11-447	Macaroni, raw	10 samples, 7 brands; literature sources	AD	15	11-053 50-025	Data from MW5 as 50-025 with selenium calculated from cooked pasta SAC Analysis of foods for Selenium 1994 MAFF Project 2B006		9.7	2.11	12	1.8	75.8	348	1483	73.6		2.2	0.2		0.1	0.6	1.2	0	0	3.1			0.3								0.1				0.8						Tr	0
11-065	Vermicelli, raw	Ref. 2	AD	5022				11.7	1.4	8.7	0.4	78.3	355	1485	N		N	N		N	N	N	0		N
11-060	Noodles, rice, dried	Ref. 9	AD					13	0.82	4.9	0.1	81.5	360	1506	N		N	N		N	N	N	0		N
11-059	Noodles, plain, boiled	10 samples, 6 brands boiled in water	AD					82.2	0.42	2.4	0.4	13	62	264	12.8		0.2	Tr		Tr	0.1	0.1	0		-0.7
11-058	Noodles, plain, raw	10 samples, 6 brands	AD	5013				10.6	2.05	11.7	6.2	76.1	388	1646	73.7		2.4	0.1		0.1	0.7	1.4	0		-2.9
11-056	Noodles, egg, boiled	10 samples, 8 brands boiled in water	AD	11056	50-028	As CCP and MW5 50-028 (same samples)		84.3	0.4	2.2	0.5	13	62	264	12.8		0.2	Tr		Tr	0.1	0.1	0	0	-0.6			0.1								0.2				0.1						Tr	6
11-055	Noodles, egg, raw	10 samples, 8 brands	AD	5014	50-027	Data as CCP and MW5 50-027 (same samples)		9.1	2.12	12.1	8.2	71.7	391	1656	69.8		1.9	0.1		Tr	0.6	1.1	0	0	-2.9			2.3								3.5				0.9						Tr	30
11-051	Lasagna, sheets, raw	10 samples, 7 brands lasagna and cannelloni	AD	11051		Previously named as Lasagne, raw		9.7	2.09	11.9	2	74.8	346	1473	71.5		3.3	0.3		0.1	0.7	1.5	0		-3.1																						8
11-052	Lasagna, sheets, boiled	Calculation from raw	AD	11052		Previously named as Lasagne, boiled		75.7	0.52	3	0.6	22	100	424	21.5		0.5	Tr		Tr	0.1	0.2	0		-0.9																						2
11-585	Shortcrust pastry, cooked	Recipe	AO	94	11-226 50-127	As MW6		7.2	1.14	6.6	32.6	54.3	524	2186	53.2		1.1	Tr		Tr	0.2	0.1	0	0	2.2			10.14								12.28				8.44						N	16.6
11-587	Wholemeal pastry, cooked	Recipe. Ref. Wiles et al. (1980)	AO	1043	11-229 50-129	As MW6		7.4	1.52	8.9	33.2	44.6	501	2092	43.1		1.5	0.1		Tr	0.7	0	0	0	6.3			10.2								12.41				8.72						N	16.6
11-652	Choux pastry, cooked	Recipe	AO	90	11-221	Recipe as CCP 11-221		40.9	1.4	8.4	20.7	29.8	332	1384	29.2		0.6	Tr		Tr	0.1	0.1	0	0	1.2			4.54								6.99				7.78						1.33	150.1
11-650	Cheese pastry	Recipe	AO	11219	11-219 12-266	Recipe as MPE 12-266		14.7	2.14	13.2	34.3	37.2	501	2087	36.5		0.8	Tr		Tr	0.1	0.1	0.1	0	1.5			14.34								11.83				6.16						1.29	44.4
11-586	Wholemeal pastry, raw	Recipe. Ref. Wiles et al. (1980)	AO	11228	11-228 50-128	As MW6		20	1.31	7.7	28.7	38.5	433	1808	37.2		1.3	0.1		Tr	0.6	0	0	0	5.4			8.81								10.72				7.53						N	14.3
11-583	Flaky pastry, cooked	Recipe	AO	92	11-223 50-125	As MW6		7.7	0.97	5.6	41	46	564	2347	45		1	0		0	0.2	0.1	0	0	1.8			12.8								15.56				10.54						N	21
11-224	Puff pastry, frozen, raw	10 samples, 2 brands	AO	11224	11-388	Data as CCP; Fatty acid fractions estimated from 11-388 based on total fat content. Individual fatty acids from 11-388 not included because samples and total fat content are different.		31.8	1	5.7	23.5	37	373	1558	35.7		1.3	0.1		Tr	0.1	1	Tr		N			-11.17								-8.07				-3.03						-0.2	57
11-582	Flaky pastry, raw	Recipe	AO	91	11-222 50-124	As MW6		30.1	0.73	4.2	31.1	34.8	427	1777	34.1		0.7	0		0	0.1	0.1	0	0	1.4			9.69								11.78				7.98						N	15.9
11-584	Shortcrust pastry, raw	Recipe	AO	93	11-225 50-126	As MW6	Filo pastry raw contains 9.2g protein, 4.1g fat, 68.2g carbohydrate (66.2g as starch), 329kcal and 1399kJ per 100g.	20	0.99	5.7	28.1	46.8	451	1884	45.8		0.9	Tr		Tr	0.2	0.1	0	0	1.9			8.74								10.59				7.28						N	14.3
11-227	Shortcrust pastry, frozen, raw	10 samples, 2 brands	AO	11227	11-389	Data as CCP 11-227 and FA 11-389		20.9	0.79	4.5	28.4	44.3	440	1836	43.6		0.7	0.1		Tr	Tr	0.5	0		-1.9				11.71	3.24	3	0.83	39.82	11			14.36	3.97			41.27	11.4	0.06	0.02	3.87	1.07	41
11-651	Choux pastry, raw	Recipe	AO	89	11-220	Recipe as CCP 11-220		61.6	0.91	5.5	13.4	19.4	216	900	19		0.4	Tr		Tr	0.1	0	0	0	0.8			2.95								4.54										0.86	97.6
11-703	Fruit pie, with pie filling	recipe	AS	11321	50-163 11-321	Recipe as CCP 11-321		47.5	0.55	3.2	14.7	34.9	276	1155	26.8		8.1	2.7		2.9	2.1	0.1	0	0	1.5			N								N				N						N	7.5
11-691	Bread and butter pudding	Recipe	AS	98	11-286	Recipe as CCP 11-286		67.1	1	6.2	7.9	16.9	160	671	4.6		12.2	1.6		1.5	4.7	0.3	4.1	0	0.3			4.27								2.32				0.56						0.23	88.8
11-693	Crumble, with pie filling	Recipe	AS	11292	11-292	Recipe as CCP 11-292		54.7	0.33	1.9	7.4	36.7	212	894	17.1		19.6	3.6		3.8	11.9	0	0	0	1.2			N								N				N						0.58	0.2
11-694	Crumble, apple	Recipe	AS	11293	11-293	Recipe as CCP 11-293		53.8	0.31	1.8	7.2	35	201	845	12.2		22.8	1.3		3.8	17.5	0	0	0	1.5			1.44								2.29				3.15						0.56	0.2
11-695	Crumble, fruit	Recipe, apple, plum, gooseberry, rhubarb	AS	11294	11-294	Recipe as CCP 11-294 and MW6 appendix		54.8	0.35	2	7.2	33.9	200	844	12.7		21.3	1.3		1.6	18.1	0	0	0	1.7			1.44								2.29				3.11						0.56	0.2
11-696	Eve's pudding	Recipe using apples only	AS	11303	11-303	Recipe as CCP 11-303, proportions derived from dissection of samples, using apples only		51.5	0.55	3.3	13.6	30.6	251	1051	11		19.6	1		3	15.5	Tr	Tr	0	1.5			2.9								4.45				5.48						0.02	56
11-698	Flan case, pastry	Recipe	AS	11306	11-306	Recipe as CCP 11-306		2.9	1.2	7	34.3	56.9	550	2296	44.5		12.4	Tr		Tr	11.7	0.1	0.1	0	1.8			7.22								11.38				13.99						N	105.8
11-699	Flan case, sponge	Recipe	AS	11307	11-307	Recipe as CCP 11-307		31.4	1.58	9.6	6.9	53.6	302	1275	18.8		34.8	Tr		Tr	34.5	0	0	0	0.8			1.89								2.72				1.14						0.07	228.8
11-700	Flan, pastry, with fruit	Recipe. Apple and tinned gooseberry, plum, rhubarb	AS	11304	11-304	Recipe as CCP 11-304		72.4	0.21	1.3	4.5	19.7	120	504	7.9		11.9	3.8		4.2	3.7	Tr	Tr		1			0.98								1.49				1.85						0.32	13.7
11-685	Bakewell tart	Recipe	AS	11283	11-426	Recipe as CCP 11-283 (note that there are fatty acid figures available for individual bakewell tarts in obsoleted code 11-426, not integrated because the fat contents are very different).		17.9	1.22	6.8	30.5	43.8	466	1945	21		22.7	3.4		1.9	16.1	1.1	0	0	1.8			6.73								13.19				9.08						1.27	55.1
11-702	Pancakes, sweet, made with skimmed milk	Recipe	AS	11320	11-320	Recipe as CCP 11-320		45.6	0.99	6	14	34.8	280	1176	18.7		16.1	Tr		Tr	13	0	2.8	0	0.8			5.47								6				1.58						0.01	61
11-687	Fruit pie, wholemeal, pastry top and bottom, blackcurrant	Recipe	AS	11285	11-285	Recipe as CCP 11-285		42.3	0.7	4.1	13.8	30.6	255	1068	17.8		12.7	1.5		1.6	9.4	0	0	0	4.3			4.22								5.14				3.61						0.48	6.9
11-704	Fruit pie, wholemeal, with pie filling	Recipe	AS	11322	11-322	Recipe as CCP 11-322, previously known as pie, wholemeal with pie filling		47.6	0.72	4.2	15	30.6	266	1115	22.3		8.3	2.7		2.9	2.3	0	0	0	3.4			N								N				N						N	7.5
11-705	Queen of Puddings	Recipe	AS	117	11-323	Recipe as CCP 11-323		51.8	0.83	5.1	7.9	34.2	195	821	7		27.5	2.5		1.4	21.3	0	2.2		N			4.21								2.29				0.52						0.22	89.2
11-706	Sponge pudding	Recipe	AS	118	50-164 11-325	Recipe as CCP 11-325		33	0.96	5.7	16.8	45.1	344	1441	26.3		18.8	Tr		Tr	17.9	0.1	0.5	0	1.1			3.74								5.54				6.62						1.17	68.1
11-707	Sponge pudding, with dried fruit	Recipe	AS	11326	11-326	Recipe as CCP 11-326		30.8	0.89	5.3	14.8	48	335	1406	23.1		24.8	4.2		4.3	15.8	0.1	0.5	0	1.2			3.29								4.88				5.83						1.03	59.9
11-708	Sponge pudding, with jam or treacle	Recipe	AS	11327	11-327	Recipe as CCP 11-327		32	0.85	5.1	14.8	48.6	336	1411	23.1		25.4	3		2.3	18.8	0.6	0.4	0	1			3.29								4.88				5.83						1.03	59.9
11-709	Spotted dick	Recipe	AS	11329	11-329	Recipe as CCP 11-329. N values for fatty acid fractions and sugars due to N's in breadcrumbs 11-068		30	0.82	4.8	16.6	47.3	346	1454	28.6		18.7	N		N	N	N	1.2		1.2			N								N				N						N	N
11-710	Suet pudding	Recipe	AS	119	11-330	Recipe as CCP 11-330. N values for sugars and fatty acids due to lack of values available for homemade breadcrumbs 11-068		31.3	0.86	5	18.1	45.4	354	1483	31.3		14.1	N		N	N	N	1.4		1.1			N								N				N						N	19.7
11-701	Flan, sponge, with fruit	Recipe. Apple and tinned gooseberry, plum, rhubarb	AS	11305	11-305	Recipe as CCP 11-305		70.9	0.43	2.6	1.7	23.6	115	488	6.4		17.3	3.3		3.7	10.2	0	0	0	0.9			0.46								0.67				0.31						0.02	55
11-548	Lemon meringue pie	8 samples, 4 brands. Fresh and frozen	AS	112	11-316 50-161	ADAS Laboratories, 1999, Nutrient analysis of ice creams and desserts, Food Surveillance Information Sheet No.195		42.1	0.46	2.9	8.5	43.5	251	1060	13.6	0.6	29.8	4.5	Tr	3.4	20	1	0.4	0	-0.7	N	38	3.09					37.8	3.07	43.2	3.51	18.1	1.47	18.4	1.5					5.7	0.46	12.2
11-291	Christmas pudding, retail	10 samples, 4 brands	AS	11291	50-153	As CCP		-23.6	0.53	3	11.8	56.3	329	1388	10.1		46.2	20.3		20.8	3.5	1.5	0.1	0	1.7			6.1								4.1				0.6						N	36
11-426	Bakewell tart, individual	10 samples, 3 brands; cherry	AS	11283	11-283 74	Data not integrated with 11-283, recipe, this sample is FA supplement only, full, unevaluated data in available from Food Standards Agency's library					18.4																		5.24	-0.92	0.61	-0.11	25.45	4.48			5.11	0.9			56.05	9.86	5.03	0.88	6.1	0.88
11-427	Rice desserts, with fruit, individual, chilled	7 samples, 2 brands; apple, strawberry, and raspberry. Rice pudding dessert with pur_ed fruit	AS	11427	76	This data is from fatty acids supplement only, full, unevaluated analytical data is available from the Food Standards Agency's library					2.2																		3.98	0.08	0.51	0.01	23.94	0.5			4.49	0.09			69.63	1.45	0	0	1.94	0.04	2.4
11-692	Christmas pudding, homemade	Recipe	AS	100	50-152 11-290	Recipe as CCP 11-290		24.5	0.91	5.3	9.9	54.6	316	1332	20.8		33.8	N		N	N	N	Tr	0.3	N			N								N				N						N	45.1
11-547	Fruit pie, individual	10 pies, as purchased, 3 brands; apple, blackcurrant, blackberry, apricot	AS	105	11-310 50-158 11-394	Data from MW5 as 50-158 with fats and fatty acids from FA supplement 11-394 and vitamin E from Milk Marketing Board, Fat, Fatty acids and vitamin E content of a selection of biscuits, cakes and desserts, 1992		22.9	0.75	4.3	14	56.7	356	1498	25.8		30.9	5.7		2.8	21.5	0.9	0	0	N	N		5.36	10.6	1.42	1.93	0.26	38.04	5.09		6.02	11.67	1.56		1.83	40.04	5.36	1.31	0.18	8.93	1.2	0
11-684	Apple pie, wholemeal, pastry top and bottom	Recipe	AS	11281	11-281	Recipe as CCP 11-281		47.3	0.65	3.8	13.8	31.7	258	1082	17.8		13.8	1		2.8	9.7	0	0	0	3.4			4.22								5.14				3.66						0.48	6.9
11-549	Sponge pudding, canned	10 assorted samples of the same brand	AS	11328	11-328 11-328	Data as CCP (11-328), fats and fatty acid data from FA supplement (11-328), vitamin E from Milk Marketing Board, Fat, Fatty acids and vitamin E content of a selection of biscuits, cakes and desserts, 1992		35.3	0.54	3.1	9.1	45.4	265	1116	19.6		25.8	4.6		3.8	14.9	2	0.6	0	0.8	N		4.98	5.24	0.46	0.49	0.04	28.12	2.45		2.97	4.45	0.39		0.52	27.26	4.98	1.54	0.13	7.5	0.65	32
11-594	Bread pudding	Recipe	AS	11287	50-151 11-287	As MW6		30.6	0.98	5.9	9.5	48	289	1220	14.7		33.3	8.9		8.5	12.2	1.7	2	0	1.2			N								N				N						N	52.1
11-595	Crumble, fruit, wholemeal	Recipe. Apple, gooseberry, plum, rhubarb	AS	11295	11-287 50-155	As MW6		54.8	0.44	2.6	7.4	31.6	195	822	10.3		21.4	1.3		1.6	18.2	0	0	0	2.7			1.46								2.26				3.17						0.56	0.2
11-683	Apple pie, pastry top and bottom	Recipe	AS	11279	11-279	Recipe as CCP 11-279		47.2	0.5	2.9	13.5	35.6	267	1119	22		13.7	1		2.8	9.5	0.1	0	0	1.7			4.19								5.19				3.54						0.48	6.8
11-597	Fruit pie, pastry top and bottom	Recipe. Ref. Wiles et al. (1980)	AS	1052	11-309 50-157	As MW6		47.8	0.53	3.1	13.6	33.9	262	1096	22		12	1		1.2	9.5	0.1	0	0	1.7			4.19								5.08				3.5						N	6.8
11-598	Fruit pie, pastry top and bottom, blackcurrant	Recipe. Ref. Wiles et al. (1980)	AS	1050	11-284 50-150			42.3	0.54	3.1	13.5	34.5	263	1104	22		12.6	1.4		1.6	9.2	0.1	0	0	2.6			4.19								5.07				3.49						N	6.8
11-599	Fruit pie, wholemeal, one crust	Recipe. Ref. Wiles et al. (1980). Apple, gooseberry, plum, rhubarb	AS	1031	11-311 50-159	As MW6		58.6	0.45	2.7	8.3	26.5	185	777	10.6		15.8	1.3		1.6	12.8	0	0	0	2.7			2.52								3.07				2.17						N	4.1
11-600	Fruit pie, wholemeal, pastry top and bottom	Recipe. Ref. Wiles et al. (1980). Apple, gooseberry, plum, rhubarb	AS	1053	11-312 50-160			47.9	0.68	4	13.8	30	253	1060	17.8		12.1	1		1.2	9.7	0	0	0	3.4			4.22								5.14				3.62						N	6.9
11-601	Pancakes, sweet, made with whole milk	Recipe	AS	116	11-319 50-162	As MW6		43.4	0.98	6	16.3	34.9	302	1265	18.8		16.2	Tr		Tr	13	0	2.9	0	0.8			6.99								6.56				1.68						0.1	68.4
11-602	Treacle tart	Recipe	AS	120	11-331 50-165	As MW6		19.1	0.68	3.9	14.2	62.8	379	1597	29.2		33.6	9.6		9.6	13.8	0.1	0	0	1.1			4.37								5.29				3.64						N	7.1
11-681	Apple pie, one crust	Recipe	AS	11278	11-278	Recipe as CCP 11-278		57.8	0.31	1.8	8.1	31.1	197	828	13.1		18	1.3		3.8	12.7	0	0	0	1.6			2.5								3.1				2.15						0.29	4.1
11-682	Apple pie, wholemeal, one crust	Recipe	AS	11280	11-280	Recipe as CCP 11-280		57.8	0.41	2.4	8.3	28.8	192	806	10.6		18.1	1.3		3.8	12.8	0	0	0	2.6			2.52								3.07				2.22						0.29	4.1
11-596	Fruit pie, one crust	Recipe. Apple, gooseberry, plum, rhubarb	AS	106	11-308 50-156	As MW6		58.6	0.36	2.1	8.2	28.8	190	798	13.1		15.7	1.3		1.6	12.6	0	0	0	1.7			2.5								3.03				2.1						N	4.1
11-546	Crumble, fruit, retail	10 samples, including apple, apple and blackberry and rhubarb. Fresh and frozen	AS	11294	11-294 50-154	ADAS Laboratories, 1999, Nutrient analysis of ice creams and desserts, Food Surveillance Information Sheet No.195		49.1	0.38	2.4	8.3	36	219	924	14	0.2	22	4.1	0	4.2	11.3	2.2	0	0	1.3	2.3	50	3.97					28.7	2.28	39.3	3.12	8.8	0.7	9.2	0.73					11.1	0.88	12
11-443	Brown rice, boiled	Water content weighed, other nutrients calculated from raw	AC	11036	11-036 50-019	Data from MW5 as 50-019, selenium from SAC Analysis of foods for Selenium 1994 MAFF Project 2B006		66	0.43	2.6	1.1	32.1	141	597	31.6		0.5	0.2		Tr	0.3	0	0	0	0.8			0.3								0.3				0.4						0	0
11-444	Egg fried rice, takeaway	10 samples from different outlets	AC	12818	12-818 12-916 50-298	Aspland and James Ltd, (1997), Nutrient analysis of ethnic and takeaway foods, Food Surveillance Information Sheet No.147. Fatty acids from FA supplement (12-916)		57.5	0.68	4.3	4.9	33.3	186	787	33.1	2	Tr	Tr	0	Tr	Tr	Tr	Tr	0	0.8	1.1		0.62	23.11	1	7.16	0.31	54.37	2.34		2.34	30.36	1.31		1.31	14.48	0.62	0	0	0	0	18.7
11-445	White rice, easy cook, raw	10 samples, 9 different brands, parboiled	AC	11042	11-042 50-022	Data as MW5 50-022; fatty acids from FA supplement 11-042; selenium from SAC Analysis of foods for Selenium 1994 MAFF Project 2B006. Vitamin K1 Bolton-Smith et al, Br J Nutr, 83, 2000		11.4	1.23	7.3	3.6	85.8	383	1630	85.8		Tr	Tr		Tr	Tr	0	0	0	0.4			0.9	41.2	1.26	1.1	3	29.7	0.91		0.9	42.3	1.29		1.3	27.8	0.85	0		0	0	0
11-446	White rice, easy cook, boiled	Calculation from raw	AC	11043	11-043 50-023	Data as MW5 50-023, selenium from SAC Analysis of foods for Selenium 1994 MAFF Project 2B006 and folate from LGC, Individual folates in foodstuffs, 1996, Food Surveillance Sheet No.92		68	0.44	2.6	1.3	30.9	138	587	30.9		Tr	Tr		Tr	Tr	0	0	0	0.1			0.3								0.3				0.5						0	0
11-038	Red rice, boiled	Calculation from raw	AC					78.8	0.3	1.8	0.4	18.5	80	341	N		N	N		Tr	N	0	0		N
11-561	Pilau, plain	Recipe from a personal collection	AC	11348	15-250 11-348	As MW6		69.4	0.38	2.3	4.6	24.8	142	599	23.8		0.7	0.3		0.2	0.2	0	Tr		0.3			2.55								1.13				0.52						0	9.7
11-610	White rice, fried	Recipe, fried with onions in vegetable oil	AC	11045	11-045	As CCP 11-045		68.5	0.42	2.5	4.1	25.9	144	609	24		1.4	0.5		0.4	0.5	0	0		0.5			0.59								1.85				1.32						Tr	0
11-442	Brown rice, raw	5 assorted samples	AC	11035	11-035 50-018 11-035	Data from MW5 as 50-018, fatty acids from FA Supplement 11-035 and selenium from SAC Analysis of foods for Selenium 1994 MAFF Project 2B006, Vitamin K1 Bolton-Smith et al, Br J Nutr, 83, 2000		13.9	1.1	6.7	2.8	81.3	357	1518	80		1.3	0.5		Tr	0.8	0	0	0	1.9			0.7	N	0.94	N	0.04	N	0.66		0.7	N	0.98		1	N	0.75	0	0	0	0	0
11-620	Savoury rice, cooked	Calculation from raw, boiled in water	AC	11040	11-040 50-021	Data as MW5 50-021		68.7	0.48	2.9	3.5	26.3	142	599	25.1		1.2	0.1		0.2	0.9	0.1	Tr	0	1.4			1.1								1.3				0.6						0	Tr
11-049	White rice, polished, raw	5 samples from different shops; literature sources	AC	19				11.7	1.09	6.5	1	86.8	361	1536	86.8		Tr	Tr		Tr	Tr	0	0		0.5
11-048	White rice, parboiled	Refs. 5, 9	AC	5020				12.4	1.13	6.7	1	79.3	364	1523	79.3		Tr	Tr		Tr	Tr	0	0		-0.5
11-047	White rice, glutinous, boiled	Calculation from raw	AC					83	0.3	1.7	0.3	14.7	65	275	N		N	N		Tr	N	0	0		N
11-046	White rice, glutinous, raw	Ref. 9	AC	5019				13.9	1.41	8.4	1.6	74.9	359	1502	N		N	N		Tr	N	0	0		N
11-044	White rice, flaked, raw	Ref. 4	AC	5018				12.6	1.16	6.6	1.2	77.5	346	1448	N		N	N		Tr	N	0	0		N
11-039	Savoury rice, raw	10 samples, 5 varieties, meat and vegetable	AC	11039	50-020	As CCP and MW5 (50-020)		7	1.41	8.4	10.3	77.4	415	1755	73.8		3.6	0.2		0.5	2.5	0.2	0.1	0	N			3.2								3.7				1.8						0	1
11-041	White rice, basmati, raw	Ref. 1	AC	11041	11-041			10.5	1.3	7.4	0.5	79.8	359	1502	79.8		Tr	Tr		Tr	Tr	0	0	0	N			N								N				N						N	0
11-037	Red rice, raw	Ref. 9	AC	5021				13.2	1.24	7.4	1.6	76	354	1481	N		N	N		Tr	N	0	0		N
11-050	White rice, polished, boiled	5 samples boiled in water; literature sources	AC	20				69.9	0.37	2.2	0.3	29.6	123	522	29.6		Tr	Tr		Tr	Tr	0	0		0.2
11-479	Granary rolls	10 samples, pre-packed, freshly backed	AG	11479		LGC, Nutrient analysis of bread and morning goods, 1999, Food Surveillance Sheet No.194, inorganics and vitamins calculated from Granary bread		34.5	1.7	10	4.2	42.7	238	1009	Tr		3	0.3		0.6	39.7	2	0	0	3.6	4.4		-1.1								-1.1				-1.4						N	0
11-484	Wholemeal rolls	10 samples	AG	11125	11-125 50-064	LGC, Nutrient analysis of bread and morning goods, 1999, Food Surveillance Sheet No.194. Vitamins (except folate) either estimated from wholemeal bread or from MW5 (50-064).		37.2	1.8	10.4	3.3	46.1	244	1037	43.5		2.6	0.5		0.5	Tr	1.7	0	0	4.4	5.5		0.8								0.9				0.7						N	0
11-483	White rolls, soft	10 samples	AG	43	11-124 50-063	LGC, Nutrient analysis of bread and morning goods, 1999, Food Surveillance Sheet No.194		35.6	1.6	9.3	2.6	51.5	254	1078	48.8		2.6	0.2		0.2	Tr	2.2	0	0	2	2.6	29.4	0.62					28.51	0.59		0.59	39.24	0.82	39.99	0.82					2.56	0.05	0
11-482	White rolls, crusty	10 samples	AG	42	11-123 50-062	LGC, Nutrient analysis of bread and morning goods, 1999, Food Surveillance Sheet No.194		29.7	1.6	9.2	2.2	54.9	262	1116	52.1		2.7	Tr		0.2	Tr	2.6	0	0	2.4	2.9	28.73	0.51					27.28	0.48	29.5	0.48	40.56	0.72	41.38	0.72					3.05	0.05	0
11-480	Croissants	10 samples, 7 brands	AG	11120	11-120 11-400 50-060	LGC, Nutrient analysis of bread and morning goods, 1999, Food Surveillance Sheet No.194 with some vitamin data from MW5 (50-060)		24.8	1.5	8.3	19.7	43.3	373	1563	38		5.3	1.2		2	Tr	1.9	0.2	0	1.6	3.1	54.93	9.76					25.9	4.59	33.02	4.59	9.08	1.61	10.39	1.61					8.44	1.5	52
11-478	Brown rolls, soft	14 samples of 6 rolls, different shops	AG	41	11-119 50-059	LGC, Nutrient analysis of bread and morning goods, 1999, Food Surveillance Sheet No.194; inorganics estimated from brown bread		36.4	1.7	9.9	3.2	44.8	236	1004	42		2.8	0.5		0.4	Tr	2	0	0	3.8	4.3		1.1								1				1						N	0
11-477	Brown rolls, crusty	12 samples of 6 rolls, different shops	AG	40	11-118 50-058	Data from MW5 50-058 with some vitamins from LGC, nutrient analysis of bread and morning goods, 1999, Food Surveillance Sheet No.194 and selenium from SAC Analysis of foods for Selenium 1994 MAFF Project 2B006		30.5	1.81	10.3	2.8	50.4	255	1085	48.5		1.9	N		N	N	N	0	0	-3.5			0.6								0.6				0.7						N	0
11-402	Croissants, sweet, retail	4 samples from assorted outlets	AG	11402	18	This data is from fatty acids supplement only, full, unevaluated analytical data is available from the Food Standards Agency's library					18.3																		3	0.52	0.7	0.12	25.6	4.48			3.3	0.58			64.5	11.28	1.7	0.3	4.9	0.86	40.3
11-401	Croissants, savoury, retail	4 samples from assorted outlets	AG		17	This data is from fatty acids supplement only, full, unevaluated analytical data is available from the Food Standards Agency's library					23.5																		8.2	1.84	1.1	0.25	46.4	6.92			8.4	1.89			44.3	9.95	N	N	16.5	3.71	10.1
11-122	Morning rolls	5 samples of 6 rolls, Scotland only	AG					30.5	1.82	10.4	3.1	53.3	269	1144	51.1		2.2	N		N	N	N	0		-1.5
11-481	Hamburger buns	5 packets of 6 buns including frozen	AG	11121	11-121 50-061	Data from MW5 as 50-061 except selenium, from SAC Analysis of foods for Selenium 1994 MAFF Project 2B006		32.9	1.6	9.1	5	48.8	264	1121	46.6		2.2	N		N	N	N	0	0	-1.5			1.1								1.3				1.1						N	0
11-714	Pancakes, savoury, wholemeal, made with whole milk	Recipe	AT	11714		Recipe as MW6 11-604 but using wholemeal flour. Recipe produced for IDS for the calculation of savoury pancakes stuffed with vegetables, wholemeal 15-552		53.8	1.19	7.3	15.7	20.3	247	1030	16.4		3.9	0		Tr	0.3	0	3.3	0	2.4			4.54								4.88				5.34						1	56.7
11-603	Dumplings	Recipe	AT	104	11-340 50-167	As MW6		60.5	0.49	2.8	11.7	24.5	208	871	24		0.5	0		0	0.1	0.1	0	0	1			6.56								3.99				0.46						N	10.7
11-604	Pancakes, savoury, made with whole milk	Recipe	AT	11346	11-346 50-169	As MW6		53.8	1.05	6.4	15.5	23.9	255	1065	20.2		3.7	Tr		Tr	0.1	0.1	3.3	0	0.8			4.51								4.83				5.23						0.12	56.7
11-605	Risotto, plain	Recipe	AT	11352	11-352 50-173	As MW6		52.3	0.59	3.5	9.7	35.1	233	980	34		0.8	0.3		0.2	0.3	0	0		0.4			2.1								3				4.1						N	0.2
11-606	Stuffing, sage and onion	Recipe	AT	11358	17-373 50-177 11-358	As MW6		48.1	1.04	6.1	15.1	29	269	1126	23.1		4.3	N		N	N	N	0		1.5			3.1								4.7				5.9						N	54.1
11-607	Yorkshire pudding, made with whole milk	Recipe	AT	122	11-359 50-180	As MW6		57.3	1.1	6.7	10.1	24.6	210	881	21		3.6	Tr		Tr	0.1	0.1	3.2	0	0.9			5.05								3.57				0.63						0.36	68.8
11-711	Pakoras	Recipe	AT	5032	11-345	Recipe as CCP 11-345		56.6	1.16	7.2	8.1	19.7	173	728	16.5		2.1	0.6	0	0.5	1	0	0		4.5			0.9								3.54				2.76						Tr	0
11-713	Yorkshire pudding, made with skimmed milk	Recipe	AT	11360	11-360	As MW6 11-607, using skimmed milk instead of whole milk		59.7	1.11	6.7	7.5	24.4	186	781	20.9		3.5	Tr		Tr	0.1	0.1	3.1	0	0.9			3.36								2.83				0.53						0.26	60.6
11-338	Chinese flaky pastries	3 assorted samples with bean and vegetable paste filling	AT	5037				21.2	0.95	5.4	16.4	59.3	392	1647	29.2		30.1	N		N	N	N	N		N
11-551	Prawn crackers, takeaway	10 samples from different outlets	AT	17448	17-448	Aspland and James Ltd, (1997), Nutrient analysis of ethnic and takeaway foods, Food Surveillance Information Sheet No.147, fatty acids from supplement as 17-448		2.8	0.05	0.3	39	58.2	570	2379	56	0	2.2	Tr		Tr	1.9	0.3	0	0	1.2	0.9	9.75	3.64	21.12	7.87	8.41	3.14	59.94	22.35	60.11	22.41	29.46	10.98	30.14	11.03	9.7	3.62	0.05	0	0.31	0.12	0.3
11-712	Pancakes, savoury, made with skimmed milk	Recipe	AT	11347	11-347	As Recipe MW6 11-604 using skimmed instead of whole milk		56.2	1.07	6.5	12.8	23.8	230	964	20.2		3.6	Tr		Tr	0.1	0.1	3.2	0	0.8			2.77								4.18				5.13						0.9	48.4
11-550	Cheese and onion rolls, pastry	Oven-baked pastry, 3 brands	AT	11550		RHM, Nutrient analysis of manufactured foods for vegetarians, 1997, Food Surveillance Information Sheet No.118.		39.6	1.31	8.2	20	30.4	327	1366	24.2	3.3	6.3	0.4		0.3	0.3	1.4	0.6	0	1.2	N	48.69	8.97					35.83	6.61	38.49	7.1	11.65	2.15	12.12	2.24					3.14	0.58	25.7
11-428	Cheese nachos, takeaway	10 samples from different outlets, nachos with melted cheese	AT	11428	79	Data from FA supplement only, full, unevaluated analytical data is available from the Food Standards Agency's library					18.1																		14.02	2.41	3.91	0.67	40.71	7			17.56	3.02			38.87	6.69	1.34	0.23	0.96	0.17	32.8
17-372	Stuffing mix, dried, made up	Made up according to packet directions	AT	50179	50-179	As MSF		76.4	0.45	2.8	1.5	19.3	97	412	18		1.3	0.2	0	0.5	0.6	0	0	0	1.3			0.8								0.5				Tr						N	1
17-371	Stuffing mix, dried	10 samples, 4 brands; assorted flavours	AT	50178	50-178	As MSF		5.9	1.58	9.9	5.2	67.2	338	1436	62.8		4.4	0.8	0	1.6	2	0	0	0	4.7			2.4								1.6				0.1						N	5
11-357	Spaghetti, canned in tomato sauce	10 samples, 3 brands	AT	28	50-176	As CCP and MW5 50-176 (same samples)		81.9	0.33	1.9	0.4	14.1	64	273	8.6		5.5	1		1.1	2.9	0.4	0	0	0.7			0.1								0.1				0.2						Tr	0
11-356	Spaghetti, canned in bolognese sauce	10 samples of the same brand (Heinz)	AT					79.1	0.58	3.3	3	12.2	86	362	9.7		2.5	0.5		0.7	1	0.2	Tr		0.9																						4
11-344	Meat buns, Chinese	2 assorted samples, barbecued pork	AT	5039				40.4	1.54	8.8	9.5	38.4	265	1116	29.4		9	N		N	N	N	N		N
11-339	Couscous	Doughy paste made from millet, ref. 8	AT	5006				40	0.98	5.7	1	51.3	227	950	N		N	N		N	N	N	N		N
11-337	Chevra and chana chur	Equal weights of the 2 varieties	AT	5025				3.8	2.53	15.8	39.2	32.8	539	2244	29.4		3.4	N		N	N	N	N		N
11-343	Masur	Savoury snack, 5 assorted samples	AT	5031				1.9	0.78	4.9	53.5	38.2	644	2674	5.3		32.9	N		N	N	N	N		N
11-566	Sandwich, Ham salad, white bread	Recipe from University of North London survey of commercial sandwiches	AB	11566		University of North London 1997		-57.7	1.38	8.2	4.5	25	167	705	22.5		2.5	N		N	N	N	0	0	1.2	1.3	7.67	0.93							14.93	1.36			24.02	1.81					0.52	0.02	12.2
11-567	Sandwich, Egg mayonnaise, white bread	Recipe from University of North London survey of commercial sandwiches	AB	11567		University of North London 1997		-46.7	1.43	8.4	12	28.5	249	1045	26.3		2.2	0		0.1	0.1	2	0		1.2	1.5		2.35								3.65			28.01							0.1	110.6
11-568	Sandwich, Tuna mayonnaise, white bread	Recipe from University of North London survey of commercial sandwiches	AB	11568		University of North London 1997		-48.1	2.01	12.1	10.5	25.3	237	998	23.3		2	0		0.1	0.1	1.7	0	0	1	1.4		1.74							15.41	2.67			24.79	5.42					0.53	0.12	23.3
11-564	Sandwich, Cheddar cheese and pickle, white bread	Recipe from University of North London survey of commercial sandwiches	AB	11564		University of North London 1997		-39.9	1.97	12	14.9	28.7	290	1216	23		5.7	1.3		1.4	1.2	1.7	0.1	0	1.1	1.3	20.44	7.39							23.48	4.1			25.24	2.26					1.88	0.46	29.6
11-563	Sandwich, Bacon, lettuce and tomato, white bread	Recipe from University of North London survey of commercial sandwiches	AB	11563		University of North London 1997		-50.6	1.39	8.2	12.4	24.1	235	983	21.8		2.4	0.2		0.4	0.1	1.6	0	0	1.2	1.3		2.82							14.42	3.78			23.2	4.93					0.51	0.1	17.8
11-565	Sandwich, Chicken salad, white bread	Recipe from University of North London survey of commercial sandwiches	AB	11565		University of North London 1997		-58	1.78	10.7	5.3	22.6	175	739	20.4		2.2	0.2		0.4	0	1.5	0	0	1.1	1.2	7.2	1.15							25.46	1.8			27.01	1.91					0.74	0.04	26
11-557	Pizza, vegetarian	30 samples, 7 brands, includes chilled and takeaway, thin base and deep pan	AE	11557		RHM, Nutrient analysis of pizzas, 1995, Food Surveillance Information Sheet No.68		51.1	1.72	10.8	6.9	29.6	216	913	26.9		2.3	0.6		0.7	Tr	1	0.2	0	1.9	N		N								N				N						N	N
11-614	Pizza, cheese and tomato, thin base	10 samples, 7 brands, takeaway	AE	11429	11-429	RHM, Nutrient analysis of pizzas, 1995, Food Surveillance Information Sheet No.68; fats and fatty acids from FA supplement 11-429. Vitamin K1 Bolton-Smith et al, Br J Nutr, 83, 2000		40.6	2.3	14.4	10.3	33.9	277	1168	30.3	0.9	2.5	0.6		0.6	Tr	1.3	0.3	0	1.9		53.49	4.75	11.24	1.1	2.25	0.22	33.13	2.92	35.4	3.14	12.53	1.16	14.24	1.32	48.56	4.75	2.07	0.2	3.99	0.39	22
11-613	Pizza, cheese and tomato, deep pan	10 samples, 7 brands, takeaway	AE	11431	11-431 50-170	RHM, Nutrient analysis of pizzas, 1995, Food Surveillance Information Sheet No.68 with fats and fatty acids from FA supplement 11-431		43.5	1.99	12.4	7.5	35.1	249	1050	31.5	1.1	2.2	0.3		0.4	Tr	1.4	0.2	0	2.2		44.6	3.06	15.42	1.1	11.43	0.24	34.33	2.22	36.11	2.35	17.88	1.23	19.48	1.34	42.89	3.06	1.76	0.13	3.38	0.24	13.2
11-560	Pizza, fish topped, takeaway	18 samples, 8 brands, prawn and tuna toppings, includes thin base and deep pan	AE	11430	11-430	RHM, Nutrient analysis of pizzas, 1995, Food Surveillance Information Sheet No.68; fatty acids from FA supplement 11-430		50.1	2.13	13.3	7.5	28	226	952	26.2	Tr	2	0.3		0.4	Tr	1.1	0.1	0	N	N		3.24	14.87	1.13	2.53	0.19	29.88	2.27		2.47	15.65	1.19		1.32	42.6	3.24	1.68	0.13	4.42	0.34	25.4
11-558	Pizza, ham and pineapple, chilled	10 samples, 5 brands, includes thin base and deep pan	AE	11558		RHM, Nutrient analysis of pizzas, 1995, Food Surveillance Information Sheet No.68		43.3	2.16	13.5	8.6	34.4	260	1098	31.3	Tr	3.1	0.7		0.8	Tr	1.4	0.2	0	N	N		N								N				N						N	N
11-556	Pizza, meat topped	39 samples including pepperoni, spicy beef, spicy pork. Includes frozen, chilled and takeaway, thin base and deep pan	AE	11556	11-432	RHM, Nutrient analysis of pizzas, 1995, Food Surveillance Information Sheet No.68. Fatty acids calculated on fat proportion basis from FA supplement (11-432)		44.9	2.11	13.2	10.3	29.3	255	1075	27.3	Tr	1.8	0.4		0.5	Tr	0.9	Tr	0	N	N		3.95	14.96	1.27	3.22	0.27	41.67	3.55		3.7	16.57	1.41		1.54	46.48	3.95	1.75	0.15	3.4	0.29	19.3
11-555	Pizza, cheese and tomato, takeaway	20 samples, 7 brands, thin base and deep pan, takeaway	AE	11555	11-429 11-431	Data not previously published in MW6. Average of thin base and deep pan, RHM, Nutrient analysis of pizzas, 1995, Food Surveillance Information Sheet No.68, fatty acids from FA supplement (11-429,11-431)		42	2.14	13.4	8.9	34.5	263	1109	30.9	1	2.3	0.4		0.6	Tr	1.3	0.3	0	2	N	49.04	3.9		1.1		0.23	33.73	2.57	35.76	2.75	15.2	1.2	16.86	1.33				0.17	3.68	0.31	17.6
11-554	Pizza, cheese and tomato, french bread	Cooked, 10 samples, 3 brands	AE	11554		RHM, Nutrient analysis of pizzas, 1995, Food Surveillance Information Sheet No.68		47.7	1.69	10.6	7.8	31.4	230	971	29	Tr	2.4	0.5		0.7	0.2	1	Tr	0	N	N		N							N	N				N						N	N
11-553	Pizza, cheese and tomato, frozen	Cooked,10 samples, 6 brands	AE	11350	11-350 50-171	RHM, Nutrient analysis of pizzas, 1995, Food Surveillance Information Sheet No.68		48	1.84	11.5	8.8	30.1	238	1003	28.1	Tr	2	0.4		0.6	0.1	0.8	Tr	0	-1.5	N	47.66	3.11							43.19	2.84			20.98	1.35					4.74	0.27	N
11-552	Pizza base, raw	Average of ambient and chilled, 12 brands	AE	11552		RHM, Nutrient analysis of pizzas, 1995, Food Surveillance Information Sheet No.68		30	1.37	7.8	4.8	57.5	290	1229	54.1	Tr	3.3	0.3		0.3	Tr	2.8	Tr	0	2.1	N		N								N				N						N	N
11-559	Pizza, chicken topped, chilled	9 samples, 4 brands, includes thin base and deep pan	AE	11559		RHM, Nutrient analysis of pizzas, 1995, Food Surveillance Information Sheet No.68		50.8	2.15	13.4	8.3	31.3	246	1036	29.2	Tr	2.1	0.5		0.7	Tr	1	Tr	0	N	N		N								N				N						N	N
12-932	Omelette, Spanish	Recipe	CD	12823	12-823	Recipe as MPE 12-823		77.2	0.92	5.7	8.4	6	121	504	2.3		3	1.1	0	1.3	0.6	0	0		1.5			1.65								3.83				2.03						0.04	133.8
12-927	Quiche, Lorraine, wholemeal pastry	Recipe	CD	12286	12-286	As MW6 12-925/MPE 12-285 using wholemeal pastry		37.5	2.57	15.9	26.3	16.4	362	1506	14.2		2.3	0		Tr	0.2	0	1.8	0	2.1			10.78								9.22				4.31						1.23	118.4
12-933	Souffle, plain	recipe	CD	12826	12-826	Recipe as MPE 12-826		66.6	1.23	7.6	14.8	10.1	202	839	7.6		2.5	Tr		Tr	0	0	2.3	0	0.3			4.25								4.98				4.38						0.79	162.6
12-929	Quiche, mushroom, wholemeal	Recipe	CD	12288	12-288	As MPE 12-288		50.5	1.8	10.8	19.9	15.1	279	1162	13.8		1.4	0		0	0.2	0	0.9	0	2.2			8.32								6.7				3.37						0.69	97.8
12-928	Quiche, mushroom	Recipe	CD	12287	12-287	As MPE 12-287		50.5	1.68	10	19.7	18.2	286	1190	16.9		1.3	0		0	0.1	0	0.9	0	0.9			8.29								6.74			0.6							0.69	97.8
12-925	Quiche, Lorraine	Recipe	CD	179	12-285	As MW6		37.5	2.44	15.2	26	19.6	369	1535	17.4		2.1	Tr		Tr	0.1	0	1.8	0	0.7			10.76								9.27				4.21						1.23	118.4
12-924	Quiche, cheese and egg, wholemeal	Recipe	CD	12284	50-304 12-284	As MW6		47.1	2.11	13.1	22.5	14.3	309	1284	12.6		1.7	0	0	Tr	0.2	0	1.2	0	1.8			9.97								7.43				3.3						N	132.6
12-923	Quiche, cheese and egg	Recipe. Ref. Wiles et al. (1980)	CD	12283	50-303 12-283	As MW6		47.1	2	12.4	22.3	17.1	315	1310	15.6		1.5	Tr	0	Tr	0.1	0	1.2	0	0.6			9.94								7.39				3.22						N	132.6
12-922	Omelette, cheese	Recipe. Ref. Wiles et al. (1980)	CD	12822	50-302 12-822	As MW6		57.8	2.51	15.9	23	Tr	271	1121	0		Tr	Tr	0	0	0	0	Tr	0	0			12.19								6.94				1.5						N	268
12-921	Omelette, plain	Recipe	CD	172	50-301 12-821	As MW6		68.9	1.75	10.9	16.8	0	195	808	0		0	Tr	0	0	0	0	0	0	0			7.24								5.64				1.71						N	356.5
12-926	Eggs, chicken, scrambled, with milk	recipe	CD	173	50-296 12-811	As MW6		63.4	1.75	10.9	23.4	0.7	257	1062	0		0.7	Tr	0	0	0	0	0.7	0	0			11.55								7.25				1.89						0.6	360.5
12-934	Souffle, cheese	Recipe	CD	12827	12-827	Recipe as MPE 12-827		58.1	1.82	11.4	19.6	9.2	256	1065	6.8		2.3	Tr		Tr	0	0	2.1	0	0.3			7.69								6.16				4.13						0.96	163.4
12-809	Eggs, chicken, fried, without fat	12 eggs fried in non-stick pan	CA					70.6	2.4	15	12.7	Tr	174	725	0		Tr	Tr	0	0	0	0	0		0			3.6								5.5				1.4							450
12-920	Eggs, duck, whole, raw	Analytical and literature sources. Ref. Posati and Orr (1976)	CA	5042	12-813 12-880 50-297	Data as MW5 50-297/MPE 12-813, fats and fatty acids from FA supplement 12-880		70.6	2.29	14.3	11.8	Tr	163	680	0		Tr	Tr	0	0	0	0	0	0	0			2.9	18.4	1.81	2	0.2	49.1	4.82		4.9	20.9	2.05		2	28.8	2.83	0.7	0.07	0.8	0.1	680
12-919	Eggs, chicken, fried in vegetable oil	12 eggs, shallow fried	CA	170	12-808 50-294	Data as MW5 50-294/MPE 12-808. Folate from LGC, Individual folates in foodstuffs, 1996, Food Surveillance Sheet No.92		70.1	2.18	13.6	13.9	Tr	179	745	0		Tr	Tr	0	0	0	0	0	0	0			4								6				1.5						N	435
12-918	Eggs, chicken, whole, raw	Analysis of battery, deep litter and free range	CA	165	12-801 12-879 50-290	Data from MPE/MW5 as 12-801/50-290. Fats and fatty acids from FA supplement as 12-879. Vitamin K1 Bolton-Smith et al, Br J Nutr, 83, 2000	An average egg is composed of 11% shell, 58% white and 31% yolk	75.1	2.01	12.5	11.2	Tr	151	627	0		Tr	Tr	0	0	0	0	0	0	0	0		3.15	17.35	1.61	0.9	0.08	46.55	4.31		4.42	18.15	1.68		1.69	34	3.15	0	0	1.3	0.12	385
17-414	Egg white, dried	Calculated from raw egg white	CA					4	11.8	73.8	Tr	Tr	295	1255	0		Tr	Tr	0	0	0	0	0	0	0			Tr								Tr				Tr							0
12-816	Eggs, turkey, whole, raw	Literature sources. Ref. 3	CA					72.5	2.2	13.7	12.2	Tr	165	684	0		Tr	Tr	0	0	0	0	0		0			3.7								4.7				1.4							680
12-815	Eggs, quail, whole, raw	Analytical and literature sources. Ref. 3	CA	12815	12-881	As MPE 12-815, with fatty acids from FA 12-881		72.4	2.06	12.9	11.1	Tr	151	630	0		Tr	Tr	0	0	0	0	0		0			3.1	12	1.11	1.7	0.16	52.8	4.89		4.9	13.6	1.26		1.3	33.2	3.07	0.2	7	0.2	0.02	900
12-814	Eggs, duck, boiled and salted	20 eggs from 7 different Chinese shops	CA	5043				62	2.34	14.6	15.5	Tr	198	822	0		Tr	Tr	0	0	0	0	0		0			3.8								6.4				2.7							890
12-810	Eggs, chicken, poached	10 eggs, no fat added	CA	171	50-295	As MPE	Eggs poached with fat added contain 74.4g water, 12.4g protein, 11.7g fat, Tr carbohydrate, 155 kcals and 644 kJ per 100g	75.1	2.01	12.5	10.8	Tr	147	612	0		Tr	Tr	0	0	0	0	0	0	0			3.1								4.7				1.2						N	385
12-807	Eggs, chicken, dried	Calculated from whole raw egg	CA	168				4	7.75	48.4	41.6	Tr	568	2362	0		Tr	Tr	0	0	0	0	0		0			11.9								18				4.6							1500
12-806	Eggs, chicken, boiled	10 eggs	CA	169	50-293	As MPE		75.1	2.01	12.5	10.8	Tr	147	612	0		Tr	Tr	0	0	0	0	0		0			3.1								4.7				1.2						N	385
12-805	Eggs, chicken, yolk, raw	34 eggs and literature sources	CA	167	50-292	As MPE 12-805, Vitamin K1 Bolton-Smith et al, Br J Nutr, 83, 2000		51	2.58	16.1	30.5	Tr	339	1402	0		Tr	Tr	0	0	0	0	0	0	0			8.7								13.2				3.4						N	1120
12-804	Eggs, chicken, white, raw	34 eggs and literature sources	CA	166	50-291	As MPE 12-804, Vitamin K1 Bolton-Smith et al, Br J Nutr, 83, 2000.		88.3	1.44	9	Tr	Tr	36	153	0		Tr	Tr	0	0	0	0	0	0	0			Tr								Tr				Tr						Tr	0
12-803	Eggs, chicken, whole, free-range, raw	As identified by free range egg scheme	CA					75.2	1.99	12.4	10.9	Tr	143	596	0		Tr	Tr	0	0	0	0	0		0			2.9								4.9				1.2							390
12-802	Eggs, chicken, whole, battery, raw	Mixed sample	CA					74.9	2.03	12.7	10.7	Tr	147	612	0		Tr	Tr	0	0	0	0	0		0			3.1								4.6				1.2							380
12-812	Eggs, chicken, scrambled, without milk	12 eggs scrambled in non-stick pan	CA					73.2	2.21	13.8	11.6	Tr	160	664	0		Tr	Tr	0	0	0	0	0		0			3.3								5				1.3							415
12-930	Omelette, curried	Recipe	CDE	12817	12-817	Recipe as MPE 12-817		45.7	1.33	8.3	36.8	3.4	377	1557	Tr		1.4	0.5	0	0.3	0.4	0	0.2		1.6			20.64								10.11				2.02						1.11	302.8
12-931	Egg fu yung	Recipe	CDE	12819	12-819	Recipe as MPE 12-819		62.6	1.74	10.2	20.6	2.3	240	993	0.7		1.6	0.5		0.5	0.5	0	0	0.8	1.2			3.28								10.82				4.62						0.07	224.6
12-935	Macaroon	Recipe	CDH	12828	12-828	Recipe as MPE 12-828		6.9	1.74	9.4	17.8	64	440	1849	0.9		62	Tr		Tr	62	0	0	0	2.4			1.41								12.18				3.34						Tr	0
17-001	Butteroil, unsalted	Calculated from butter	OB					0.5	0.1	0.6	99.3	Tr	896	3684	0		Tr	0	0	0	0	0	Tr	0	0			65.6								24.1				3.2							280
17-008	Ghee, palm	5 samples of the same brand	OE	5046	50-336 12-254	As MSF 17-088		0.1	Tr	Tr	99.7	Tr	897	3689	0		Tr	0	0	0	0	0	0	0	0			47								35.3				8.9						N	0
17-005	Compound cooking fat, polyunsaturated	10 samples of White Flora	OE					Tr	Tr	Tr	99.9	Tr	899	3696	0		Tr	0	0	0	0	0	0	0	0			20.5								31.1				43.8							10
17-003	Cocoa butter alternative	Analysis and literature sources; mixture of cocoa butter equivalent, replacer and substitute	OE					-0.3	Tr	Tr	99.7	0	897	3689	0		Tr	0	0	0	0	0	0	0	0			59.4								32.5				2.8							0
17-002	Cocoa butter	Analysis and literature sources	OE					-0.5	Tr	Tr	99.5	0	896	3682	0		0	0	0	0	0	0	0	0	0			59								32.8				3.3							3
17-045	Sunflower oil	Mean of 46 samples	OC	206	50-332	As MSF and FA supplements 17-045, Vitamin K1 from Bolton-Smith et al Br.J. Nutr.83, 2000		Tr	Tr	Tr	99.9	0	899	3696	0		0	0	0	0	0	0	0	0	0		12.5	12		63.2		0.1		20.5	22.2	20.5	13.1	63.3	66.3	63.3	12.6	12	0	0	Tr	Tr	0
17-489	Vegetable oil, blended, average	Data from the Institute of Human Nutrition and Brain Chemistry	OC	195	17-046 17-441 50-333	Data as MSF 17-046 and FA 17-441 supplements		Tr	Tr	Tr	99.9	0	899	3696	0		0	0	0	0	0	0	0	0	0	0	12.22	11.67	24.36	23.26	6.81	6.5	55.71	53.2	55.71	53.2	31.16	29.76	31.16	29.76	12.22	11.67	0	0	Tr	Tr	0
17-488	Cod liver oil	Mean of 20 samples	OC	182	17-032 50-321	Data as MSF and FA supplements 17-032, Vitamin K1 from Bolton-Smith et al Br.J. Nutr.83, 2000		Tr	Tr	Tr	99.9	0	899	3696	0		0	0	0	0	0	0	0	0	0	0		21.1		3.5		24.4		44.6		44.6		30.5		30.5				0		Tr	-570
17-435	Borage oil	12 samples	OC	17435	187	Data from FA supplement only, full, unevaluated analytical data is available from the Food Standards Agency's library					99.9																		58.54	55.91	0.34	0.33	25.84	24.68			58.88	56.24			15.08	14.41	0	0	0	0
17-434	Blackcurrant seed oil	9 samples	OC	17434	186	Data from FA supplement only, full, unevaluated analytical data is available from the Food Standards Agency's library					99.9																		62.87	60.04	13.03	12.45	11.83	11.3			78.7	75.16			8.59	8.2	0	0	0	0
17-047	Walnut oil	Mean of 13 samples	OC	17047	17-437	Data as MSF 17-047 and FA 17-439 supplements		Tr	Tr	Tr	99.9	0	899	3696	0		0	0	0	0	0	0	0	0	0		9.5	9.1	61.2	58.4	12	11.5	17.2	16.4	17.3	16.5	73.2	69.9	73	69.9	9.5	9.1	0	0	Tr	Tr	0
17-044	Soya oil	Mean of 39 samples	OC	205	50-331	As MSF and FA supplements 17-044, Vitamin K1 from Bolton-Smith et al Br.J. Nutr.83, 2000		Tr	Tr	Tr	99.9	0	899	3696	0		0	0	0	0	0	0	0	0	0		16.3	15.6	53.9	51.5	7.6	7.3	22.2	21.2	22.3	21.3	61.5	58.8	61.5	58.8	16.3	15.6	0	0	Tr	Tr	0
17-043	Sesame oil	Mean of 22 samples and literature sources	OC	5050	50-330	As MSF and FA supplements 17-043		0.1	0.03	0.2	99.7	0	898	3692	0		0	0	0	0	0	0	0	0	0		15.3	14.6	45.2	43.1	0.31	0.3	39.3	37.5	39.3	37.5	45.3	43.4	45.3	43.4	15.3	14.6	0	0	Tr	Tr	0
17-042	Safflower oil	Mean of 28 samples	OC	204	50-329 17-438	As MSF 17-042 and FA 17-438 supplements, Vitamin K1 from Bolton-Smith et al Br.J. Nutr.83, 2000		Tr	Tr	Tr	99.9	0	899	3696	0		0	0	0	0	0	0	0	0	0		10.1	9.7	77.4	73.9	0.1	0.1	12.5	11.9	12.5	12	77.5	74	77.5	74	10.2	9.7	0	0	Tr	Tr	0
17-033	Corn oil	Mean of 42 samples	OC	198	50-322 17-419	As MSF 17-033 with fatty acids as 17-419. Vitamin K1 from Bolton-Smith et al Br.J. Nutr.83, 2000		Tr	Tr	Tr	99.9	0	899	3696	0		0	0	0	0	0	0	0	0	0		15.1	14.4		50.4		0.9		29.9	31.3	29.9		51.3	53.4	51.3		14.5	0	0		Tr	0
17-048	Wheatgerm oil	Mean of 35 samples	OC	207	50-334 17-440	As MSF 17-048 and FA 17-440		Tr	Tr	Tr	99.9	0	899	3696	0		0	0	0	0	0	0	0	0	0			18.6		55.1		5.3		16.7		16.6		60.4		60.4		18.5		0		Tr	0
17-031	Coconut oil	Mean of 35 samples	OC	196	50-320	As MSF and FA supplements 17-031. Vitamin K1 from Bolton-Smith et al Br.J. Nutr.83, 2000		Tr	Tr	Tr	99.9	0	899	3696	0		0	0	0	0	0	0	0	0	0		91.9	86.5	1.59	1.5	0	0	6.38	6	6.4	6	1.59	1.5	1.6	1.5	91.9	86.5	0	0	0	0	0
17-041	Rapeseed oil	Mean of 100 samples	OC	202	50-327	As MSF and FA supplements 17-041, Vitamin K1 Bolton-Smith et al Br.J. Nutr.83, 2000		Tr	Tr	Tr	99.9	0	899	3696	0		0	0	0	0	0	0	0	0	0		6.9	6.6	20.6	19.7	10.1	9.6	62	59.2	62.1	59.3	30.7	29.3	30.7	29.3	6.9	6.6	0	0	Tr	Tr	0
17-034	Cottonseed oil	Mean of 55 samples	OC	197	50-323	As MSF and FA supplements 17-034		Tr	Tr	Tr	99	0	891	3663	0		0	0	0	0	0	0	0	0	0			26.1		50.1		0.1		18.3		18.3		50.2		50.2		26.1	0	0		Tr	0
17-035	Evening primrose oil	Mean of 35 samples	OC	17035	17-420	As MSF 17-035. Additional individual fatty acid data is available in 17-420 but is from a different sample with a slightly different fatty acid profile.		Tr	Tr	Tr	99.9	0	899	3696	0		0	0	0	0	0	0	0	0	0		8.2	7.8							11.1	10.6			80.2	76.6					Tr	Tr	0
17-036	Grapeseed oil	Mean of 23 samples	OC	17036	17-436	As MSF 17-036. Additional individual fatty acid data is available in 17-436 but is from a different sample with a slightly different fatty acid profile.		Tr	Tr	Tr	99.9	0	899	3696	0		0	0	0	0	0	0	0	0	0			11.1								15.8				68.2							0
17-037	Hazelnut oil	Mean of 10 samples	OC	17037	17-437	As MSF 17-037 and FA 17-437.		Tr	Tr	Tr	99.9	0	899	3696	0		0	0	0	0	0	0	0	0	0			7.8		11.1		0.1		76.5		76.5		11.2		11.2		7.8		0		Tr	0
17-038	Olive oil	Mean of 35 samples; including virgin and extra virgin olive oil	OC	199	50-324	As MSF and FA supplements 17-038, Vitamin K1 from Bolton-Smith et al Br.J. Nutr.83, 2000		Tr	Tr	Tr	99.9	0	899	3696	0		0	0	0	0	0	0	0	0	0		14.9	14.3	7.9	7.5	0.73	0.7	76.4	73	76.4	73	8.6	8.2	8.6	8.2	15	14.3	0	0	Tr	Tr	0
17-039	Palm oil	Mean of 55 samples	OC	200	50-325	As MSF and FA supplements, Vitamin K1 from Bolton-Smith et al Br.J. Nutr.83, 2000		Tr	Tr	Tr	99.9	0	899	3696	0		0	0	0	0	0	0	0	0	0		50	47.8	10.6	10.1	0.31	0.3	38.8	37.1	38.8	37.1	10.9	10.4	10.9	10.4	50	47.8	0	0	Tr	Tr	0
17-040	Peanut (Groundnut) oil	Mean of 71 samples	OC	201	50-326	As MSF and FA supplements 17-040		Tr	Tr	Tr	99.9	0	899	3696	0		0	0	0	0	0	0	0	0	0		20.9	20	32.5	31	0	0	46.5	44.4	46.5	44.4	32.5	31	32.5	31	20.9	20	0	0	Tr	Tr	0
17-442	Margarine, catering	3 samples, 2 brands	OA	17442	175	This data is from fatty acids supplement only, full, unevaluated analytical data is available from the Food Standards Agency's library					81.7																		18.8	14.68	5.6	4.37	40	31.24			22.4	17.5			21.4	16.71	0	0	16	12.5	70
17-022	Fat spread (70-80% fat), not polyunsaturated	10 samples including Krona Gold	OA	17022	17-433	As MSF 17-022 with fatty acids as 17-022. Vitamin K1 Bolton-Smith et al, Br J Nutr, 83, 2000	Krona contains 70.0g fat, 32.28g satd, 24.49g cis n-9 monounsatd, 7.36g cis n-6 and 1.23g cis n-3 polyunsat, 0.58g trans per 100g food	22	0.06	0.4	71.2	0	642	2641	0		0	0	0	0	0	0	0	0	0			30.4								31.2				6.5						2	86
17-554	Fat spread (5% fat)	Manufacturer's data (Tesco)	OA	17030	17-030	Data from Manufacturer (Tesco). Proximate values - total carbohydrate and its components, starch and sugars are expressed as their monosaccharide equivalents		N	0.63	4	5	14.5	115	484	0	9.7	4.8	0	0	0	0	0	4.8	0	-5	5		0.6								1.1				3.2						N	N
17-553	Fat spread (20-25% fat), not polyunsaturated	20 samples including Gold Lowest and Outline. Fat data from TRANSFAIR	OA	12260	17-028 17-476 12-260 50-315	Data as MSF supplement 17-028 with fatty acids from FA supplement 17-476		59	0.92	5.9	25.5	2.5	262	1084	Tr		1.1	0	0	0	0	0	1.1	0	0			6.82	10.43	2.66	2.49	0.7	42.33	10.32		14.01	19.92	3.15		3.36	27.99	6.82	0.04	0.01	15.98	3.9	8
17-552	Fat spread (40% fat), not polyunsaturated	20 samples including Gold and Delight. Fat data from TRANSFAIR	OA	186	17-026 17-474 50-308 12-259	Data from MSF 17-026 and FA supplements 17-474. Vitamin K1 Bolton-Smith et al, Br J Nutr, 83, 2000	Flora Light contains 38.0g fat, 8.86g satd, 10.62g cis n-9 monounsatd, 17.44g cis n-6 and 0.62g cis n-3 polyunsatd, 0.43g trans per 100g food	52.3	1.02	6.5	37.5	1.3	368	1519	0		1.3	0	0	0	0	0	0	0	0			8.43	12.4	4.45	4.71	1.69	46.99	16.85		20.97	16.29	5.84		6.15	23.52	8.43	0.06	0.02	12.37	4.43	6
17-551	Fat spread (70% fat), polyunsaturated	Data from TRANSFAIR; 5 samples including Vitalite	OA	17023	17-023 17-470	Data estimated from 17-023 and fat from FA supplement (17-470)	Flora contains 70.0g fat, 15.5g satd, 20.91 cis n-9 monounsatd, 31.53g cis n-6 and 1.41g cis n-3 polyunsatd, 0.64g trans per 100g food	-26.6	-0.08	-0.5	68.5	-0.8	622	2556	0		-0.8	0		0	0	0	-0.8	0	0			16.23		33.4		0.16		15.12		15.23		33.42		33.6				0.01		0.25	Tr
17-539	Margarine, hard, vegetable fats only	4 samples of Tomor. Analysis and manufacturer's data (Rakusens Ltd)	OA	189	17-019 17-456 50-355	Data from Manufacturer (Rakusens Ltd). Total carbohydrate, starch and sugars are expressed as their monosaccharide equivalents. Vitamins and phytosterols from MSF 17-019. Fatty acid data is available from 17-019 and 17-456 but from different samples.		16	0.03	0.2	82.3	0	742	3049	0		0	0	0	0	0	0	0	0	0			40								21				21.3						1	15
17-486	Butter, spreadable	8 samples, different brands	OA	17014	17-014	Data from MSF (17-014), fats from FA supplement (17-014)		15.5	0.08	0.5	82.5	Tr	745	3061	0		Tr	0	0	0	0	0	Tr	0	0	0		45.38		2.55		0.92		21.47		22.67		1.85		3.47				2.84		2.82	280
17-485	Butter	Average of UK/Irish, Danish, French, New Zealand, salted and unsalted	OA	140	12-256 17-013 50-306	Data from LGC, Nutrient analysis of �other� milk and cream, 1998, Food Surveillance Information Sheet No. 178. Fats and fatty acids as FA Supplement 17-013. Vitamin K1 Bolton-Smith et al, Br J Nutr, 83, 2000		14.9	0.1	0.6	82.2	0.6	744	3059	0		0.6	0	0	0	0	0	0.6	0	0	0	68.68	52.09		1.41		0.68		18.48		20.91		2.27		2.83				1.8		2.87	213.2
17-432	Margarine, soya	10 samples; 5 own brands	OA	17432	178	Fatty acids supplement only, full, unevaluated analytical data is available from the Food Standards Agency's library. Krona contains 70.0g fat, 32.28g satd,24.49g cis n -9 monounsatd, 7.36g cis n-6 and 1.23g cis n-3 polyunsatd, 0.58g trans per 100g food					82.7																		38.99	30.83	4.8	3.79	21.97	17.37			42.26	33.41			23.93	18.92	0.4	0.31	7.64	6.04	1.4
17-460	Fat spread 70% fat, monounsaturated	Data from TRANSFAIR; 5 samples including Utterly Butterly	OA			This data is from fatty acids supplement only, full, unevaluated analytical data is available from the Food Standards Agency's library	I Can't Believe It's not Butter! contains 70.0g fat, 22.0g sastd, 23.55g cis n-9 monounsatd, 19.8g cis polyunsatd, 0.6g trans per 100g food				70																		17.53	11.73	5.67	3.79	47.27	31.63			22.17	14.84			14.11	9.44	0.06	0.04	15.62	10.45
17-027	Fat spread (35-40% fat), polyunsaturated	Manufacturers' data (Gold Sunflower and Flora Extra Light)	OA	17027	17-475	As MSF 17-027 (17-475 not integrated, different fat contents and sample composition)		53.8	0.76	4.9	37.6	1.8	365	1503	0.6		1.3	0	0	0	0	0	1.3	0	0			8.9								9.4				18						0.7	Tr
17-015	Blended spread (70-80% fat)	30 samples including Clover, Golden Crown and Willow	OA	17015				21	0.1	0.6	70.5	1.1	639	2626	0		1.1	0	0	0	0	0	1.1	0	0			25.5	N	26.4	N	0.2	N	18.7		37.5	N	26.5		8.5	N	16.5	N	Tr	N	4.3	67
17-024	Fat spread (60% fat), polyunsaturated	10 samples including Vitalite Light	OA	17024				-37.7	0.03	0.2	60.8	1.3	553	2274	0		1.3	0	0	0	0	0	1.3	0	0			11.3								18.1				28.6						3.3	3
17-021	Margarine, soft, polyunsaturated	20 samples of a mixture of Blue Band and own brands soya margarine	OA	192	50-314	As MSF 17-021		16	Tr	Tr	82.8	0.2	746	3067	0		0.2	0	0	0	0	0	0.2	0	0			17								26.6				36						6.7	2
17-020	Margarine, soft, not polyunsaturated	20 samples of a mixture of Stork SB and own brands soft margarine	OA	17020	50-313	As MSF and FA 17-020, Vitamin K1 Bolton-Smith et al, Br J Nutr, 83, 2000		16	0.03	0.2	80	1	740	3042	0		1	0	0	0	0	0	1	0	0			27.2	3.5	9.76	3.17	2.68	40.7	31.2		38.9	34.81	12.08		12.4	30.2	23.38	N	0.82	1.41	8.87	275
17-018	Margarine, hard, animal and vegetable fats	10 samples of Echo and Stork	OA	50310	50-310	As MSF 17-018, Vitamin K1 Bolton-Smith et al, Br J Nutr, 83, 2000		16	0.03	0.2	79.3	1	718	2954	0		1	0	0	0	0	0	1	0	0			34.6								36.2				5.4						12.2	285
17-017	Dairy spread (40% fat)	Manufacturers' data on own brands	OA	12258	50-307	As MSF 17-017		-52.9	1.1	7	40	0.1	388	1601	0		0.1	0	0	0	0	0	0.1	0	0			26.8								10				1.2						N	N
17-016	Blended spread, (40% fat)	20 samples including Anchor half fat butter and Clover Extra Light	OA	17016				51.4	1.02	6.5	39.6	0.4	384	1582	0		0.4	0	0	0	0	0	0.4	0	0			18.1	10.2	3.86	1.3	0.49	21.9	8.29		13.4	11.5	4.35		7.3	48.6	18.4	1.4	0.53	16.6	4.9	46
17-025	Fat spread (60% fat), with olive oil	5 samples including Olivio and own brands	OA	17025		Vitamin K1 Bolton-Smith et al, Br J Nutr, 83, 2000		38.2	0.02	0.1	62.7	1.1	569	2339	0		1.1	0	0	0	0	0	1.1	0	0			11.3	16.9	10.13	3.9	2.34	52	31.17		36.4	19.4	11.63		12.5	18.8	11.27	0	0	10	5.99	0
17-029	Fat spread (20-25% fat), polyunsaturated	Manufacturers' data on own brands	OA	17029	17-433			-78.7	0	0	20	0.8	183	753	0.8		0	0	0	0	0	0	0	0	0			3.7								7.2				9.1						N	Tr
17-009	Ghee, vegetable	5 samples; different types	OF	5047	50-337 12-255	As MSF and FA supplement 17-009		0.1	Tr	Tr	99.4	Tr	895	3678	0		Tr	0	0	0	0	0	0	0	0			48.4	9.9	9.41	0.3	0.29	38.2	36.3		37	9.8	9.31		9.7	50.9	44.86	0	0	1.1	1.05	0
17-012	Suet, vegetable	10 samples; 5 brands	OF	17012				0.8	0.19	1.2	87.9	10.1	836	3444	10.1		0	0	0	0	0	0	0	0	0			45	14.9	12.52	0.22	0.18	15.93	13.39		26.3	14.27	11.99		12.8	53.38	44.86	0.13	0.11	12.69	10.66	0
17-010	Lard	6 samples; 3 brands	OF	185	50-318	As MSF and FA supplements 17-010		1	Tr	Tr	99	0	891	3663	0		0	0	0	0	0	0	0	0	0			40.3	9.26	9.16	0.54	0.51	45.42	42.99		43.4	10.34	9.79		10	42.9	40.6	0	0	0	0	93
17-007	Ghee, butter	5 assorted samples	OF	5045	503-35 12-253	As MSF 17-007		0.1	Tr	Tr	99.8	Tr	898	3693	0		Tr	0	0	0	0	0	0	0	0			66								24.1				3.4						N	280
17-004	Compound cooking fat	10 samples of a mixture of Cookeen and White Cap	OF	183	50-316	As MSF 17-004. Vitamin K1 Bolton-Smith et al, Br J Nutr, 83, 2000 (FA from 17-471 not integrated, contains polyunsaturated fat samples)		Tr	Tr	Tr	99.9	0	899	3696	0		0	0	0	0	0	0	0	0	0			49.5								41.2				5.3						16.4	425
17-487	Dripping, beef	Data from TRANSFAIR; 5 samples, different brands	OF	184	17-006 17-472 50-317	Data as MSF supplement 17-006 with fatty acids from FA supplement 17-472. Vitamin E from Milk Marketing Board, Fat, Fatty acids and vitamin E content of a selection of biscuits, cakes and desserts, 1992. Vitamin K1 Bolton-Smith et al, Br J Nutr, 83, 2000		1	Tr	Tr	99	Tr	891	3663	0		Tr	0	0	0	0	0	0	0	0	0		50.62	2.1	1.98	0.46	0.44	36.13	34.19		38.04	1.96	1.86		2.43	53.48	50.62	0.8	0.76	4.67	4.42	94
17-011	Suet, shredded	6 samples of the same brand	OF	194	50-319 17-473	As MSF 17-011. Data from FA 17-473 not integrated as samples and data do not match MSF.		1.5	Tr	Tr	86.7	12.1	826	3402	11.9		0.2	0.1	0	0.1	Tr	Tr	0	0	0.5			49.9								30.4				2.2						-4	82
16-245	Shrimps, boiled	Purchased cooked, probably in sea or salt water	JK	527				62.5	3.8	23.8	2.4	Tr	117	493	Tr		Tr	0		0	0	0	0		0			0.4								0.5				0.8							-130
16-343	Lobster, boiled, weighed with shell	Calculated from boiled	JK	522	16-237 50-638	As FFP 16-237. Selenium calculated from 16-332		26.7	1.27	8	0.6	Tr	37	157	Tr		Tr	0		0	0	0	0	0	0			0.1								0.1				0.2						0	40
16-342	Crab, boiled, weighed with shell	12 samples; purchased boiled. Light and dark meat	JK	519	16-233 50-635	Data as FFP (16-233), selenium estimated from raw SAC Analysis of foods for Selenium 1994 MAFF Project 2B006		24.8	1.09	6.8	1.9	Tr	45	187	Tr		Tr	0		0	0	0	0	0	0			0.2								0.5				0.6						0	25
16-332	Lobster, boiled	Boiled in fresh water	JK	521	16-236 50-637	Data as FFP 16-236, with selenium calculated from raw (SAC Analysis of foods for Selenium 1994 MAFF Project 2B006)		74.3	3.54	22.1	1.6	Tr	103	435	Tr		Tr	0		0	0	0	0	0	0			0.2								0.3				0.6						0	110
16-331	Crab, boiled	12 samples; purchased boiled. Light and dark meat	JK	518	16-232 50-634	Data as FFP and FA supplements (16-232), selenium estimated from raw SAC Analysis of foods for Selenium 1994 MAFF Project 2B006		71	3.12	19.5	5.5	Tr	128	535	Tr		Tr	0		0	0	0	0	0	0			0.7	6.2	0.24	28.6	1.1	40.2	1.55		1.5	35.2	1.36		1.6	17.7	0.68	0.5	0.02	0	0	72
16-249	Shrimps, dried	5 packets from Chinese supermarkets. Shrimps and prawns	JK	5070				25.5	8.93	55.8	2.4	Tr	245	1037	Tr		Tr	0		0	0	0	0		0			-0.4								-0.5				-0.8							-505
16-248	Shrimps, frozen	10 packets from Chinese supermarkets. Shrimps and prawns	JK	5069	50-642	As FFP 16-248		81.2	2.64	16.5	0.8	Tr	73	310	Tr		Tr	0		0	0	0	0	0	0			-0.1								-0.2				-0.3						0	-130
16-247	Shrimps, canned in brine, drained	10 cans, 3 brands	JK	529	50-643	As FFP 16-247		74.9	3.33	20.8	1.2	Tr	94	398	Tr		Tr	0		0	0	0	0	0	0			0.2								0.3				0.4						0	-130
16-246	Shrimps, boiled, weighed with shells	Calculated from boiled	JK	528				20.6	1.25	7.9	0.8	Tr	39	163	Tr		Tr	0		0	0	0	0		0			0.1								0.2				0.3							-42
16-234	Crab, canned in brine, drained	6 cans, 2 brands. White meat only	JK	520	50-636	As FFP 16-234		79.2	2.9	18.1	0.5	Tr	77	326	Tr		Tr	0		0	0	0	0	0	0			-0.1								-0.1				-0.1						0	-72
16-244	Scampi, in breadcrumbs, frozen, fried in sunflower oil	10 samples, 8 brands. Deep fried for 4 minutes	JK					49.8	1.5	9.4	13.6	20.5	237	991	20.5		Tr	Tr		Tr	Tr	Tr	0		N			1.6								3.1				8.2							110
16-235	Crayfish, raw	Literature sources	JK					83.8	2.38	14.9	0.8	0	67	283	0		0	0		0	0	0	0		0			0.1								0.2				0.3							105
16-238	Prawns, raw	Literature sources	JK	5065				79.2	2.82	17.6	0.6	0	76	321	0		0	0		0	0	0	0		0			0.1								0.2				0.1							-195
16-239	Prawns, boiled	Samples cooked in sea or salt water	JK	523	50-639	As FFP 16-239. Vitamin K1 from Bolton-Smith et al Br.J. Nutr.83, 2000		70	3.62	22.6	0.9	0	99	418	0		0	0		0	0	0	0	0	0			0.2								0.2				0.2						0	-280
16-240	Prawns, boiled, weighed with shells	Calculated from boiled	JK	524	50-640	As FFP 16-240. Vitamin K1 calculated from 16-239		26.6	1.38	8.6	0.3	0	37	159	0		0	0		0	0	0	0	0	0			0.1								0.1				0.1						0	-105
16-241	Prawns, frozen, raw	13 samples, 10 brands	JK		400			79	2.93	18.3	0.6	0	79	333	0		0	0		0	0	0	0		0			0.1	6.4	0.03	25.2	0.11	36.2	0.15		0.2	31.6	0.13		0.1	31.7	0.13	0.5	0	0	0	195
16-242	Prawns, dried	Ref 5	JK	5066				13.7	9.98	62.4	3.5	0	281	1190	0		0	0		0	0	0	0		0			-0.8								-0.9				-0.8							N
16-243	Scampi, in breadcrumbs, frozen, fried in blended oil	10 samples, 8 brands. Deep fried for 4 minutes	JK	525	50-641	As FFP 16-243 (fatty acid data is available for scampi, coated, cooked but not fried in FA 16-319)		49.8	1.5	9.4	13.6	20.5	237	991	20.5		Tr	Tr		Tr	Tr	Tr	0	0	N			1.4								5.1				6.4						N	110
16-212	Sardines, raw	10 samples from assorted outlets, purchased whole	JC					67.7	3.3	20.6	9.2	0	165	691	0		0	0		0	0	0	0		0			2.7								2.5				2.7							N
16-218	Sprats, raw	10 samples from assorted outlets, purchased whole	JC		392			66.3	2.93	18.3	11	0	172	718	0		0	0		0	0	0	0		0			2.2	3.1	0.31	27.1	2.68	47.2	4.67		4.7	30.7	3.04		3	21.7	2.15	0.4	0.04	0	0	93
16-222	Swordfish, grilled	Calculated from raw, steaks; flesh only	JC	16222				75.5	3.67	22.9	5.2	0	139	583	0		0	0		0	0	0	0	0	0			1.2								2.1				1.4						0	52
16-221	Swordfish, raw	Data from the Seafish Industry Authority and literature sources	JC					80.8	2.88	18	4.1	0	109	458	0		0	0		0	0	0	0		0			0.9								1.6				1.1							41
16-220	Sprats, fried, weighed with bones	Calculated from fried	JC	505				22	2.39	14.9	21	0	249	1031	0		0	0		0	0	0	0		0			-3.2								-8.4				-8.5							74
16-219	Sprats, fried	Analysis and calculation from raw; fish without heads, deep fried	JC	504				36.6	3.98	24.9	35	0	415	1718	0		0	0		0	0	0	0		0			-5.3								-14				-14.2							125
16-223	Swordfish, grilled, weighed with bones and skin	Calculated from grilled	JC					67.2	3.27	20.4	4.6	0	123	519	0		0	0		0	0	0	0		0			1.1								1.9				1.2							46
16-217	Sardines, canned in tomato sauce	10 samples, 8 brands; whole contents	JC	502	50-627	As FFP 16-217		69.3	2.72	17	9.9	1.4	162	678	Tr		1.4	0.6		0.8	Tr	0	0	0	Tr			2.8	11.7	1.04	23.7	2.11	32.6	2.9		2.9	36.1	3.22		3.2	31.3	2.79	0	0	0	0	76
16-214	Sardines, grilled, weighed with bones	Calculated from grilled	JC					39	2.47	15.4	6.3	0	119	497	0		0	0		0	0	0	0		0			1.8								1.8				1.9							N
16-224	Trout, brown, raw	Analytical and literature sources	JC					74.1	3.1	19.4	3.8	0	112	470	0		0	0		0	0	0	0		0			N								N				N							N
16-197	Mackerel, canned in brine, drained	13 samples, 4 brands; steaks and fillets	JC					60.5	3.04	19	17.9	0	237	985	0		0	0		0	0	0	0		0			-4								-6.8				-4.6							60
16-324	Mackerel, raw	10 samples from assorted outlets, purchased whole; flesh and skin	JC	491	16-191 50-617	Data from FFP as 16-191. Vitamin D from LGC 'Determination of 25-OH vitamin D in selected foodstuffs' 1997, Food Surveillance Information Sheet No.101.		64	2.99	18.7	16.1	0	220	914	0		0	0		0	0	0	0	0	0			3.3	3.5	0.51	19.2	2.78	54.3	7.87		7.9	22.6	3.27		3.3	22.3	3.23	0.4	0.06	0	0	54
16-347	Trout, rainbow, grilled, weighed with bones and skin	Calculated from grilled, 16-330	JC	16227	16-227	As 16-227. Vitamin D calc from LGC 'Determination of 25-OH vitamin D in selected foodstuffs' 1997, Food Surveillance Information Sheet No.101.		53.5	2.51	15.7	3.9	0	98	413	0		0	0		0	0	0	0	0	0			0.8								1.5				1.3						0	51
16-211	Salmon, red, canned in brine, flesh and bones, drained	6 samples, 3 brands	JC					71.3	3.79	23.5	6.6	0	153	644	0		0	0		0	0	0	0		0			1.3								2.7				1.7							28
16-210	Salmon, red, canned in brine, flesh only, drained	6 samples, 3 brands	JC	498	50-625 16-310	As FFP 16-210 (note that obsoleted FA 16-310 contains full fatty acid data but for a combination of pink and red salmon)		66.2	3.46	21.6	9	0	167	700	0		0	0		0	0	0	0	0	0			1.7								3.7				2.4						0	38
16-213	Sardines, grilled	10 samples, grilled whole 5-7 minutes per side; flesh and skin	JC					64	4.05	25.3	10.4	0	195	815	0		0	0		0	0	0	0		0			3								2.9				3.1							N
16-328	Sardines, canned in brine, drained	10 samples, 4 brands	JC	16215	16-215	Data from FFP as 16-215 with iron from LGC 'The determination of different forms of Iron in foodstuffs' 1997, Food Surveillance Information sheet No.117.		66.2	3.44	21.5	9.6	0	172	721	0		0	0		0	0	0	0	0	0			N								N				N						0	60
16-207	Salmon, smoked	4 samples	JC	499	50-626	As FFP 16-207		64.9	4.06	25.4	4.5	0	142	598	0		0	0		0	0	0	0	0	0			-0.8								-1.8				-1.3						0	35
16-346	Salmon, pink, canned in brine, flesh and bones, drained	6 samples, 3 brands	JC	16209	16-209	As FFP 16-209. Vitamin D calculated from 16-338 (from LGC 'Determination of vitamin D3 and 25OH-vitamin D3 in imported fish and other samples' 1999).		71.3	3.79	23.5	6.6	0	153	644	0		0	0		0	0	0	0	0	0			1.3								2.4				1.9						0	28
16-345	Salmon, grilled, weighed with bones and skin	Calculated from grilled 16-327	JC	16204	16-204	As FFP 16-204. Vitamin D calculated from LGC 'Determination of 25-OH vitamin D in selected foodstuffs' 1997, Food Surveillance Information Sheet No.101.		49.8	3.17	19.8	10.7	0	176	735	0		0	0		0	0	0	0	0	0			2.1								4.8				3.4						0	49
16-344	Mackerel, grilled, weighed with bones and skin	Calculated from grilled 16-325	JC	16195	16-195	As FFP 16-195. Iron calculated from LGC 'The determination of different forms of Iron in foodstuffs' 1997, Food Surveillance Information sheet No.117. Vitamin D calculated from LGC 'Determination of 25-OH vitamin D in selected foodstuffs' 1997.		53.9	3.06	19.1	15.9	0	220	914	0		0	0		0	0	0	0	0	0			3.3								7.8				3.2						Tr	53
16-339	Tuna, canned in brine, drained	10 samples, 9 brands; skipjack tuna	JC	50632	16-229 50-632 16-316	Data from FFP 16-229 with vitamin D from LGC 'Determination of vitamin D3 and 25OH-vitamin D3 in imported fish and other samples' 1999. Vitamin K1 from Bolton-Smith et al Br.J. Nutr.83, 2000. Fatty acids as 16-316		74.6	3.76	23.5	0.6	0	99	422	0		0	0		0	0	0	0	0	0			0.2	8.3	4	30.8	0.17	18.7	0.1		0.1	39.1	0.21		0.2	42.2	0.23	0	0	0	0	51
16-338	Salmon, pink, canned in brine, flesh only, drained	6 samples, 3 brands	JC	16208	16-208	Data as FFP 16-208. Vitamin D from LGC 'Determination of vitamin D3 and 25OH-vitamin D3 in imported fish and other samples' 1999.		71.3	3.79	23.5	6.6	0	153	644	0		0	0		0	0	0	0	0	0			1.3								2.4				1.9						0	28
16-231	Whitebait, in flour, fried	Whole fish; rolled in flour and fried	JC	509	50-633	As FFP 16-231		23.5	3.12	19.5	47.5	5.3	525	2174	-5.2		-0.1	Tr		Tr	Tr	Tr	0	0	0.2			N								N				N						N	N
16-329	Sardines, canned in oil, drained	13 samples, 10 brands; canned in vegetable and olive oil	JC	500	16-216 16-314 50-628	Data from FFP as 16-216, fatty acids from FA 16-314. Iron from LGC 'The determination of different forms of Iron in foodstuffs' 1997, Food Surveillance Information sheet No.117.		58.6	3.73	23.3	14.1	0	220	918	0		0	0		0	0	0	0	0	0			2.9	20.5	2.6	17.9	2.27	37.5	4.76		4.8	38.9	4.94		5	22.7	2.88	0	0	0.9	0.1	65
16-225	Trout, rainbow, raw	11 samples from assorted outlets, purchased whole	JC		393			76.7	3.14	19.6	5.2	0	125	526	0		0	0		0	0	0	0		0			1.1	8.8	0.41	28.2	1.32	39.5	1.85		1.8	37	1.73		1.7	23.5	1.1	0	0	0	0	67
16-327	Salmon, grilled	Calculated from raw, steaks; flesh only 16-326	JC	16203	16-203	Data from FFP as 16-203. Vitamin D from LGC 'Determination of 25-OH vitamin D in selected foodstuffs' 1997, Food Surveillance Information Sheet No.101.		60.7	3.87	24.2	13.1	0	215	896	0		0	0		0	0	0	0	0	0			2.5								5.8				4.1						0	60
16-326	Salmon, raw	11 farmed and wild samples, whole fish and steaks	JC	495	16-202 50-622	Data as FFP 16-202 with vitamin D from LGC 'Determination of 25-OH vitamin D in selected foodstuffs' 1997, Food Surveillance Information Sheet No.101.		67.2	3.23	20.2	11	0	180	750	0		0	0		0	0	0	0	0	0			1.9								4.4				3.1						0	50
16-325	Mackerel, grilled	10 samples, grilled for 5 minutes per side; flesh and skin	JC	16194	16-194	Data from FFP as 16-194. Iron from LGC 'The determination of different forms of Iron in foodstuffs' 1997, Food Surveillance Information sheet No.117. Vitamin D from LGC 'Determination of 25-OH vitamin D in selected foodstuffs' 1997.		58.6	3.33	20.8	17.3	0	239	994	0		0	0		0	0	0	0	0	0			3.5								8.5				3.5						0	58
16-323	Anchovies, canned in oil, drained	10 samples, 4 brands	JC	5057	16-168 50-609	Data from 16-168 except fatty acids and phytosterols from RHM, fatty acids in foods, 1993 (Food surveillance information sheet No. 7)		46.4	4.03	25.2	10	0	191	798	0		0	0	0	0	0	0	0	0	0	0	16.1	1.6							53	5.3			18.4	1.8					0.5	Tr	63
16-230	Tuna, canned in oil, drained	10 samples, 6 brands; skipjack tuna	JC	508	50-631	As FFP 16-230		63.3	4.34	27.1	9	0	189	794	0		0	0		0	0	0	0	0	0			1.5	40.6	3.29	15	1.22	26.3	2.13		2.3	53.3	4.32		4.8	17.6	1.43	0	0	2.8	0.23	50
16-228	Tuna, raw	Data from Seafish Industry Authority and literature sources	JC					70.4	3.79	23.7	4.6	0	136	573	0		0	0		0	0	0	0		0			1.2								1.2				1.6							28
16-330	Trout, rainbow, grilled	11 samples, grilled 7 minutes per side; flesh only	JC	16226	16-226 16-315	Data as FFP 16-226, vitamin D from LGC 'Determination of 25-OH vitamin D in selected foodstuffs' 1997, Food Surveillance Information Sheet No.101. Fatty acids as FA 16-315		73.3	3.44	21.5	5.4	0	135	565	0		0	0		0	0	0	0	0	0			1.1	9.4	0.46	25.7	1.25	41.6	2.02		2	35.3	1.72		1.7	23	1.12	0.1	0	0	0	70
16-171	Bloater, grilled, weighed with bones and skin	Calculated from grilled	JC	488				36.1	2.44	15.3	11.3	0	163	678	0		0	0		0	0	0	0		0			-2.9								-4.8				-2.3							43
16-179	Herring, in oatmeal, fried in vegetable oil, weighed with bones	Calculated from fried in vegetable oil	JC	484	50-612	As FFP 16-179		45.2	2.84	17.8	11.6	1.2	180	751	1.2		Tr	Tr		Tr	Tr	Tr	0	0	0.1			N								N				N						N	-44
16-178	Herring, in oatmeal, fried in vegetable oil	Samples shallow fried; flesh, skin and roes	JC	483	50-611	As FFP 16-178		58.7	3.69	23.1	15.1	1.5	234	975	1.5		Tr	Tr		Tr	Tr	Tr	0	0	0.1			N								N				N						N	-57
16-177	Herring, grilled, weighed with bones and skin	Calculated from grilled 16-176	JC	486	50-614	As FFP 16-177		43.5	2.19	13.7	7.6	0	123	514	0		0	0		0	0	0	0	0	0			1.9								3.2				1.6						Tr	29
16-176	Herring, grilled	Samples gutted, grilled for 7 minutes per side; flesh only	JC	485	50-613	As FFP 16-176		63.9	3.22	20.1	11.2	0	181	756	0		0	0		0	0	0	0	0	0			2.8								4.7				2.3						Tr	43
16-175	Herring, raw	35 fish, purchased whole over the year	JC	482	50-610 16-309	As FFP 16-175 with fatty acids as FA 16-309		68	2.85	17.8	13.2	0	190	791	0		0	0		0	0	0	0	0	0			3.65	2.7	0.32	15.4	1.83	50.4	5.98		5.98	18.3	2.17		2.17	30.7	3.64	0.9	0.11	Tr	Tr	50
16-180	Herrings, dried, salted	Samples purchased whole from West Indian outlets, flesh only	JC	5072				49.7	4.05	25.3	7.4	0	168	704	0		0	0		0	0	0	0		0			N								N				N							N
16-173	Eel, raw	Analytical and literature sources. Yellow eels	JC	480				71.3	2.66	16.6	11.3	0	168	700	0		0	0		0	0	0	0		0			2.9								5.4				1.6							150
16-170	Bloater, grilled	Salted and smoked herring; flesh only	JC	487				55.6	3.76	23.5	17.4	0	251	1043	0		0	0		0	0	0	0		0			-4.4								-7.3				-3.6							66
16-169	Bacha, raw	Ref 2. Imported frozen from Bangladesh	JC					68.8	2.9	18.1	5.6	0	123	515	0		0	0		0	0	0	0		0			N								N				N							N
50-629	Trout, brown, steamed	Flesh only	JC	506				70.6	3.76	23.5	4.5	0	135	566	0		0							0	0			-1								-1.6				-1.5							97
50-616	Kipper, baked, weighed with bones	Calculated from baked	JC	490				31.6	2.2	13.8	6.2	0	111	464	0		0							0	0			1								3.3				1.3							20
50-615	Kipper, baked	Flesh only	JC	489				58.7	4.08	25.5	11.4	0	205	855	0		0							0	0			1.8								6				2.5							38
16-206	Salmon, steamed, weighed with bones and skin	Calculated from steamed 16-205	JC	497	50-624	As FFP 16-206. Vitamin K1 from Bolton-Smith et al Br.J. Nutr.83, 2000 and calculated from 16-205.		49.7	2.69	16.8	9.2	0	150	625	0		0	0		0	0	0	0	0	0			1.6								3.6				2.6						0	42
16-199	Orange roughy, raw	Literature sources	JC					75.9	2.35	14.7	7	0	126	527	0		0	0		0	0	0	0		0			0.3								5.9				0.1							20
16-174	Eel, jellied	10 samples from assorted outlets. Jelly included in analysis	JC	16174				82.7	1.35	8.4	7.1	Tr	98	406	Tr		0	0		0	0	0	0	0	0			1.9	5	0.32	10	0.64	54.7	3.5		3.5	15	0.96		1	29.5	1.89	0.8	0.05	Tr	Tr	79
16-196	Mackerel, smoked	10 samples, flesh and skin	JC	50620	50-620	As FFP 16-196		47.1	3.02	18.9	30.9	0	354	1465	0		0	0		0	0	0	0	0	0			-6.3								-15.1				-6.3						0	105
16-201	Pilchards, canned in tomato sauce	10 samples, 6 brands; whole contents	JC	494	50-621	As FFP 16-201		70.4	2.67	16.7	8.1	1.1	144	601	0.2		0.9	0.4		0.5	Tr	0	0	0	Tr			1.7	3.8	0.28	40.8	2.97	30.4	2.22		2.2	46.1	3.36		3.4	23.4	1.71	0.1	0.01	0	0	56
16-205	Salmon, steamed	Calculated from raw, steaks; flesh only	JC	496	50-623	As FFP supplement. Vitamin K1 from Bolton-Smith et al Br.J. Nutr.83, 2000		64.5	3.49	21.8	11.9	0	194	812	0		0	0		0	0	0	0	0	0			2								4.7				3.3						0	54
50-630	Trout, brown, steamed, weighed with bones	Calculated from steamed	JC	507				46.5	2.48	15.5	3	0	89	375	0		0							0	0			-0.7								-1.1				-1							64
16-181	Herrings, dried, salted, weighed with bones and skin	Calculated from dried	JC					24.9	2.03	12.7	3.7	0	84	352	0		0	0		0	0	0	0		0			N								N				N							N
16-200	Pangas, raw	Ref 2. Imported frozen from Bangladesh	JC					72.3	2.27	14.2	10.8	0	154	641	0		0	0		0	0	0	0		0			N								N				N							N
16-198	Mackerel, canned in tomato sauce	10 samples, 4 brands; whole contents, fillets	JC					67.9	2.62	16.4	15	1.4	206	856	Tr		1.4	0.5		0.6	0.3	Tr	Tr		Tr			-3.3								-5.7				-3.8							56
16-193	Mackerel, fried in blended oil, weighed with bones and skin	Calculated from fried in blended oil 16-192	JC	493	50-619	As FFP 16-193		-40.2	2.8	17.5	14.2	0	198	825	0		0	0		0	0	0	0	0	0			-2.9								-7				-2.9						Tr	-50
16-192	Mackerel, fried in blended oil	Analysis and calculation from raw; fried in blended oil. Flesh only	JC	492	50-618	As FFP 16-192		-55	3.83	24	19.5	0	272	1130	0		0	0		0	0	0	0	0	0			-4								-9.5				-4						Tr	-69
16-185	Jackfish, raw	Data from Seafish Industry Authority and literature sources	JC					71.9	3.47	21.7	2.4	0	108	458	0		0	0		0	0	0	0		0			N								N				N							54
16-182	Herring, canned in tomato sauce	10 samples, 4 brands; whole contents	JC					67.4	2.05	12.8	14.4	3.2	193	802	0.3		2.9	0.8		1	1.1	Tr	Tr		Tr			N								N				N							46
16-189	Kippers, grilled, weighed with bones	Calculated from grilled	JC					35.2	2.03	12.7	12.2	0	161	667	0		0	0		0	0	0	0		0			2								6.4				2.7							44
16-183	Herring, pickled	6 samples, loose rollmops and in jars	JC					57.9	2.67	16.7	11.1	-10	209	877	0		-10	0		0	-10	0	0		0			N								N				N							-42
16-188	Kipper, grilled	10 samples, grilled 4-5 minutes; flesh only	JC	16188				55.9	3.22	20.1	19.4	0	255	1060	0		0	0		0	0	0	0	0	0			3.1								10.2				4.2						0	70
16-184	Hilsa, raw	Ref 2. Imported frozen from Bangladesh	JC	5063				53.7	3.49	21.8	19.4	0	262	1088	0		0	0		0	0	0	0		0			N								N				N							N
16-187	Kipper, raw	10 samples from assorted outlets. Smoked cured herrings	JC	16187				61.2	2.8	17.5	17.7	0	229	952	0		0	0		0	0	0	0	0	0			2.8	1.5	0.24	22.1	3.52	58.1	9.26		9.3	24.2	3.86		3.9	17.3	2.76	0.4	0.06	0	0	64
16-190	Kipper, boil in bag, boiled	11 frozen samples with added butter, boiled 12-20 minutes	JC					60.7	3.2	20	17.4	Tr	237	984	Tr		Tr	0		0	0	0	Tr		0			N								N				N							N
16-348	Curry, fish and vegetable, Bangladeshi	Recipe	J	16275	16-275	Recipe as FFP 16-275		76.7	1.47	9.1	8.5	1.4	118	490	0.1		1.1	0.4		0.4	0.3	0	0		0.5			N								N				N						Tr	N
16-306	Seafood cocktail	Recipe. Mussels, crabsticks, prawns, squid and cockles	JR	16306				75.3	2.5	15.6	1.5	2.9	87	369	1.4		Tr	0		0	0	0	0	0	0			0.3								0.2				0.5						N	-115
16-305	Seafood pasta, retail	Calculated from manufacturers' proportions	JR	16305				77.1	1.45	8.9	4.8	7.6	110	460	5.9		1.6	0.2		0.2	0.1	0.1	1	0	0.4			2.8								1.2				0.3						N	41
16-334	Fish paste	30 samples, sardine, crab, lobster and salmon	JR	547	16-293 50-654	Data as FFP 16-295. Iron from LGC 'The determination of different forms of Iron in foodstuffs' 1997, Food Surveillance Information sheet No.117.		67.1	2.45	15.3	10.5	3.7	170	708	3.2		0.5	Tr		Tr	0.5	Tr	0	0	-0.2			N								N				N						N	N
16-308	Tuna pate	Calculated from manufacturers' proportions	JR	16308				61.8	2.71	17	18.6	0.4	236	982	Tr		0.3	0.1		0.1	0.2	0	0	0	Tr			7.8								4.4				5.3						N	72
16-354	Fish pie	Recipe	JR	548	16-294 50-655	Recipe as FFP 16-294		76.3	1.15	7.2	2.9	12.2	102	427	10.8		1.4	0.1		0.1	0.2	0	1		0.7			0.97								0.83				0.98						N	17.2
16-321	Sesame prawn toasts, takeaway	10 samples from different outlets	JR	16321	412	This data is from fatty acids supplement only, full, unevaluated analytical data is available from the Food Standards Agency's library					29.8																		26.42	6.52	6.38	1.57	52.96	13.07			32.87	8.11			13.35	3.29	0	0	0.06	0.01	43.7
16-304	Salmon en croute, retail	Calculated from manufacturers' proportions	JR	16304				49.3	1.93	11.8	19.1	18	288	1202	17.1		0.9	0.1		Tr	0.1	0.5	0.2	0	N			3.1								2.9				1.4						N	31
16-333	Curry, prawn, takeaway	20 samples, average of 10 Bhuna and 10 Madras	JR	16278	16-278 16-317 16-318	Data from Aspland and James Ltd, (1997), Nutrient analysis of ethnic and takeaway foods, Food Surveillance Information Sheet No.147, average of bhuna and madras. Fatty acids average of FA supplement 16-317/318		76.4	1.31	8.2	8.5	2.2	117	488	0.9	0	1.2	0.5		0.6	0.1	0.1	0.1	0	2	2.5	17.23	1.4					46.81	3.8	47.13	3.83	35.26	2.87	35.26	2.87	16.91	1.19	0	0	0.31	Tr	144.1
16-307	Taramasalata	10 assorted samples. Greek dish based on cod's roe	JR	5076	50-659 16-313	As FFP 16-307. Additional fatty acid data from a different sample with slightly different fatty acid profile is available in FA 16-313		35.9	0.51	3.2	52.9	4.1	504	2077	4.1		Tr	Tr		Tr	Tr	Tr	Tr	0	Tr			4.1								29.3				16.7						N	25
16-335	Szechuan prawns with vegetables, takeaway	10 samples from different outlets	JR	16320	16-320	Aspland and James Ltd, (1997), Nutrient analysis of ethnic and takeaway foods, Food Surveillance Information Sheet No.147. Fatty acids re-calculated from supplement 16-320 using GCF =0.956		81.1	1.25	7.8	4.7	2.5	83	347	1.2	0.5	0.8	0.4		0.4	Tr	Tr	Tr	0	1.4	1.2	14.66	0.66	26.51	1.04	9	0.35	53.64	2.41	53.8	2.42	30.99	1.39	30.99	1.39	16.54	0.65	0	0	0.16	Tr	55.6
16-336	Curry, fish, Bangladeshi	Recipe	JR	16274	16-274	As MW6		70.8	1.97	12.3	8	1.5	127	529	Tr		1	0.4		0.3	0.3	0	0	0	0.3			N								N				N						Tr	N
16-337	Kedgeree	Recipe	JR	549	16-296 50-626	As MW6		64.3	2.58	16	9.1	8	176	738	8		0	Tr		Tr	Tr	0	0	0	0			-2.11								-3.01				-3.06						N	-126.1
16-349	Curry, haddock, Bengali	Recipe	JR	16276	16-276	Recipe as FFP 16-276		58.1	1.94	12.1	22.1	4.2	263	1088	0.1		3.2	1.2		1	0.8	0	0.1		0.8			13.82								5.6				0.96						0.75	77.3
16-350	Curry, herring, Bengali	Recipe	JR	16277	16-277	Recipe as FFP 16-277		51.4	1.83	11.4	29.5	4.2	327	1352	0.1		3.2	1.2		1	0.8	0	0.1		0.8			15.93								9.09				2.13						0.75	85.6
16-351	Curry, prawn and mushroom	Recipe	JR	16278	16-278	Recipe as VGD 16-278		71.4	1.17	6.1	14.4	2.7	164	677	0.6		1.7	0.7	0	0.6	0.5	0	0		1			1.74								7.57				4.43						Tr	49.2
16-353	Fish cakes, salmon, homemade	Recipe	JR	16286	16-286	Recipe as FFP 16-286		54.2	1.74	10.7	18.7	14.8	266	1110	14.2		0.7	0.1		0.1	0.2	0.3	Tr		N			2.65								9.05				5.19						0.02	79.8
16-355	Pilau, prawn	Recipe	JR	16298	16-298	Recipe as FFP 16-298		67.1	0.82	5	4	24.8	149	628	23.7		0.8	0.3		0.2	0.2	0	0		0.3			2.05								1.02				0.5						0.1	37.3
16-303	Roe, herring, soft, fried in blended oil	Rolled in flour and fried in blended oil. Some nutrients calculated from raw	JR	553	50-658	As FFP 16-303		52.3	4.66	26.3	15.8	4.7	265	1107	4.7		Tr	Tr		Tr	Tr	Tr	0	0	0.2			-2.6								-5.4				-7.1						N	895
16-290	Fish fingers, cod, fried in lard	Samples as frozen; shallow fried 4 minutes each side	JR	546	50-652	As FFP 16-290		53.8	2.11	13.2	14.1	15.5	238	994	15.5		Tr	Tr		Tr	Tr	Tr	0	0	0.6			-4.9								-5.7				-3						N	-37
16-352	Fish cakes, cod, homemade	Recipe	JR	16285	16-285	Recipe as FFP 16-285		58.9	1.58	9.7	15.1	14.8	231	962	14.2		0.7	0.1		0.1	0.2	0.3	Tr		N			2.07								7.57				4.27						0.02	78.5
16-281	Fish cakes, grilled	Samples as frozen; grilled 5 minutes each side	JR					58.6	1.58	9.9	4.5	19.7	154	650	19.7		Tr	Tr		Tr	Tr	Tr	Tr		N			0.6								1.5				1							25
16-292	Fish fingers, economy, frozen	10 packets, 8 brands. Coated in breadcrumbs	JR					62.1	1.84	11.5	8.2	13.7	171	718	13.7		Tr	Tr		Tr	Tr	Tr	0		-0.6			-2.6								-3.1				-2.1							-29
16-302	Roe, herring, soft, raw	10 samples from assorted outlets	JR	552	409 552			80	2.98	16.8	2.6	0	91	382	0		0	0		0	0	0	0		0			0.5	2.6	0.05	35.9	0.65	32.7	0.6		0.6	38.5	0.7		0.7	28.8	0.52	0	0	0	0	575
16-272	Caviare, bottled in brine, drained	Ref 3 and literature sources. Lumpfish roe	JR					74.3	1.98	10.9	5.4	0	92	385	0		0	0		0	0	0	0		0			0.8								1.2				1.8							285
16-273	Crabsticks	10 samples from assorted outlets. Crab flavoured minced fish sticks	JR	16273				76.6	1.6	10	0.4	6.6	68	290	6.6		Tr	Tr		Tr	Tr	0	0	0	0			N								N				N						N	-39
16-280	Fish cakes, frozen, raw	11 packets, 7 brands. Coated in breadcrumbs	JR	543	16-322	As FFP 16-280, fatty acids as FA 16-322		64.9	1.38	8.6	3.9	16.7	132	558	16.7		Tr	Tr		Tr	Tr	Tr	Tr	0	N			0.59	20.2	0.6	11.1	0.33	47.9	1.43		1.46	31.3	0.93		0.93	19.7	0.59	0	0	1.2	0.04	21
16-282	Fish cakes, fried in blended oil	Samples as frozen; shallow fried 5 minutes each side	JR	544	50-650	As FFP 16-282		55.2	1.38	8.6	13.4	16.8	218	911	16.8		Tr	Tr		Tr	Tr	Tr	Tr	0	N			1.8								5.4				5.6						N	21
16-283	Fish cakes, fried in lard	Samples as frozen; shallow fried 5 minutes each side	JR					55.2	1.38	8.6	13.4	16.8	218	911	16.8		Tr	Tr		Tr	Tr	Tr	Tr		N			4.4								6.1				2.3							-29
16-284	Fish cakes, fried in sunflower oil	Samples as frozen; shallow fried 5 minutes each side	JR					55.2	1.38	8.6	13.4	16.8	218	911	16.8		Tr	Tr		Tr	Tr	Tr	Tr		N			1.9								4				6.8							21
16-299	Roe, cod, hard, raw	6 samples from assorted outlets	JR	550	408 550			73.7	3.47	21.7	1.9	0	104	439	0		0	0		0	0	0	0		0			0.4	4	0.05	37.1	0.49	27.9	0.37		0.4	41.4	0.55		0.6	30.6	0.41	0.1	0	0	0	330
16-301	Roe, cod, hard, coated in batter, fried	7 samples from fish and chip shops	JR					64.4	1.98	12.4	11.8	8.9	189	790	8.9		Tr	Tr		Tr	Tr	Tr	Tr		0.2			N								N				N							N
16-279	Fish balls, steamed	7 varieties from different Chinese shops	JR	16279				82.2	1.89	11.8	0.5	5.5	74	313	5.5		Tr	0		0	0	0	0	0	0			N								N				N						N	N
16-300	Roe, cod, hard, fried in blended oil	Parboiled, slices, coated in crumbs and fried in blended oil. Some nutrients calculated from raw	JR	551	50-657	As FFP 16-300		62	3.34	20.9	11.9	3	202	844	3		Tr	Tr		Tr	Tr	Tr	0	0	0.1			1.6								4.1				5.7						N	315
16-287	Fish fingers, cod, frozen, raw	11 packets, 8 brands. Coated in breadcrumbs	JR	545	16-312	As FFP 16-287. Phytosterols from 16-312. Additional fatty acid data with slightly different fatty acid profile available in FA 16-312.		63.1	1.86	11.6	7.8	14.2	170	713	14.2		Tr	Tr		Tr	Tr	Tr	0	0	0.6			2.5								3				2						N	29
16-297	Mackerel pate, smoked	6 samples, 5 brands	JR					48.4	2.14	13.4	34.4	1.3	368	1521	0.6		0.7	0.1		Tr	Tr	0	0.6		Tr			N								N				N							N
16-295	Fisherman's pie, retail	Calculated from manufacturers proportions	JR	16295				75.3	1.42	8.9	5.4	8.9	118	493	7.2		1.7	0.1		Tr	0.1	Tr	1.4	0	0.5			1.8								1.3				0.7						N	N
16-291	Fish fingers, cod, fried in sunflower oil	Samples as frozen; shallow fried 4 minutes each side	JR					53.8	2.11	13.2	14.1	15.5	238	994	15.5		Tr	Tr		Tr	Tr	Tr	0		0.6			-3.6								-4.6				-5.2							32
16-289	Fish fingers, cod, fried in blended oil	Samples as frozen; shallow fried 4 minutes each side	JR	50651	50-651	As FFP 16-289		53.8	2.11	13.2	14.1	15.5	238	994	15.5		Tr	Tr		Tr	Tr	Tr	0	0	0.6			-3.6								-5.3				-4.6						N	32
16-288	Fish fingers, cod, grilled	Samples as frozen; grilled 5 minutes each side	JR	50653	50-653	As FFP 16-288		55.7	2.29	14.3	8.9	16.6	200	838	16.6		Tr	Tr		Tr	Tr	Tr	0	0	0.7			2.8								3.4				2.3						N	35
16-260	Oysters, raw	Analytical and literature sources	JM	535	16-311	As FFP 16-260 with fatty acids from FA 16-311		85.7	1.72	10.8	1.3	2.7	65	275	Tr		Tr	0		0	0	0	0		0		-22	-0.2	-5.3	-0.05	-40.2	-0.37	15.4	0.14	-22	-0.2	45.5	0.41	-44	-0.4	28.3	0.26	0	0	0	0	-57
16-270	Winkles, boiled	11 samples,from stalls and fishmongers. Purchased cooked	JM	541	50-649			73	2.46	15.4	1.2	Tr	72	306	Tr		Tr	0		0	0	0	0	0	0			0.2	14.3	0.12	27.2	0.23	25.3	0.21		0.2	41.6	0.35		0.4	18.2	0.15	3.6	0.03	0	0	105
16-266	Squid, in batter, fried in sunflower oil	Calculated from dissection of shop bought samples	JM					62.4	1.85	11.5	10	15.7	195	815	12.9		2.2	0		0	0.1	Tr	2		0.5			2.2								2.3				4.7							145
16-265	Squid, in batter, fried in blended oil	Calculated from dissection of shop bought samples	JM	16265				62.4	1.85	11.5	10	15.7	195	815	12.9		2.2	0		0	0.1	Tr	2	0	0.5			2.1								3.3				3.7						N	145
16-264	Squid, frozen, raw	5 samples, 4 brands	JM	5074	50-647	As FFP 16-264		84.2	2.1	13.1	1.5	-1	70	294	Tr		Tr	0		0	0	0	0	0	0			0.3	13.6	0.16	37.8	0.45	18.2	0.22		0.2	51.6	0.61		0.5	29.6	0.35	0.6	0.01	0	0	200
16-263	Squid, raw	Analytical and literature sources	JM	5073				80.5	2.46	15.4	1.7	-1.2	81	344	Tr		Tr	0		0	0	0	0		0			0.4								0.2				0.6							225
16-262	Scallops, steamed	Analytical and literature sources	JM	538				73.1	3.71	23.2	1.4	3.4	118	501	Tr		Tr	0		0	0	0	0		0			0.4								0.1				0.4							47
16-261	Oysters, raw, weighed with shells	Calculated from raw	JM	536		As FFP 16-261 with fatty acids calculated from FA 16-311		12	0.24	1.5	0.2	0.4	9	38	Tr		Tr	0		0	0	0	0		0		3.08	Tr	0.74	Tr	5.63	Tr	2.16	Tr	3.08	Tr	6.37	0.06	6.37	-0.1	3.96	Tr	0	0	0	0	-8
16-267	Squid, dried	Ref 5 and calculation from raw	JM	5075				21.8	10.13	63.3	4.6	-4.8	313	1323	Tr		Tr	0		0	0	0	0		0			-1								-0.6				-1.7							-615
16-259	Octopus, raw	Literature sources	JM	5064				82.1	2.86	17.9	1.3	Tr	83	352	Tr		Tr	0		0	0	0	0		0			0.3								0.2				0.5							48
16-258	Mussels, canned and bottled, drained	10 samples, in vinegar and brine	JM					76.2	2.7	16.9	2.1	3.1	98	415	Tr		Tr	0		0	0	0	0		0			0.4								0.3				0.7							-58
16-257	Mussels, boiled, weighed with shells	Calculated from boiled 16-256	JM	534	50-646	As FFP 16-257		19.7	0.72	4.5	0.7	0.9	28	119	Tr		Tr	0		0	0	0	0		0			0.1								0.1				0.3						0	16
16-256	Mussels, boiled	11 fresh and frozen samples, boiled for 2 minutes	JM	533	50-645	As FFP 16-256		72.9	2.67	16.7	2.7	3.5	104	440	Tr		Tr	0		0	0	0	0	0	0			0.5	4.1	0.08	35.8	0.68	20.9	0.4		0.4	40.4	0.76		1	27.3	0.52	1.5	0.03	0	0	58
16-255	Mussels, raw	Purchased alive	JM	532				80.9	1.93	12.1	1.8	2.5	74	312	Tr		Tr	0		0	0	0	0		0			0.4								0.3				0.6							41
16-254	Cuttlefish, raw	Refs 5 and 1	JM	5060				80.8	2.58	16.1	0.7	0	71	300	0		0	0		0	0	0	0		0			0.2								0.1				0.2							110
16-253	Cockles, bottled in vinegar, drained	10 samples, 5 brands	JM					78.7	2.13	13.3	0.7	Tr	60	252	Tr		Tr	0		0	0	0	0		0			0.2								0.1				0.2							-53
16-252	Cockles, boiled	11 samples from assorted outlets; fresh and frozen	JM	531	50-644	As FFP 16-252		83	1.92	12	0.6	Tr	53	226	Tr		Tr	0		0	0	0	0	0	0			0.2								0.1				0.2						0	53
16-250	Abalone, canned in brine, drained	Ref 5	JM	5056				65.1	3.97	24.8	2	Tr	117	496	Tr		Tr	0		0	0	0	0		0			N								N				N							N
16-251	Clams, canned in brine, drained	Refs 5 and 1 and literature sources	JM	5058				69.9	2.56	16	0.6	1.9	77	325	Tr		Tr	0		0	0	0	0		0			0.2								0.1				0.1							-67
16-269	Whelks, boiled, weighed with shells	Calculated from boiled	JM	540	50-648	As FFP 16-269		25.1	1.06	6.6	0.4	Tr	30	128	Tr		Tr	0		0	0	0	0	0	0			0.1								0.1				0.1						0	43
16-271	Winkles, boiled, weighed with shells	Calculated from boiled	JM	542	50-649	As FFP 16-271		13.9	0.47	2.9	0.2	Tr	14	58	Tr		Tr	0		0	0	0	0	0	0			Tr								Tr				0.1						0	20
16-268	Whelks, boiled	10 samples from assorted outlets, boiled in salted water	JM	16268				73.9	3.12	19.5	1.2	Tr	89	376	Tr		Tr	0		0	0	0	0	0	0			0.2	7.9	0.07	25.3	0.21	27.9	0.23		0.2	33.3	0.28		0.3	24.2	0.2	0.8	0.01	0	0	125
16-120	Plaice, goujons, fried in blended oil	Calculated from manufacturers' proportions	JA	16120				27.9	1.39	8.5	32.3	27	426	1771	26.1		0.9	0		0	Tr	Tr	0.4	0	N			-3.4								-12.9				-13.3						N	22
16-109	Plaice, frozen, steamed, weighed with bones and skin	Calculated from steamed 16-108	JA	470	50-596	As FFP 16-109		56.2	2.26	14.1	1.1	0	66	280	0		0	0		0	0	0	0	0	0			0.2								0.3				0.3						Tr	39
16-110	Plaice, in batter, fried in blended oil	Samples as fried in retail blend oil 16-112, fatty acids calculated	JA	467	50-597	As FFP 16-110		52.4	2.43	15.2	16.8	12	257	1072	12		Tr	Tr		Tr	Tr	0	Tr	0	-0.5			1.8								6.1				8.2						N	N
16-111	Plaice, in batter, fried in dripping	Samples as fried in retail blend oil, 16-112 fatty acids calculated	JA	50598	50-598	As FFP 16-111		52.4	2.43	15.2	16.8	12	257	1072	12		Tr	Tr		Tr	Tr	0	Tr	0	-0.5			9.4								6.3				0.4						N	N
16-112	Plaice, in batter, fried in retail blend oil	20 samples purchased from fish and chip shops, fatty acids calculated	JA					52.4	2.43	15.2	16.8	12	257	1072	12		Tr	Tr		Tr	Tr	0	Tr		-0.5			4.5								7.6				4							N
16-113	Plaice, in batter, fried in sunflower oil	Samples as fried in retail blend oil, fatty acids calculated	JA					52.4	2.43	15.2	16.8	12	257	1072	12		Tr	Tr		Tr	Tr	0	Tr		-0.5			2								3.4				10.7							N
16-114	Plaice, in crumbs, fried in blended oil	8 fillets, dipped in egg and breadcrumbs and fried; flesh only, light skin included	JA	468	50-599			59.9	2.88	18	13.7	8.6	228	951	-8.3		-0.3	Tr		Tr	Tr	-0.2	Tr	0	-0.2			1.5								4.9				6.7						N	N
16-115	Plaice, in crumbs, fried in lard	8 fillets, dipped in egg and breadcrumbs and fried; flesh only, light skin included	JA					59.9	2.88	18	13.7	8.6	228	951	-8.3		-0.3	Tr		Tr	Tr	-0.2	Tr		-0.2			5.7								6.1				1.3							N
16-116	Plaice, in crumbs, fried in sunflower oil	8 fillets, dipped in egg and breadcrumbs and fried; flesh only, light skin included	JA					59.9	2.88	18	13.7	8.6	228	951	-8.3		-0.3	Tr		Tr	Tr	-0.2	Tr		-0.2			1.6								2.8				4.9							N
16-117	Plaice, in crumbs, frozen, fried in blended oil	12 samples, 8 brands; shallow fried in blended oil for 5 minutes per side	JA	468	50-599	As FFP 16-117		64.3	2.27	14.2	9.2	9.2	174	729	9.2		Tr	Tr		Tr	Tr	Tr	0	0	-0.3			N								N				N						N	N
16-108	Plaice, frozen, steamed	12 samples, steamed for 15-20 minutes, fillets; flesh only	JA	469	50-595	As FFP 16-108		78	3.14	19.6	1.5	0	92	389	0		0	0		0	0	0	0	0	0			0.2								0.4				0.4						Tr	54
16-119	Plaice, goujons, baked	Calculated from manufacturers' proportions	JA	16119				40.8	1.43	8.8	18.3	27.7	304	1270	27		0.9	Tr		Tr	Tr	Tr	0.5	0	N			N								N				N						N	23
16-105	Plaice, frozen, raw	12 samples from assorted outlets, fillets	JA					82.8	2.44	15.2	1.2	0	72	303	0		0	0		0	0	0	0		0			0.2								0.3				0.3							42
16-121	Plaice, goujons, fried in lard	Calculated from manufacturers' proportions	JA					28.1	1.39	8.5	32.1	27	425	1766	26.1		0.9	0		0	Tr	Tr	0.4		N			-7.8								-14.1				-7.7							36
16-122	Plaice, goujons, fried in sunflower oil	Calculated from manufacturers' proportions	JA					27.9	1.39	8.5	32.3	27	426	1771	26.1		0.9	0		0	Tr	Tr	0.4		N			-3.6								-10.6				-15.5							22
16-123	Pollack, Alaskan, raw	Literature sources. Used in processed fish foods	JA					81.4	2.66	16.6	0.6	0	72	304	0		0	0		0	0	0	0		0			-0.1								-0.1				-0.2							71
16-124	Pomfret, black, raw	Refs 2 and 5	JA					77.5	3	18.8	2.6	0	99	416	0		0	0		0	0	0	0		0			-0.7								-0.3				-0.8							N
16-125	Pomfret, white, raw	Literature sources	JA					74.9	2.93	18.3	2.1	0	92	389	0		0	0		0	0	0	0		0			0.6								0.4				0.4							N
16-126	Red snapper, raw	Literature sources and calculation from fried	JA	5067				78.3	3.14	19.6	1.3	0	90	381	0		0	0		0	0	0	0		0			0.3								0.2				0.4							37
16-127	Red snapper, fried in blended oil	10 whole fish, shallow fried for 7 minutes per side; flesh only	JA					71.4	3.92	24.5	3.1	0	126	531	0		0	0		0	0	0	0		0			0.6								0.8				1.2							46
16-118	Plaice, in crumbs, frozen, fried in blended oil, weighed with bones and skin	Calculated from fried in blended oil	JA					47.6	1.68	10.5	6.8	6.8	129	539	6.8		Tr	Tr		Tr	Tr	Tr	0		-0.2			N								N				N							N
16-098	Mullet, Red, raw	6 samples, purchased whole	JA					77.7	2.99	18.7	3.8	0	109	459	0		0	0		0	0	0	0		0			N								N				N							N
16-088	Lemon sole, goujons, fried in blended oil	Calculated from manufacturers' proportions	JA	16088				40.8	2.51	15.5	28.7	14.3	374	1553	13.4		0.9	0		0	Tr	Tr	0.4	0	N			-2.9								-11.4				-12.3						N	53
16-089	Lemon sole, goujons, fried in lard	Calculated from manufacturers' proportions	JA					41	2.51	15.5	28.5	14.3	372	1548	13.4		0.9	0		0	Tr	Tr	0.4		N			-7.4								-12.6				-6.7							67
16-090	Lemon sole, goujons, fried in sunflower oil	Calculated from manufacturers' proportions	JA					40.8	2.51	15.5	28.7	14.3	374	1553	13.4		0.9	0		0	Tr	Tr	0.4		N			-3.2								-9.1				-14.5							53
16-091	Ling, raw	Literature sources	JA					79.3	3.01	18.8	0.7	0	82	346	0		0	0		0	0	0	0		0			N								N				N							N
16-092	Monkfish, raw	Literature sources	JA					83.3	2.51	15.7	0.4	0	66	282	0		0	0		0	0	0	0		0			0.1								0.1				0.1							14
16-093	Monkfish, grilled	Calculated from raw, pieces from tail end; flesh only	JA					75.8	3.64	22.7	0.6	0	96	407	0		0	0		0	0	0	0		0			0.1								0.1				0.2							20
16-094	Monkfish, grilled, weighed with bones	Calculated from grilled	JA					58.4	2.8	17.5	0.4	0	74	314	0		0	0		0	0	0	0		0			0.1								0.1				0.1							16
16-095	Mullet, Grey, raw	Literature sources	JA					75.2	3.17	19.8	4	0	115	485	0		0	0		0	0	0	0		0			1.1								0.9				0.5							34
16-107	Plaice, frozen, grilled, weighed with bones and skin	Calculated from grilled	JA					64.5	3.54	23.4	1.8	0	110	465	0		0	0		0	0	0	0		0			0.3								0.5				0.5							65
16-097	Mullet, Grey, grilled, weighed with bones and skin	Calculated from grilled	JA					37.3	2.27	14.1	2.9	0	82	346	0		0	0		0	0	0	0		0			0.8								0.6				0.4							24
16-128	Red snapper, fried in blended oil, weighed with bones and skin	Calculated from fried in blended oil	JA					36.4	2	12.5	1.6	0	64	271	0		0	0		0	0	0	0		0			0.3								0.4				0.6							23
16-099	Mullet, Red, grilled	6 samples, grilled for 7 minutes, whole fish with guts removed; flesh only	JA					73.9	3.26	20.4	4.4	0	121	510	0		0	0		0	0	0	0		0			N								N				N							N
16-100	Mullet, Red, grilled, weighed with bones and skin	Calculated from grilled	JA					34.7	1.53	9.6	2.1	0	57	240	0		0	0		0	0	0	0		0			N								N				N							N
16-101	Parrot fish, raw	Literature sources	JA					79	3.18	19.9	0.4	0	83	353	0		0	0		0	0	0	0		0			-0.1								Tr				-0.2							N
16-102	Plaice, raw	8 fish purchased whole, and literature sources	JA	466	50-594	As FFP and FA supplements 16-102		79.5	2.67	16.7	1.4	0	79	336	0		0	0		0	0	0	0	0	0			0.2	0.7	0.01	32.3	0.32	39.5	0.39		0.4	35.5	0.35		0.3	23.4	0.23	1.6	0.02	Tr	Tr	42
16-103	Plaice, grilled	Calculated from raw, whole fish, heads removed and fillets; flesh only	JA					75.3	3.22	20.1	1.7	0	96	404	0		0	0		0	0	0	0		0			0.3								0.5				0.4							51
16-104	Plaice, grilled, weighed with bones and skin	Calculated from grilled	JA					55	2.35	14.7	1.2	0	70	295	0		0	0		0	0	0	0		0			0.2								0.3				0.3							37
16-131	Redfish, raw	Literature sources	JA					78.1	2.94	18.4	2.7	0	98	413	0		0	0		0	0	0	0		0			0.5								0.8				0.5							42
16-106	Plaice, frozen, grilled	12 samples, grilled 7 minutes per side, fillets; flesh only	JA					70.9	3.89	25.7	2	0	121	511	0		0	0		0	0	0	0		0			0.3								0.6				0.5							71
16-096	Mullet, Grey, grilled	Calculated from raw, whole fish with guts removed; flesh only	JA					67.8	4.12	25.7	5.2	0	150	629	0		0	0		0	0	0	0		0			1.4								1.2				0.7							44
16-163	Whiting, in crumbs, fried in blended oil, weighed with bones and skin	Calculated from fried in blended oil, 16-162	JA	476	50-608	As FFP 16-163		56.7	2.61	16.3	9.3	6.3	172	721	6.1		0.2	Tr		Tr	Tr	Tr	0	0	0.2			1								3.3				4.5						N	N
16-129	Red snapper, fried in sunflower oil	10 whole fish, shallow fried for 7 minutes per side; flesh only	JA					71.4	3.92	24.5	3.1	0	126	531	0		0	0		0	0	0	0		0			0.7								0.6				1.4							46
16-152	Skate, in batter, fried in sunflower oil	6 samples purchased from fish and chip shops	JA					50.7	3.67	14.7	10.1	4.9	168	702	-4.8		-0.1	Tr		Tr	Tr	Tr	Tr		-0.2			1.1								1.9				6							N
16-153	Skate, in batter, fried in sunflower oil, weighed with bones	Calculated from fried in sunflower oil	JA					43.1	3.12	12.5	8.6	4.2	143	597	-4.1		-0.1	Tr		Tr	Tr	Tr	Tr		-0.2			1								1.6				5.1							N
16-154	Tilapia, raw	Literature sources. Type of bream	JA					79.3	2.85	17.8	1.5	0	85	358	0		0	0		0	0	0	0		0			0.3								0.4				0.3							N
16-155	Turbot, raw	Literature sources	JA					78.7	2.83	17.7	2.7	0	95	401	0		0	0		0	0	0	0		0			0.7								0.6				0.6							N
16-157	Turbot, grilled, weighed with bones and skin	Calculated from grilled	JA					45.1	2.25	14.1	2.1	0	76	319	0		0	0		0	0	0	0		0			0.5								0.5				0.5							N
16-159	Whiting, raw	11 samples from assorted outlets, whole fish and fillets	JA					80.7	2.99	18.7	0.7	0	81	344	0		0	0		0	0	0	0		0			0.1								0.2				0.2							46
16-160	Whiting, steamed	Analysis and calculation from steamed, flesh only	JA	477	50-605	As FFP 16-160		76.9	3.35	20.9	0.9	0	92	389	0		0	0		0	0	0	0	0	0			0.1								0.3				0.2						Tr	55
16-150	Skate, in batter, fried in retail blend oil	6 samples purchased from fish and chip shops, fatty acids calculated	JA					50.7	3.67	14.7	10.1	4.9	168	702	-4.8		-0.1	Tr		Tr	Tr	Tr	0		-0.2			2.5								4.3				2.3							N
16-162	Whiting, in crumbs, fried in blended oil	Fillets coated in crumbs and fried	JA	475	50-607	As FFP 16-162		63	2.9	18.1	10.3	7	191	801	6.8		0.2	Tr		Tr	Tr	Tr	0	0	0.2			1.1								3.7				5						N	N
16-149	Skate, in batter, fried in dripping, weighed with bones	Calculated from fried in dripping	JA					43.1	3.12	12.5	8.6	4.2	143	597	-4.1		-0.1	Tr		Tr	Tr	Tr	Tr		-0.2			4.5								3				0.2							N
16-164	Whiting, in crumbs, fried in dripping	Fillets coated in crumbs and fried	JA					63	2.9	18.1	10.3	7	191	801	6.8		0.2	Tr		Tr	Tr	Tr	0		0.2			5.7								3.8				0.3							N
16-165	Whiting, in crumbs, fried in dripping, weighed with bones and skin	Calculated from fried in dripping	JA					56.7	2.61	16.3	9.3	6.3	172	721	6.1		0.2	Tr		Tr	Tr	Tr	0		0.2			5.2								3.5				0.2							N
16-166	Whiting, in crumbs, fried in sunflower oil	Fillets coated in crumbs and fried	JA					63	2.9	18.1	10.3	7	191	801	6.8		0.2	Tr		Tr	Tr	Tr	0		0.2			1.2								2.1				6.5							N
16-167	Whiting, in crumbs, fried in sunflower oil, weighed with bones and skin	Calculated from fried in sunflower oil	JA					56.7	2.61	16.3	9.3	6.3	172	721	6.1		0.2	Tr		Tr	Tr	Tr	0		0.2			1.1								1.9				5.9							N
16-172	Carp, raw	Literature sources	JA					77.3	2.8	17.5	4.7	0	112	471	0		0	0		0	0	0	0		0			0.9								1.6				0.8							67
16-186	Katla, raw	Ref 2 and literature sources. Imported frozen from Bangladesh	JA					73.7	3.12	19.5	2.4	0	100	420	0		0	0		0	0	0	0		0			N								N				N							N
16-340	Coley, steamed	Analytical and calculated values, pieces from tail end; flesh only	JA	472	16-032 50-601	Data as FFP, 16-032 with vitamin D from LGC 'Determination of vitamin D3 and 25OH-vitamin D3 in imported fish and other samples' 1999.		74.8	3.73	23.3	1.3	0	105	444	0		0	0		0	0	0	0	0	0			0.2								0.3				0.4						Tr	55
16-341	Coley, steamed, weighed with bones and skin	Calculated from steamed 16-340	JA	473	16-033 50-602	As FFP 16-033, with vitamin D calc from LGC 'Determination of vitamin D3 and 25OH-vitamin D3 in imported fish and other sample' 1999.		63.6	3.17	19.8	1.1	0	89	377	0		0	0		0	0	0	0	0	0			0.1								0.3				0.3						Tr	47
16-161	Whiting, steamed, weighed with bones and skin	Calculated from steamed 16-160	JA	478	50-606	As FFP 16-161		71.5	3.12	19.4	0.8	0	85	361	0		0	0		0	0	0	0	0	0			0.1								0.2				0.2						Tr	51
16-140	Rock Salmon/Dogfish, in batter, fried in sunflower oil	Samples as fried in retail blend oil, fatty acids calculated	JA					51.3	2.83	14.7	21.9	10.3	295	1225	10.3		Tr	Tr		Tr	Tr	Tr	Tr		-0.4			-3.1								-5.6				-12							N
16-130	Red snapper, fried in sunflower oil, weighed with bones and skin	Calculated from fried in sunflower oil	JA					36.4	2	12.5	1.6	0	64	271	0		0	0		0	0	0	0		0			0.3								0.3				0.7							23
16-156	Turbot, grilled	Calculated from raw, whole fish and fillets; flesh only	JA					72.7	3.63	22.7	3.5	0	122	514	0		0	0		0	0	0	0		0			0.9								0.8				0.7							N
16-132	Rohu, raw	Ref 2. Imported frozen from Bangladesh	JA					76.7	2.66	16.6	1.4	0	79	334	0		0	0		0	0	0	0		0			N								N				N							N
16-133	Rock Salmon/Dogfish, raw	Data from Seafish Industry Authority and literature sources	JA					68.3	3.24	16.6	9.7	0	154	641	0		0	0		0	0	0	0		0			1.4								2.6				2.7							76
16-134	Rock Salmon/Dogfish, in batter, fried in blended oil	Samples as fried in retail blend oil, fatty acids calculated	JA	511	50-573	As FFP 16-134		51.3	2.83	14.7	21.9	10.3	295	1225	10.3		Tr	Tr		Tr	Tr	Tr	Tr	0	-0.4			-2.9								-8				-9.9						N	N
16-135	Rock Salmon/Dogfish, in batter, fried in blended oil, weighed with bones	Calculated from fried in blended oil 16-134	JA	512	50-574	As FFP 16-135		47.7	2.63	13.7	20.4	9.6	274	1139	9.6		Tr	Tr		Tr	Tr	Tr	Tr	0	-0.4			-2.7								-7.4				-9.2						N	N
16-136	Rock Salmon/Dogfish, in batter, fried in dripping	Samples as fried in retail blend oil 16-138 fatty acids calculated	JA	50575	50-575	As FFP 16-136		51.3	2.83	14.7	21.9	10.3	295	1225	10.3		Tr	Tr		Tr	Tr	Tr	Tr	0	-0.4			-9.6								-8.1				-3.1						N	N
16-137	Rock Salmon/Dogfish, in batter, fried in dripping, weighed with bones	Calculated from fried in dripping 16-136	JA	50576	50-576	As FFP 16-137		47.7	2.63	13.7	20.4	9.6	274	1139	9.6		Tr	Tr		Tr	Tr	Tr	Tr	0	-0.4			-8.9								-7.6				-2.9						N	N
16-151	Skate, in batter, fried in retail blend oil, weighed with bones	Calculated from fried in retail blend oil	JA					43.1	3.12	12.5	8.6	4.2	143	597	-4.1		-0.1	Tr		Tr	Tr	Tr	0		-0.2			2.1								3.6				1.9							N
16-139	Rock Salmon/Dogfish, in batter, fried in retail blend oil, weighed with bones	Calculated from fried in retail blend oil	JA					47.7	2.63	13.7	20.4	9.6	274	1139	9.6		Tr	Tr		Tr	Tr	Tr	Tr		-0.4			4.9								8.6				5.8							N
16-087	Lemon sole, goujons, baked	Calculated from manufacturers' proportions	JA	16087				54.1	2.58	16	14.6	14.7	187	775	13.9		0.9	Tr		Tr	Tr	Tr	0.4	0	N			0								0				0						N	55
16-141	Rock Salmon/Dogfish, in batter, fried in sunflower oil, weighed with bones	Calculated from fried in sunflower oil	JA					47.7	2.63	13.7	20.4	9.6	274	1139	9.6		Tr	Tr		Tr	Tr	Tr	Tr		-0.4			-2.9								-5.2				-11.2							N
16-142	Shark, raw	Data from Seafish Industry Authority and literature sources	JA					74.8	3.67	23	1.1	0	102	432	0		0	0		0	0	0	0		0			0.2								0.2				0.4							44
16-143	Skate, raw	Data from Seafish Industry Authority and literature sources	JA					80.7	3.46	15.1	0.4	0	64	272	0		0	0		0	0	0	0		0			Tr								0.1				0.2							N
16-144	Skate, grilled	Calculated from raw	JA					75.9	4.32	18.9	0.5	0	79	337	0		0	0		0	0	0	0		0			0.1								0.1				0.2							N
16-145	Skate, grilled, weighed with bones	Calculated from grilled, wings	JA					56.2	3.2	14	0.3	0	59	250	0		0	0		0	0	0	0		0			Tr								0.1				0.1							N
16-146	Skate, in batter, fried in blended oil	Samples as fried in retail blend oil, 16-150 fatty acids calculated	JA	514	50-603	As FFP 16-146		50.7	3.67	14.7	10.1	4.9	168	702	-4.8		-0.1	Tr		Tr	Tr	Tr	Tr	0	-0.2			1								3.4				4.7						N	N
16-147	Skate, in batter, fried in blended oil, weighed with bones	Calculated from fried in blended oil 16-146	JA	515	50-604	As FFP 14-147		43.1	3.12	12.5	8.6	4.2	143	597	-4.1		-0.1	Tr		Tr	Tr	Tr	Tr	0	-0.2			0.9								2.9				4						N	N
16-148	Skate, in batter, fried in dripping	Samples as fried in retail blend oil, fatty acids calculated	JA					50.7	3.67	14.7	10.1	4.9	168	702	-4.8		-0.1	Tr		Tr	Tr	Tr	Tr		-0.2			5.3								3.5				0.2							N
16-138	Rock Salmon/Dogfish, in batter, fried in retail blend oil	10 samples purchased from fish and chip shops, fatty acids calculated	JA					51.3	2.83	14.7	21.9	10.3	295	1225	10.3		Tr	Tr		Tr	Tr	Tr	Tr		-0.4			5.3								9.3				6.2							N
16-034	Coley, frozen, raw	10 samples, 5 brands; steaks	JA					81.7	2.62	16.4	0.9	0	74	312	0		0	0		0	0	0	0		0			0.1								0.2				0.3							40
16-022	Cod, in batter, fried in dripping	Samples as fried in retail blend oil, fatty acids calculated	JA	50571	50-571	As FFP 16-022		54.9	2.58	16.1	15.4	11.7	247	1031	11.7		Tr	Tr		Tr	Tr	Tr	Tr	0	0.5			8.6								5.7				0.4						N	N
16-023	Cod, in batter, fried in retail blend oil	24 samples from fish and chip shops, fatty acids calculated	JA					54.9	2.58	16.1	15.4	11.7	247	1031	11.7		Tr	Tr		Tr	Tr	Tr	Tr		0.5			4.1								6.9				3.7							N
16-024	Cod, in batter, fried in sunflower oil	Samples as fried in retail blend oil, fatty acids calculated	JA					54.9	2.58	16.1	15.4	11.7	247	1031	11.7		Tr	Tr		Tr	Tr	Tr	Tr		0.5			1.8								3.1				9.7							N
16-025	Cod, coated in batter, frozen, baked	5 samples, different brands; baked for 20 minutes	JA					57	2.05	12.8	11.8	14.3	211	883	14.2		0.1	Tr		Tr	0.1	Tr	Tr		-0.6			3.6								5.9				1.8							38
16-026	Cod, coated in batter, frozen, baked, weighed with bones	Calculated from baked	JA					50.7	1.82	11.4	10.5	12.7	188	786	12.6		0.1	Tr		Tr	0.1	Tr	Tr		-0.5			3.2								5.2				1.6							34
16-027	Cod, coated in crumbs, frozen, fried in blended oil	10 samples, 7 brands; shallow fried in blended oil, 5 minutes per side	JA	16027		Vitamin K1 from Bolton-Smith et al Br.J. Nutr.83, 2000	Composition of oven baked cod in crumbs is very similar to fried in blended oil	55.9	1.98	12.4	14.3	15.2	235	983	15		0.2	0.1		Tr	Tr	Tr	0.1	0	-0.4			-1.5								-5.2				-7						N	N
16-028	Cod, smoked, raw	Samples from assorted outlets, salted and smoked; flesh only	JA	448				78	2.93	18.3	0.6	0	79	333	0		0	0		0	0	0	0		0			0.1								0.1				0.2							46
16-029	Cod, smoked, poached	Samples poached in milk, butter added	JA	449				73.7	3.46	21.6	1.6	Tr	101	426	0		Tr	0		0	0	0	Tr		0			-0.6								-0.2				-0.3							-53
16-043	Flying fish, raw	Literature sources	JA					77.5	3.36	21	0.3	0	86	366	0		0	0		0	0	0	0		0			N								N				N							N
16-031	Coley, raw	Literature sources and estimation from frozen coley	JA	471	50-600	As FFP 16-031		80.2	2.93	18.3	1	0	82	348	0		0	0		0	0	0	0	0	0			0.1								0.3				0.3						Tr	-40
16-019	Cod, frozen, raw	11 samples from assorted supermarkets; steaks	JA	439	50-568	As FFP 16-019		82.4	2.67	16.7	0.6	0	72	306	0		0	0		0	0	0	0	0	0			0.1								0.1				0.2						0	39
16-035	Conger eel, raw	Literature sources	JA					73.2	2.96	18.1	4.6	0	114	478	0		0	0		0	0	0	0		0			N								N				N							N
16-036	Conger eel, grilled	Calculated from raw, steaks; flesh only	JA					67.8	3.56	21.7	5.5	0	137	574	0		0	0		0	0	0	0		0			N								N				N							N
16-037	Conger eel, grilled, weighed with bones and skin	Calculated from grilled	JA					35.3	1.85	11.3	2.9	0	71	299	0		0	0		0	0	0	0		0			N								N				N							N
16-038	Dab, raw	Ref 4 and literature sources	JA					79.1	2.51	15.7	1.2	0	74	311	0		0	0		0	0	0	0		0			N								N				N							N
16-039	Dover sole, raw	Ref 4 and literature sources	JA					80	2.9	18.1	1.8	0	89	374	0		0	0		0	0	0	0		0			N								N				N							50
16-040	Flounder, raw	Literature sources	JA					81.2	2.62	16.4	1.8	0	82	345	0		0	0		0	0	0	0		0			-0.4								-0.2				-0.7							48
16-041	Flounder, steamed	Analysis and calculation from raw, whole fish without heads; flesh only	JA					76.6	3.25	20.3	2.2	0	101	427	0		0	0		0	0	0	0		0			0.4								0.3				0.8							60
16-042	Flounder, steamed, weighed with bones and skin	Calculated from steamed	JA					42.9	1.82	11.4	1.2	0	57	239	0		0	0		0	0	0	0		0			0.2								0.2				0.4							34
16-030	Cod, in parsley sauce, frozen, boiled	10 samples, 4 brands; boiled in bag for 20 minutes	JA	16030				82.1	1.92	12	2.8	2.8	84	352	2.8		Tr	Tr		Tr	Tr	0	Tr	0	-0.1			N								N				N						N	N
16-010	Chinese salted fish, steamed	8 assorted varieties, bones removed	JA	5068				47.6	5.42	33.9	2.2	0	155	658	0		0	0		0	0	0	0		0			N								N				N							N
50-572	Cod, dried, salted, boiled	Soaked 24 hours and boiled	JA	450		As MW5		64.9	5.2	32.5	0.9	0	138	586	0		0	0	0	0	0	0	0	0	0			0.2								0.1				0.4						Tr	59
16-158	White fish, dried, salted	Samples purchased whole from West Indian outlets	JA	5061				44.5	5.53	34.5	1.1	0	148	627	0		0	0		0	0	0	0		0			N								N				N							N
16-086	Lemon sole, steamed, weighed with bones and skin	Calculated from steamed 16-085	JA	465	50-591	As FFP 16-086		54.8	2.34	14.6	0.6	0	64	272	0		0	0		0	0	0	0	0	0			0.1								0.1				0.2						Tr	52
16-001	Ayr, raw	Ref 2. Imported frozen from Bangladesh	JA					78.1	2.54	15.9	1.3	0	75	318	0		0	0		0	0	0	0		0			N								N				N							N
16-002	Bass, Sea, raw	Analytical and literature sources	JA					78.6	3.09	19.3	2.5	0	100	421	0		0	0		0	0	0	0		0			0.4								0.6				0.6							-80
16-003	Bele, raw	Literature sources. Imported frozen from Bangladesh	JA					79.9	2.45	15.3	0.7	0	67	284	0		0	0		0	0	0	0		0			N								N				N							N
16-005	Bombay duck	Literature sources. Salted dried fish	JA					16.7	9.87	61.7	4	0	283	1197	0		0	0		0	0	0	0		0			N								N				N							N
16-007	Catfish, raw	Literature sources	JA					80.1	2.82	17.6	2.8	0	96	403	0		0	0		0	0	0	0		0			0.4								0.8				0.8							46
16-021	Cod, in batter, fried in blended oil	Samples as fried in retail blend oil, fatty acids calculated	JA	442	50-570	As FFP 16-021		54.9	2.58	16.1	15.4	11.7	247	1031	11.7		Tr	Tr		Tr	Tr	Tr	Tr	0	0.5			1.6								5.5				7.5						N	N
16-009	Catfish, steamed, weighed with bones	Calculated from steamed	JA					62.6	2.92	18.2	3.1	0	101	426	0		0	0		0	0	0	0		0			0.4								0.9				0.9							52
16-020	Cod, frozen, grilled	12 samples, grilled with butter and salt added; steaks	JA	443	50-569	As FFP 16-020		78	3.32	20.8	1.3	Tr	95	402	0		Tr	0		0	0	0	Tr	0	0			0.4								0.2				0.3						0	-49
16-011	Chital, raw	Refs 2 and 5. Imported frozen from Bangladesh	JA					77.5	2.89	18.1	1.9	0	90	378	0		0	0		0	0	0	0		0			N								N				N							N
16-012	Cod, raw	11 samples from assorted outlets, fillets	JA	438	50-563	As FFP and FA supplements 16-012. Vitamin K1 from Bolton-Smith et al Br.J. Nutr.83, 2000		80.8	2.93	18.3	0.7	0	80	337	0		0	0		0	0	0	0	0	0			0.1	4.4	0.02	52.2	0.26	15.9	0.08		0.1	56.8	0.28		0.3	26.1	0.13	0	0	0	0	46
16-013	Cod, baked	Baked in the oven with added butter, fillets; flesh only	JA	440	50-564	As FFP 16-013		76.6	3.43	21.4	1.2	Tr	96	408	0		Tr	0		0	0	0	Tr	0	0			-0.3								-0.2				-0.4						0	-56
16-014	Cod, baked, weighed with bones and skin	Calculated from baked in the oven with added butter, fillets; flesh only 16-013	JA	441	50-565	As FFP 16-014		65.1	2.92	18.2	1	Tr	82	347	0		Tr	0		0	0	0	Tr	0	0			-0.3								-0.1				-0.3						0	-48
16-015	Cod, poached	Poached in milk, butter and salt added, fillets; flesh only	JA	444	50-566	As FFP 16-015		77.7	3.35	20.9	1.1	Tr	94	396	0		Tr	0		0	0	0	Tr	0	0			-0.3								-0.1				-0.3						0	-53
16-016	Cod, poached, weighed with bones and skin	Calculated from poached 16-015	JA	445	50-567	As FFP 16-016		67.6	2.91	18.2	1	Tr	81	345	0		Tr	0		0	0	0	Tr	0	0			-0.3								-0.1				-0.3						0	-46
16-017	Cod, steamed	Middle cuts, flesh only	JA	446				79.2	2.98	18.6	0.9	0	83	350	0		0	0		0	0	0	0		0			0.2								0.1				0.4							50
16-018	Cod, steamed, weighed with bones and skin	Calculated from steamed	JA	447				64.2	2.41	15.1	0.7	0	67	283	0		0	0		0	0	0	0		0			0.1								0.1				0.3							41
16-006	Bream, Sea, raw	Literature sources	JA					77.7	2.8	17.5	2.9	0	96	405	0		0	0		0	0	0	0		0			N								N				N							38
16-008	Catfish, steamed	Middle cuts; flesh only	JA					73.6	3.43	21.4	3.7	0	119	501	0		0	0		0	0	0	0		0			0.5								1.1				1.1							61
16-077	Halibut, poached, weighed with bones and skin	Calculated from poached	JA					62.6	3.63	22.7	5.3	1	142	596	0		1	0		0	0	0	1		0			2.5								1.5				0.5							46
16-067	Haddock, smoked, poached, weighed with bones and skin	Calculated from poached	JA					64.7	2.69	16.8	5.5	1	121	505	0		1	0		0	0	0	1		0			3.4								1.3				0.3							-45
16-068	Haddock, smoked, steamed	Analysis and calculation from raw, cutlets; flesh only	JA	456	50-584	As FFP 16-068		71.6	3.73	23.3	0.9	0	101	429	0		0	0		0	0	0	0	0	0			-0.2								-0.1				-0.3						Tr	-47
16-069	Haddock, smoked, steamed, weighed with bones and skin	Calculated from steamed 16-068	JA	457	50-585	As FFP 16-069		46.5	2.42	15.1	0.6	0	66	279	0		0	0		0	0	0	0	0	0			-0.1								-0.1				-0.2						Tr	-31
16-070	Hake, raw	Literature sources	JA					79	2.88	18	2.2	0	92	387	0		0	0		0	0	0	0		0			0.3								0.6				0.5							23
16-071	Hake, grilled	Calculated from raw, steaks; flesh only	JA					74.1	3.55	22.2	2.7	0	113	478	0		0	0		0	0	0	0		0			0.4								0.7				0.7							28
16-072	Hake, grilled, weighed with bones and skin	Calculated from grilled	JA					48.2	2.31	14.4	1.8	0	74	310	0		0	0		0	0	0	0		0			0.3								0.5				0.4							18
16-073	Halibut, raw	Literature sources	JA	458	50-586	As FFP 16-073		76.3	3.44	21.5	1.9	0	103	436	0		0	0		0	0	0	0	0	0			0.3								0.6				0.4						Tr	35
16-074	Halibut, grilled	Calculated from raw, cutlets and steaks; flesh only	JA	16074				72.1	4.05	25.3	2.2	0	121	513	0		0	0		0	0	0	0	0	0			0.4								0.7				0.5						Tr	41
16-066	Haddock, smoked, poached	Fish 100g, milk 25g and butter 6g. Calculated from raw, cutlets; flesh only	JA					71.9	2.99	18.7	6.1	1.1	134	562	0		1.1	0		0	0	0	1.1		0			3.7								1.5				0.4							-50
16-076	Halibut, poached	Fish 100g, milk 20g and butter 3g. Calculated from raw, cutlets and steaks; flesh only	JA					68.1	3.95	24.7	5.7	1.1	154	648	0		1.1	0		0	0	0	1.1		0			2.7								1.6				0.6							50
16-081	Kalabasu, raw	Ref 2. Imported frozen from Bangladesh	JA					81	2.35	14.7	1	0	68	287	0		0	0		0	0	0	0		0			N								N				N							N
16-078	Hoki, raw	Literature sources. White fleshed fish from New Zealand	JA					80.4	2.7	16.9	1.9	0	85	358	0		0	0		0	0	0	0		0			0.3								0.5				0.4							N
16-079	Hoki, grilled	Calculated from raw, fillets	JA					72	3.86	24.1	2.7	0	121	510	0		0	0		0	0	0	0		0			0.5								0.7				0.6							N
16-080	John Dory, raw	Analytical and literature sources	JA					78.1	3.04	19	1.4	0	89	375	0		0	0		0	0	0	0		0			0.3								0.2				0.5							N
16-082	Lemon sole, raw	Literature sources	JA	461	50-589	As FFP 16-082		81.2	2.78	17.4	1.5	0	83	351	0		0	0		0	0	0	0	0	0			0.2								0.3				0.5						Tr	60
16-085	Lemon sole, steamed	Flesh only	JA	464	50-590	As FFP 16-085		77.2	3.29	20.6	0.9	0	91	384	0		0	0		0	0	0	0	0	0			0.1								0.2				0.3						Tr	73
16-044	Haddock, raw	12 samples from assorted outlets; fillets	JA	451	50-577	As FFP and FA 16-044		79.4	3.04	19	0.6	0	81	345	0		0	0		0	0	0	0	0	0			0.1	7.3	0.03	39.3	0.17	20.9	0.09		0.1	47.1	0.2		0.2	29.6	0.12	0	0	Tr	Tr	36
16-004	Boal, raw	Literature sources. Imported frozen from Bangladesh	JA					73	2.46	15.4	2.7	0	86	362	0		0	0		0	0	0	0		0			N								N				N							N
16-083	Lemon sole, grilled	Calculated from raw, whole fish and fillets; flesh only	JA					78.1	3.23	20.2	1.7	0	97	408	0		0	0		0	0	0	0		0			0.2								0.4				0.6							70
16-084	Lemon sole, grilled, weighed with bones and skin	Calculated from grilled	JA					50	2.07	12.9	1.1	0	62	261	0		0	0		0	0	0	0		0			0.2								0.2				0.4							45
16-075	Halibut, grilled, weighed with bones and skin	Calculated from grilled	JA					56.2	3.16	19.7	1.7	0	95	400	0		0	0		0	0	0	0		0			0.3								0.5				0.4							32
16-055	Haddock, in batter, fried in sunflower oil	Samples as fried in retail blend oil, fatty acids calculated	JA					57.6	2.74	17.1	14	10	232	969	10		Tr	Tr		Tr	Tr	Tr	Tr		-0.4			2								3.4				10.7							N
16-065	Haddock, smoked, raw	10 samples from assorted outlets, cutlets	JA					78.3	3.04	19	0.6	0	81	345	0		0	0		0	0	0	0		0			-0.1								-0.1				-0.2							-36
16-050	Haddock, steamed, weighed with bones and skin	Calculated from steamed 16-049	JA	455	50-579	As FFP 16-050		65.8	2.81	17.6	0.5	0	75	317	0		0	0		0	0	0	0	0	0			0.1								0.1				0.2						Tr	32
16-049	Haddock, steamed	12 samples steamed for 20 minutes, fillets; flesh only	JA	454	50-578	As FFP 16-049		78.3	3.34	20.9	0.6	0	89	378	0		0	0		0	0	0	0	0	0			0.1								0.1				0.2						Tr	38
16-051	Haddock, frozen, raw	11 samples from assorted supermarkets; steaks	JA					81.6	2.77	17.3	0.5	0	74	313	0		0	0		0	0	0	0		0			0.1								0.1				0.2							32
16-048	Haddock, poached, weighed with bones	Calculated from poached	JA					64.5	2.4	15	3.7	0.9	96	405	0		0.9	0		0	0	0	0.9		0			2.2								0.9				0.2							37
16-052	Haddock, in batter, fried in blended oil	Samples as fried in retail blend oil, fatty acids calculated	JA					57.6	2.74	17.1	14	10	232	969	10		Tr	Tr		Tr	Tr	Tr	Tr		-0.4			1.5								5.1				6.9							N
16-047	Haddock, poached	Fish 100g, milk 25g and butter 4g. Calculated from raw cutlets; flesh only	JA					75.9	2.82	17.7	4.3	1.1	113	477	0		1.1	0		0	0	0	1.1		0			2.6								1.1				0.3							43
16-054	Haddock, in batter, fried in retail blend oil	20 samples purchased from fish and chip shops, fatty acids calculated	JA					57.6	2.74	17.1	14	10	232	969	10		Tr	Tr		Tr	Tr	Tr	Tr		-0.4			3.7								6.3				3.4							N
16-056	Haddock, in flour, fried in blended oil	12 samples, shallow fried in blended oil for 7 minutes per side, fillets; flesh only	JA					70.6	3.38	21.1	4.1	4.5	138	582	4.5		Tr	Tr		Tr	Tr	Tr	0		0.2			0.4								1.5				2							N
16-046	Haddock, grilled, weighed with bones	Calculated from grilled	JA					68.4	3.62	22.6	0.7	0	97	411	0		0	0		0	0	0	0		0			0.1								0.1				0.2							43
16-064	Haddock, coated in crumbs, frozen, fried in blended oil, weighed with bones and	Calculated from fried in blended oil 16-063	JA	453	50-581	As FFP 16-064		47.9	1.88	11.8	8	10.1	157	657	10.1		Tr	Tr		Tr	Tr	Tr	0	0	-0.5			N								N				N						N	N
16-063	Haddock, coated in crumbs, frozen, fried in blended oil	10 samples, 7 brands; shallow fried in blended oil for 10-15 minutes per side	JA	452	50-580	As FFP 16-063	Composition of oven baked haddock in crumbs is very similar to fried in blended oil	59.9	2.35	14.7	10	12.6	196	822	12.6		Tr	Tr		Tr	Tr	Tr	0	0	-0.6			N								N				N						N	N
16-053	Haddock, in batter, fried in dripping	Samples as fried in retail blend oil, fatty acids calculated	JA					57.6	2.74	17.1	14	10	232	969	10		Tr	Tr		Tr	Tr	Tr	Tr		-0.4			7.8								5.2				0.4							N
16-061	Haddock, in flour, fried in sunflower oil, weighed with bones and skin	Calculated from fried in sunflower oil	JA					61.4	2.94	18.4	3.6	3.9	120	507	3.9		Tr	Tr		Tr	Tr	Tr	0		0.2			0.4								0.7				2.2							N
16-057	Haddock, in flour, fried in blended oil, weighed with bones and skin	Calculated from fried in blended oil	JA					61.4	2.94	18.4	3.6	3.9	120	507	3.9		Tr	Tr		Tr	Tr	Tr	0		0.2			0.4								1.3				1.7							N
16-060	Haddock, in flour, fried in sunflower oil	12 samples, shallow fried in sunflower oil for 7 minutes per side, fillets; flesh only	JA					70.6	3.38	21.1	4.1	4.5	138	582	4.5		Tr	Tr		Tr	Tr	Tr	0		0.2			0.5								0.8				2.6							N
16-045	Haddock, grilled	Calculated from raw, fillets; flesh only	JA					73.6	3.89	24.3	0.8	0	104	442	0		0	0		0	0	0	0		0			0.2								0.1				0.3							46
16-059	Haddock, in flour, fried in dripping, weighed with bones and skin	Calculated from fried in dripping	JA	50583	50-583			61.4	2.94	18.4	3.6	3.9	120	507	3.9		Tr	Tr		Tr	Tr	Tr	0		0.2			2								1.3				0.1							N
16-058	Haddock, in flour, fried in dripping	12 samples, shallow fried in dripping for 7 minutes per side, fillets; flesh only	JA	50582	50-582			70.6	3.38	21.1	4.1	4.5	138	582	4.5		Tr	Tr		Tr	Tr	Tr	0		0.2			2.3								1.5				0.1							N
16-062	Haddock, coated in crumbs, frozen, raw	10 samples, 7 brands; fillets and steaks	JA					65.3	2.21	13.8	5.2	10.5	141	595	10.5		Tr	Tr		Tr	Tr	Tr	0		-0.6			N								N				N							N
14-282	Orange juice, freshly squeezed, weighed as whole fruit	Calculated from 281	FC					40.3	0.05	0.3	Tr	3.7	15	64	0		3.7	0.9		1	1.8	0	0		Tr			Tr								Tr				Tr							0
14-276	Grapefruit juice concentrate, unsweetened	8 samples, 50.4 Brix; imported commercial concentrate	FC					49.6	0.35	2.2	0.5	40.8	166	709	0		40.8	13.1		12.8	14.9	0	0		Tr			N								N				N							0
14-274	Grape juice concentrate	5 samples, red and white juice, 65.6 Brix; imported commercial concentrate	FC					34.4	0.16	1	0.4	58.7	228	971	0		58.7	28.3		29.8	0.6	0	0		0			N								N				N							0
14-288	Pomegranate juice, fresh	Juice from fresh fruit	FC	801				85.4	0.03	0.2	Tr	11.6	44	189	0		11.6	6.3		5.1	0.2	0	0		Tr			Tr								Tr				Tr							0
14-285	Passion fruit juice	Refs. 3, 4	FC					87.3	0.13	0.8	0.1	10.7	47	189	0		10.7	4.1		3.5	3.1	0	0		Tr			Tr								Tr				Tr							0
14-280	Mango juice, canned	Refs. 11, 10	FC	5150				87.8	0.02	0.1	0.2	-9.8	39	166	-0.2		-9.6	-0.5		-2.1	-7	0	0		Tr			Tr								0.1				0.1							0
14-279	Lime juice, fresh	Ref. 3	FC					90.2	0.06	0.4	0.1	-1.6	9	36	0		-1.6	-0.6		-0.6	-0.4	0	0		0.1			Tr								Tr				0.1							0
14-278	Lemon juice, fresh, weighed as whole fruit	Calculated from 14-277	FC					32	0.02	0.1	Tr	0.6	2	11	0		0.6	0.2		0.3	0.1	0	0		Tr			Tr								Tr				Tr							0
14-289	Prune juice	4 bottled samples; 2 brands	FC					79.7	0.08	0.5	0.1	14.4	57	243	0		14.4	10		4.4	Tr	0	0		Tr			Tr								Tr				Tr							0
14-281	Orange juice, freshly squeezed	Strained juice from fresh oranges	FC	775				87.7	0.1	0.6	Tr	8.1	33	140	0		8.1	2		2.2	4	0	0		0.1			Tr								Tr				Tr							0
14-196	Pears, dried	3 samples, 3 brands and calculation from 192	FA					18.4	0.25	1.6	0.5	52.4	207	884	0		52.4	11.9		36.8	3.6	0	0		8.3			N								N				N							0
14-204	Pears, William, raw, weighed with core	Calculated from 14-203	FA					75.7	0.05	0.3	0.1	7.5	30	129	0		7.5	1.3		6.1	0.1	0	0		-2			Tr								Tr				Tr							0
14-203	Pears, William, raw	10 samples; flesh and skin	FA					84.1	0.06	0.4	0.1	8.3	34	143	0		8.3	1.4		6.8	0.1	0	0		-2.2			Tr								Tr				Tr							0
14-192	Pears, average, raw, peeled	Literature sources and calculation from 14-190; flesh only	FA	795	50-944	As FAN 14-192, vitamin K estimated from Bolton-Smith et al, Br.J. Nutr 83, 2000		83.8	0.05	0.3	0.1	10.4	41	175	0		10.4	2.4		7.4	0.7	0	0	0	1.7			Tr								Tr				Tr						0	0
14-202	Pears, Conference, raw, weighed with core	Calculated from 14-201	FA					75.7	0.05	0.3	0.3	12	49	208	0		12	4		6.6	1.4	0	0		2.2			N								N				N							0
14-193	Pears, average, raw, peeled, weighed with skin and core	Calculated from 14-192	FA	786				58.7	0.03	0.2	0.1	7.3	29	124	0		7.3	1.7		5.2	0.5	0	0		1.1			Tr								Tr				Tr							0
14-194	Pears, average, stewed with sugar	Calculation from 1000g fruit, 190g water, 120g sugar	FA	789				74.3	0.04	0.2	0.1	21.9	83	356	0		21.9	2.6		6.4	13	0	0		1.3			Tr								Tr				Tr							0
14-201	Pears, Conference, raw	10 samples; flesh and skin	FA					83.2	0.05	0.3	0.3	13.2	53	227	0		13.2	4.4		7.3	1.5	0	0		2.4			N								N				N							0
14-197	Pears, canned in juice	10 samples, 7 brands. Drained proportion = 0.60	FA	790	50-945	As FAN 14-197		86.8	0.04	0.3	Tr	8.5	33	141	0		8.5	2.3		5.7	0.6	0	0	0	1.4			Tr								Tr				Tr						0	0
14-200	Pears, Comice, raw, weighed with core	Calculated from 14-199	FA					76.5	0.05	0.3	Tr	7.7	30	128	0		7.7	0.9		6.5	0.4	0	0		1.8			Tr								Tr				Tr							0
14-199	Pears, Comice, raw	10 samples; flesh and skin	FA					84.1	0.05	0.3	Tr	8.5	33	141	0		8.5	1		7.1	0.4	0	0		2			Tr								Tr				Tr							0
14-198	Pears, canned in syrup	10 samples, 8 brands. Drained proportion = 0.61	FA	50946	50-946	As FAN 14-198		82.6	0.04	0.2	Tr	13.2	50	215	0		13.2	3.4		6.1	3.4	0.2	0	0	1.1			Tr								Tr				Tr						0	0
14-205	Pears, Nashi, raw	6 samples; flesh and skin	FA					87.1	0.05	0.3	0.1	7.1	29	122	0		7.1	2.2		4.9	Tr	0	0		1.5			Tr								Tr				Tr							0
14-195	Pears, average, stewed without sugar	Calculated from 1000g fruit, 190g water	FA	788				85.8	0.04	0.3	0.1	9.1	35	152	0		9.1	2.1		6.5	0.5	0	0		1.5			Tr								Tr				Tr							0
14-220	Plums, Victoria, raw	Flesh and skin	FA	793				86	0.09	0.6	0.1	9.6	39	168	0		9.6	4.7		2.2	2.7	0	0		1.8			Tr								Tr				Tr							0
14-228	Pomelo	Literature sources; flesh only	FA					90.2	0.1	0.6	0.2	-6.8	30	126	0		-6.8	-2.1		-2.3	-2.4	0	0		N			Tr								0.1				0.1							0
14-227	Pomegranate, weighed with skin	Calculated from 14-226	FA					52	0.14	0.9	0.1	7.7	33	142	0		7.7	4.2		3.4	0.1	0	0		2.2			N								N				N							0
14-226	Pomegranate	Analysis and literature sources; flesh and pips	FA	5153				80	0.21	1.3	0.2	11.8	51	218	0		11.8	6.4		5.2	0.2	0	0		3.4			Tr								0.1				0.1							0
14-225	Plums, yellow, raw, weighed with stones	Calculated from 14-224	FA					85.4	0.08	0.5	0.1	5.7	24	103	0		5.7	2		1.3	2.3	0	0		1			Tr								Tr				Tr							0
14-154	Melon, average, weighed whole	Calculated from 14-153	FA					57	0.06	0.4	0.1	3.4	15	65	0		3.4	1.3		1.5	0.6	0	0		0.4			Tr								Tr				Tr							0
14-191	Pears, average, raw, weighed with core	Calculated from 14-190	FA	50943	50-943	As FAN 14-191, vitamin K calculated from Bolton-Smith et al, Br.J. Nutr 83, 2000		76.3	0.05	0.3	0.1	9.1	36	155	0		9.1	2.1		6.5	0.6	0	0	0	2			Tr								Tr				Tr						0	0
14-223	Plums, Victoria, stewed without sugar, weighed with stones	Calculated from 14-222	FA					82.8	0.08	0.5	0.1	7.9	33	139	0		7.9	4		1.9	2	0	0		1.5			Tr								Tr				Tr							0
14-222	Plums, Victoria, stewed without sugar	700g fruit, 100g water; stones removed	FA					87.2	0.08	0.5	0.1	8.3	34	145	0		8.3	4.2		2	2.1	0	0		1.6			Tr								Tr				Tr							0
14-206	Pears, Nashi, weighed with core	Calculated from 14-205	FA					77.5	0.04	0.3	0.1	6.3	26	110	0		6.3	2		4.4	Tr	0	0		1.3			Tr								Tr				Tr							0
14-317	Plums, average, stewed without sugar, weighed with stones	Calculated from 14-315	FA	798	14-218 50-953			82.3	0.08	0.5	0.1	6.9	29	123	0		6.9	3.4		1.6	2	0	0	0	1.2			Tr								Tr				Tr						0	0
14-212	Pineapple, canned in syrup	10 samples, 10 brands; cubes and slices. Drained proportion = 0.56	FA	792	50-949	As FAN 14-212		82.2	0.08	0.5	Tr	16.5	64	273	0		16.5	6		4.8	5.8	0	0	0	0.7			Tr								Tr				Tr						0	0
14-211	Pineapple, canned in juice	10 samples, 10 brands; cubes and slices. Drained proportion = 0.54	FA	50948	50-948	As FAN 14-211		86.8	0.05	0.3	Tr	12.2	47	200	0		12.2	4		4	4.2	0	0	0	0.5			Tr								Tr				Tr						0	0
14-210	Pineapple, dried	2 samples and calculation from 14-208	FA					9.3	0.41	2.5	1.3	67.9	276	1177	0		67.9	13.6		17	37.3	0	0		8.1			N								N				N							0
14-209	Pineapple, raw, weighed with skin and top	Calculated from 14-208	FA	14209		As FAN 14-209, Vitamin K1 calc from Bolton-Smith et al, Br.J. Nutr 83, 2000		45.8	0.03	0.2	0.1	5.3	22	92	0		5.3	1.1		1.3	2.9	0	0	0	0.6			Tr								Tr				Tr						0	0
14-208	Pineapple, raw	10 samples; flesh only	FA	791	50-947	As FAN 14-208, Vitamin K1 from Bolton-Smith et al, Br.J. Nutr 83, 2000		86.5	0.06	0.4	0.2	10.1	41	176	0		10.1	2		2.5	5.5	0	0	0	1.2			Tr								0.1				0.1						0	0
14-207	Phyalis	Ref. 4; fruit only	FA					82.9	0.29	1.8	0.2	11.1	53	218	Tr		11.1	N		N	N	0	0		N			Tr								0.1				0.1							0
14-224	Plums, yellow, raw	Ref. 2; flesh and skin	FA					89	0.08	0.5	0.1	5.9	25	107	0		5.9	2.1		1.4	2.4	0	0		1			Tr								Tr				Tr							0
14-151	Mangosteen	Literature sources; flesh only	FA					81	0.1	0.6	0.5	16.4	73	307	0.3		16.1	N		N	N	0	0		N			N								N				N							0
14-159	Melon, Galia	11 samples; flesh only	FA	50921	50-921	As FAN 14-159		91.7	0.08	0.5	0.1	5.6	24	102	0		5.6	1.6		2	2	0	0	0	0.4			Tr								Tr				Tr						0	0
14-163	Melon, Honeydew, weighed whole	Calculated from 14-162	FA	14163		As FAN, Vitamin K calc from Bolton-Smith et al, Br.J. Nutr 83, 2000		58.1	0.06	0.4	0.1	4.2	18	78	0		4.2	1.8		2	0.4	0	0	0	0.4			Tr								Tr				Tr						0	0
14-162	Melon, Honeydew	10 samples; flesh only	FA	764	50-923	As FAN 14-162, Vitamin K1 from Bolton-Smith et al, Br.J. Nutr 83, 2000		92.2	0.1	0.6	0.1	6.6	28	119	0		6.6	2.8		3.2	0.6	0	0	0	0.6			Tr								Tr				Tr						0	0
14-161	Melon, Galia, weighed with skin	Calculated from 14-159; no pips	FA	50922	50-922	As FAN 14-161		63.4	0.05	0.3	0.1	3.8	16	70	0		3.8	1.1		1.4	1.4	0	0	0	0.3			Tr								Tr				Tr						0	0
14-160	Melon, Galia, weighed whole	Calculated from 14-159	FA					58.7	0.05	0.3	0.1	3.6	16	66	0		3.6	1		1.3	1.3	0	0		0.3			Tr								Tr				Tr							0
14-155	Melon, average, weighed with skin	Calculated from 14-153; no pips	FA					61.4	0.06	0.4	0.1	3.6	16	68	0		3.6	1.4		1.7	0.6	0	0		0.5			Tr								Tr				Tr							0
14-167	Mixed peel	10 samples, 9 brands	FA	50926	50-926	As FAN 14-167		20.9	0.05	0.3	0.9	59.1	231	984	0		59.1	19.9		4.5	9.1	25.6	0	0	4.8			N								N				N						0	0
14-152	Medlars	Flesh only	FA	761				74.5	0.08	0.5	Tr	10.6	42	178	0		10.6	N		N	N	0	0		N			Tr								Tr				Tr							0
14-168	Mulberries, raw	Whole fruit	FA	768				85	0.21	1.3	Tr	8.1	36	152	0		8.1	3.8		4.3	Tr	0	0		N			N								N				N							0
14-150	Mangoes, ripe, canned in syrup	10 samples	FA	760	50-918	As FAN 14-150		74.8	0.05	0.3	Tr	20.3	77	330	0.1		20.2	7		8.8	4.4	0	0	0	0.7			Tr								Tr				Tr						0	0
14-147	Mandarin oranges, canned in syrup	10 samples, 10 brands. Drained proportion = 0.56	FA	758	50-915	As FAN 14-147		84.8	0.08	0.5	Tr	13.4	52	223	0		13.4	4.1		4.2	5.1	0	0	0	0.2			Tr								Tr				Tr						0	0
14-229	Pomelo, weighed with peel and pips	Calculated from 14-228	FA					55	0.06	0.4	0.1	-4.1	18	76	0		-4.1	-1.3		-1.4	-1.5	0	0		N			N								N				N							0
14-297	Nectarines	10 samples; flesh and skin	FA	769	14-171 50-927	Data as 14-171, carotenoid data from LGC 'Determination of cis carotenoids in foodstuffs' 1997, Food Surveillance Information sheet No.104. Vitamin K1 from Bolton-Smith et al, Br.J. Nutr 83, 2000		88.9	0.22	1.4	0.1	9	40	171	0		9	1.3		1.3	6.3	0	0	0	1.2			Tr								Tr				Tr						0	0
14-146	Mandarin oranges, canned in juice	10 samples, 4 brands. Drained proportion = 0.56	FA	50914	50-914	As FAN 14-146		89.6	0.11	0.7	Tr	7.7	32	135	0		7.7	2.8		3.1	1.8	0	0	0	0.3			Tr								Tr				Tr						0	0
14-145	Mammie apple	Literature sources; flesh only	FA					86.4	0.08	0.5	0.4	14.4	60	254	Tr		14.4	N		N	N	0	0		N			N								N				N							0
14-153	Melon, average	Average of Canteloupe-type, Galia and Honeydew varieties; flesh only	FA					92	0.09	0.6	0.1	5.5	24	102	0		5.5	2.1		2.5	0.9	0	0		0.7			Tr								Tr				Tr							0
14-179	Passion fruit, weighed with skin	Calculated from 14-178	FA	777	50-934	As FAN 14-179		45.7	0.27	1.7	0.2	3.5	22	92	0		3.5	1.3		1.1	1	0	0	0	2			Tr								0.1				0.1						0	0
14-189	Peaches, canned in syrup	10 samples, 9 brands; halves and slices. Drained proportion = 0.62	FA	784	50-941	As FAN 14-189		81.1	0.08	0.5	Tr	14	55	233	0		14	3.7		3.6	6.7	0	0	0	0.9			Tr								Tr				Tr						0	0
14-188	Peaches, canned in juice	10 samples, 7 brands; halves and slices. Drained proportion = 0.68	FA	50940	50-940	As FAN 14-188		86.7	0.09	0.6	Tr	9.7	39	165	0		9.7	2.4		3.7	3.6	0	0	0	0.8			Tr								Tr				Tr						0	0
14-187	Peaches, dried, stewed without sugar	Calculated from 450g fruit, 770g water	FA	782				65.4	0.23	1.4	0.3	21.7	89	383	0		21.7	-3.9		-3.9	-13.7	0	0		3			Tr								Tr				Tr							0
14-186	Peaches, dried, stewed with sugar	Calculated from 450g fruit, 770g water, 54g sugar	FA	783				62.1	0.22	1.3	0.3	25.7	104	446	0		25.7	-4		-4	-17.6	0	0		2.9			Tr								Tr				Tr							0
14-185	Peaches, dried	No stones	FA	781				15.5	0.55	3.4	0.8	53	219	936	0		53	-7.9		-7.9	-37.1	0	0		7.3			N								N				N							0
14-182	Paw-paw, canned in juice	10 samples. Drained proportion = 0.59	FA	778	50-937	As FAN 14-182		80.4	0.03	0.2	Tr	17	65	275	0		17	7.8		7	2.2	0	0	0	0.7			Tr								Tr				Tr						0	0
14-164	Melon, Honeydew, weighed with skin	Calculated from 14-162; no pips	FA	766	50-924	As 14-164, vitamin K calc from Bolton-Smith et al, Br.J. Nutr 83, 2000		59.9	0.07	0.4	0.1	4.3	19	77	0		4.3	1.8		2.1	0.4	0	0	0	0.4			Tr								Tr				Tr						0	0
14-180	Paw-paw, raw	Literature sources; flesh only	FA	5152	50-935	As FAN 14-180		88.5	0.08	0.5	0.1	8.8	36	153	0		8.8	2.8		2.8	3.1	0	0	0	2.2			Tr								Tr				Tr						0	0
14-190	Pears, average, raw	Average of Comice, Conference and Williams varieties; flesh and skin	FA	50942	50-942	As FAN 14-190, Vitamin K1 from Bolton-Smith et al, Br.J. Nutr 83, 2000		83.8	0.05	0.3	0.1	10	40	169	0		10	2.3		7.1	0.7	0	0	0	2.2			Tr								Tr				Tr						0	0
14-178	Passion fruit	Analysis and literature sources; flesh and pips	FA	776	50-933	As FAN 14-178		74.9	0.45	2.6	0.4	5.8	36	152	0		5.8	2.2		1.9	1.7	0	0	0	3.3			0.1								0.1				0.1						0	0
14-177	Ortaniques	Ref. 1; flesh only	FA	5151				86	0.16	1	0.2	11.7	49	205	0		11.7	N		N	N	0	0		-1.7			Tr								0.1				0.1							0
14-174	Olives, in brine, weighed with stones	Calculated from 14-173	FA	772	50-930	As FAN 14-174.		61.2	0.11	0.7	8.8	Tr	82	337	0		Tr	Tr		Tr	Tr	0	0	0	2.3			1.4								4.6				1						0	0
14-173	Olives, in brine	Bottled, drained; flesh and skin, green	FA	771	50-929 14-854	As FAN 14-173. Individual fatty acid data from a different sample with a different fatty acid profile is available from 14-854		76.5	0.14	0.9	11	Tr	103	422	0		Tr	Tr		Tr	Tr	0	0	0	2.9			1.7								5.7				1.3						0	0
14-170	Mulberries, stewed without sugar	Calculated from 700g fruit, 210g water	FA					87.2	0.18	1.1	Tr	6.9	30	129	0		6.9	3.3		3.7	Tr	0	0		N			Tr								Tr				Tr							0
14-169	Mulberries, stewed with sugar	Calculated from 700g fruit, 210g water, 84g sugar	FA					78.9	0.16	1	Tr	16.2	65	276	0		16.2	3.5		3.9	8.9	0	0		N			Tr								Tr				Tr							0
14-181	Paw-paw, raw, weighed with skin and pips	Calculated from 14-180	FA	50936	50-936	As FAN 14-181		66.4	0.06	0.4	0.1	6.6	27	116	0		6.6	2.1		2.1	2.3	0	0	0	1.7			Tr								Tr				Tr						0	0
14-290	Apricots, canned in syrup	10 samples, 9 brands	FA	691	14-034 50-863	Data as FAN supplement 14-034 with carotene from LGC 'Determination of cis carotenoids in foodstuffs' 1997, Food Surveillance Information sheet No.104.		80	0.07	0.4	0.1	16.1	63	268	0		16.1	6.7		5.8	3.7	0	0	0	0.9			Tr								Tr				Tr							0
14-264	Tamarillos	Literature sources; flesh and seeds	FA					86.5	0.32	2	0.3	4.7	28	120	Tr		4.7	1.1		1.2	2.4	0	0		N			0.1								0.1				0.1							0
14-299	Peaches, raw	10 samples; flesh and skin	FA	779	14-183 50-938	Data as Fruit and Nut Supplement, 14-186, with carotenoid data from LGC 'Determination of cis carotenoids in foodstuffs' 1997, Food Surveillance Information sheet No.104, Vitamin K1 from Bolton-Smith et al, Br.J. Nutr 83, 2000		88.9	0.16	1	0.1	7.6	33	142	0		7.6	1.1		1.1	5.2	0	0	0	1.5			Tr								Tr				Tr						0	0
14-298	Oranges	Assorted varieties; flesh only	FA	773	14-175 50-931	Data as Fruit and Nut Supplement 14-175 with carotenoids from LGC 'Determination of cis carotenoids in foodstuffs' 1997, Food Surveillance Information sheet No.104. Vitamin K1 from Bolton-Smith et al, Br.J. Nutr 83, 2000		86.1	0.18	1.1	0.1	8.5	37	158	0		8.5	2.2		2.4	3.9	0	0	0	1.7			Tr								Tr				Tr						0	0
14-296	Melon, watermelon	Literature sources; flesh only	FA	766	14-165 50-925	Data as Fruit and Nut Supplement, 14-165, with carotenoid data from LGC 'Determination of cis carotenoids in foodstuffs' 1997, Food Surveillance Information sheet No.104. Vitamin K1 Bolton-Smith et al, Br.J. Nutr 83, 2000		92.3	0.07	0.5	0.3	7.1	31	133	0		7.1	1.3		2.3	3.4	0	0	0	0.1			0.1								0.1				0.1						0	0
14-294	Mangoes, ripe, raw	Literature sources; flesh only	FA	759	14-148 50-916	Data as FAN 14-148, with carotene from LGC 'Determination of cis carotenoids in foodstuffs' 1997, Food Surveillance Information sheet No.104. Vitamin K1 Bolton-Smith et al, Br.J. Nutr 83, 2000		82.4	0.11	0.7	0.2	14.1	57	245	0.3		13.8	0.7		3	10.1	0	0	0	2.6			0.1								Tr				Tr						0	0
14-293	Kiwi fruit	Analysis and literature sources, flesh and seeds	FA	50908	14-123 50-908	Data as FAN 14-123, MW5, 50-908 with carotene from LGC 'Determination of cis carotenoids in foodstuffs' 1997, Food Surveillance Information sheet No.104		84	0.18	1.1	0.5	10.6	49	207	0.3		10.3	4.6		4.3	1.3	0	0	0	1.9			N								N				N						N	0
14-302	Apricots, canned in juice	10 samples, 5 brands	FA	50864	14-035 50-864	Data from MW5 and Fruit and Nut Supplement 14-035. Carotene estimated from apricots in syrup, LGC Determination of cis carotenoids in foodstuffs 1997		87.5	0.08	0.5	0.1	8.4	34	147	0		8.4	3		4.1	1.4	0	0	0	0.9			Tr								Tr				Tr						0	0
14-291	Clementines	10 samples; flesh only	FA	50881	14-071 50-881	Data as FAN 14-071 with folates from LGC 'Individual folates in foodstuffs' 1996, Food Surveillance Sheet No.92		87.5	0.14	0.9	0.1	8.7	37	158	0		8.7	1.5		1.7	5.6	0	0	0	1.2			Tr								Tr				Tr						0	0
14-303	Fruit salad, homemade	Recipe	FA	50894	14-099 50-894	Recipe from NDNS survey		81.8	0.11	0.7	0.1	14.8	60	253	0.3		14.4	2.8		4.1	7.6	0	0	0	1.3			Tr								Tr				Tr						Tr	0
14-270	Whitecurrants, stewed without sugar	Calculated from 700g fruit, 210g water	FA	715				85.7	0.17	1.1	Tr	4.8	22	95	0		4.8	2.1		2	0.6	0	0		-2.9			Tr								Tr				Tr							0
14-269	Whitecurrants, stewed with sugar	Calculated from 700g fruit, 210g water, 84g sugar	FA	716				77.5	0.16	1	Tr	14.2	57	245	0		14.2	2.4		2.3	9.5	0	0		-2.7			Tr								Tr				Tr							0
14-268	Whitecurrants, raw	Whole fruit, stalks removed	FA	714				83.3	0.2	1.3	Tr	5.6	26	112	0		5.6	2.4		2.3	0.8	0	0		-3.4			Tr								Tr				Tr							0
14-267	Tangerines, weighed with peel and pips	Calculated from 14-266	FA	50971	50-971	As FAN 14-267		63.3	0.1	0.7	0.1	5.8	25	108	0		5.8	1		1.2	3.7	0	0	0	0.9			Tr								Tr				Tr						0	0
14-266	Tangerines	Flesh only	FA	50970	50-970	As FAN 14-266		86.7	0.14	0.9	0.1	8	35	147	0		8	1.4		1.6	5.1	0	0	0	1.3			Tr								Tr				Tr						0	0
14-295	Melon, Canteloupe-type	10 samples, Canteloupe, Charantais and Rock; flesh only	FA	50919	14-156 50-919	Data as FAN 14-156, with carotenoids from LGC 'Determination of cis carotenoids in foodstuffs' 1997, Food Surveillance Information sheet No.104		92.1	0.1	0.6	0.1	4.2	19	81	0		4.2	1.8		2.2	0.1	0	0	0	1			Tr								Tr				Tr						0	0
14-292	Grapefruit, raw	10 samples; flesh only	FA	740	14-105 50-899	Data as 14-105. Vitamin K1 from Bolton-Smith et al, Br.J. Nutr 83, 2000		89	0.13	0.8	0.1	6.8	30	126	0		6.8	2.1		2.3	2.4	0	0	0	1.3			Tr								Tr				Tr						0	0
14-310	Nectarines, weighed with stones	Calculated from 14-297	FA	770	14-172 50-928	As FAN 14-172 with carotenoid data calc from LGC 'Determination of cis carotenoids in foodstuffs' 1997, Food Surveillance Information sheet No.104. Vitamin K1 calc from Bolton-Smith et al, Br.J. Nutr 83, 2000		79.1	0.2	1.2	0.1	8	36	152	0		8	1.2		1.2	5.6	0	0	0	1.1			Tr								Tr				Tr						0	0
14-219	Plums, canned in syrup	10 samples, 7 brands; red, golden and Victoria; no stones	FA	50954	50-954	As FAN 14-219		81.4	0.05	0.3	Tr	15.5	59	253	0		15.5	7.1		6.2	2.2	0	0		0.8			Tr								Tr				Tr						0	0
14-144	Lychees, canned in syrup	Analysis and literature sources. Drained proportion = 0.50	FA	757	50-913	As FAN 14-144		79.3	0.06	0.4	Tr	17.7	68	290	0		17.7	8.5		8.6	0.6	0	0	0	0.5			Tr								Tr				Tr						0	0
14-316	Plums, average, stewed with sugar, weighed with stones	Calculated from 14-314	FA	14216	14-216 50-952			72.7	0.08	0.5	0.1	17	67	284	0		17	3.4		1.6	12	0	0	0	1.2			Tr								Tr				Tr						0	0
14-315	Plums, average, stewed without sugar	500g fruit, 100g water; stones removed	FA	797	14-217			86.6	0.08	0.5	0.1	7.3	30	129	0		7.3	3.6		1.7	2.1	0	0	0	1.3			Tr								Tr				Tr						0	0
14-314	Plums, average, stewed with sugar	1350g fruit, 100g water, 162g sugar; stones removed	FA	799	14-215	As FAN 14-215		76.5	0.08	0.5	0.1	17.9	70	299	0		17.9	3.6		1.7	12.6	0	0	0	1.3			Tr								Tr				Tr						0	0
14-313	Plums, average, raw, weighed with stones	Calculated from 14-300	FA	760	14-214 50-951	As FAN 14-214 with carotenoids calc from LGC 'Determination of cis carotenoids in foodstuffs' 1997, Food Surveillance Information sheet No.104. Vitamin K1 calc from Bolton-Smith et al, Br.J. Nutr 83, 2000		78.9	0.08	0.5	0.1	8.3	34	145	0		8.3	4		1.9	2.3	0	0	0	1.5			Tr								Tr				Tr						0	0
14-300	Plums, average, raw	Assorted varieties; flesh and skin	FA	795	14-213 50-950	Data as Fruit and Nut Supplement, 14-213, with carotenoids from LGC 'Determination of cis carotenoids in foodstuffs' 1997, Food Surveillance Information sheet No.104. Vitamin K1 from Bolton-Smith et al, Br.J. Nutr 83, 2000		83.9	0.09	0.6	0.1	8.8	36	155	0		8.8	4.3		2	2.5	0	0	0	1.6			Tr								Tr				Tr						0	0
14-311	Oranges, weighed with peel and pips	Calculated from 14-298	FA	774	14-176 50-932	As FAN 14-176 with carotenoids calc from LGC 'Determination of cis carotenoids in foodstuffs' 1997, Food Surveillance Information sheet No.104. Vitamin K1 calc from Bolton-Smith et al, Br.J. Nutr 83, 2000		60.3	0.13	0.8	0.1	5.9	26	112	0		5.9	1.5		1.7	2.7	0	0	0	1.2			Tr								Tr				Tr						0	0
14-263	Sultanas	10 samples, 9 brands; whole fruit	FA	819	50-969	As FAN 14-263		15.2	0.43	2.7	0.4	69.4	275	1171	0		69.4	34.8		34.6	Tr	0	0	0	2			N								N				N						0	0
14-309	Melon, watermelon, weighed whole	Calculated from 14-296	FA	767	14-166	As FAN 14-166 with carotenoids from LGC 'Determination of cis carotenoids in foodstuffs' 1997, Food Surveillance Information sheet No.104. Vitamin K1 calc from Bolton-Smith et al, Br.J. Nutr 83, 2000		52.6	0.04	0.3	0.2	4	18	77	0		4	0.7		1.3	1.9	0	0	0	0.1			Tr								0.1				0.1						0	0
14-308	Melon, Canteloupe-type, weighed with skin	Calculated from 14-295; no pips	FA	14158	14-158 50-920	As FAN 14-158 with carotenoids calculated from LGC 'Determination of cis carotenoids in foodstuffs' 1997, Food Surveillance Information sheet No.104		60.8	0.07	0.4	0.1	2.8	13	55	0		2.8	1.2		1.5	0.1	0	0	0	0.7			Tr								Tr				Tr						0	0
14-307	Melon, Canteloupe-type, weighed whole	Calculated from 14-295	FA	14157	14-157	As FAN 14-157 with carotenoids calculated from LGC 'Determination of cis carotenoids in foodstuffs' 1997, Food Surveillance Information sheet No.104		54.3	0.06	0.4	0.1	2.5	12	51	0		2.5	1.1		1.3	0.1	0	0	0	0.6			Tr								Tr				Tr						0	0
14-306	Mangoes, ripe, raw, weighed with skin and stone	Calculated from 14-294	FA	917	14-149 50-917	As FAN 14-149 with carotenoids calc from LGC 'Determination of cis carotenoids in foodstuffs' 1997, Food Surveillance Information sheet No.104. Vitamin K1 calc from Bolton-Smith et al, Br.J. Nutr 83, 2000		56	0.07	0.5	0.1	9.6	39	166	0.2		9.4	0.5		2	6.9	0	0	0	1.8			Tr								Tr				Tr						0	0
14-305	Kiwi fruit, weighed with skin	Calculated from 14-293	FA	50909	14-124 50-909	As FAN 14-124 with carotene calculated from LGC 'Determination of cis carotenoids in foodstuffs' 1997, Food Surveillance Information sheet No.104		72.2	0.15	1	0.4	9.1	42	177	0.3		8.9	4		3.7	1.1	0	0	0	1.6			N								N				N							0
14-304	Grapefruit, raw, weighed with peel and pips	Calculated from 14-292	FA	740	14-106 50-900	As FAN 14-106 with Vitamin K1 calculated from Bolton-Smith et al, Br.J. Nutr 83, 2000		60.5	0.09	0.5	0.1	4.6	20	86	0		4.6	1.4		1.6	1.6	0	0	0	0.9			Tr								Tr				Tr						0	0
14-312	Peaches, raw, weighed with stone	Calculated from 14-299	FA	780	14-184 50-939	As FAN 14-184 with carotene calc from LGC 'Determination of cis carotenoids in foodstuffs' 1997. Vitamin K calc from Bolton-Smith et al, Br.J. Nutr 83, 2000		80	0.14	0.9	0.1	6.8	30	128	0		6.8	1		1	4.7	0	0	0	1.3			Tr								Tr				Tr						0	0
14-237	Prunes, canned in juice	10 samples; stones removed. Drained proportion = 0.46	FA	50955	50-955	As FAN 14-237		74.1	0.12	0.7	0.2	19.7	79	335	0		19.7	10.2		8.4	1.1	0	0	0	2.4			Tr								0.1				0.1						0	0
14-265	Tamarind	Literature sources	FA					35.8	0.37	2.3	0.3	56.5	238	1011	N		N	N		N	N	0	0		N			0.1								0.1				0.1							0
14-244	Raspberries, raw	9 samples; whole fruit	FA	810	50-959	As FAN 14-244		87	0.22	1.4	0.3	4.6	25	109	0		4.6	1.9		2.4	0.2	0	0	0	2.5			0.1								0.1				0.1						0	0
14-243	Rambutan	Literature sources; flesh only	FA					80.4	0.16	1	0.4	16.3	69	293	0		16.3	2.9		3.1	10.3	0	0		N			N								N				N							0
14-242	Raisins	10 samples, 8 brands. Large stoned variety	FA	809	50-958	As FAN 14-242, Vitamin K1 from Bolton-Smith et al, Br.J. Nutr 83, 2000.		13.2	0.34	2.1	0.4	69.3	272	1159	0		69.3	34.5		34.8	Tr	0	0	0	2			N								N				N						0	0
14-241	Quinces	Flesh only	FA	808				84.2	0.05	0.3	0.1	6.3	26	110	Tr		6.3	2.3		3.7	0.3	0	0		N			Tr								Tr				Tr							0
14-240	Prunes, ready-to-eat, weighed with stones	Calculated from 14-239	FA					26.7	0.34	2.1	0.3	29.2	121	514	0		29.2	15.4		10.4	3.4	0	0		4.9			0.1								0.1				0.1							0
14-246	Raspberries, stewed without sugar	Calculated from 700g fruit, 105g water	FA	811				87.4	0.21	1.4	0.3	4.4	24	105	0		4.4	1.8		2.3	0.2	0	0		2.4			0.1								0.1				0.1							0
14-238	Prunes, canned in syrup	11 samples, 6 brands; stones removed, Drained proportion = 0.64	FA	50956	50-956	As FAN 14-238		69.9	0.1	0.6	0.2	23	90	386	0		23	11		5.5	6.5	0	0	0	2.8			Tr								0.1				0.1						0	0
14-247	Raspberries, frozen	10 samples, 5 brands	FA					86.2	0.19	1.2	0.3	4.9	26	110	0		4.9	2		2.6	0.2	0	0		2.7			0.1								0.1				0.1							0
14-236	Prunes, stewed without sugar, weighed with stones	Calculated from 235	FA	805				55	0.21	1.3	0.2	17.8	74	314	0		17.8	9.4		6.4	1.9	0	0		3			Tr								0.1				0.1							0
14-235	Prunes, stewed without sugar	Calculated from 450g fruit, 450g water	FA	804				60.4	0.23	1.4	0.3	19.5	81	346	0		19.5	10.4		7.1	2.1	0	0		3.3			0.1								0.1				0.1							0
14-234	Prunes, stewed with sugar, weighed with stones	Calculated from 233	FA	807				51.5	0.19	1.2	0.2	23.5	95	405	0		23.5	9.3		6.4	7.7	0	0		2.9			Tr								0.1				0.1							0
14-233	Prunes, stewed with sugar	Calculated from 450g fruit, 450g water, 54g sugar	FA	806				56	0.21	1.3	0.2	25.5	103	439	0		25.5	10.1		7	8.4	0	0		3.1			Tr								0.1				0.1							0
14-232	Prunes, weighed with stones	Calculated from 14-231	FA	803				18.6	0.38	2.4	0.4	32.3	134	572	0		32.3	16.7		11.8	3.9	0	0		5.5			N								N				N							0
14-231	Prunes	No stones	FA	802				22.1	0.45	2.8	0.5	38.4	160	681	0		38.4	20.2		13.7	4.5	0	0		6.5			N								N				N							0
14-239	Prunes, ready-to-eat	4 samples; semi-dried	FA	50957	50-957	As FAN 14-239		31.1	0.4	2.5	0.4	34	141	601	0		34	17.9		12.1	4.1	0	0	0	5.7			N								N				N						0	0
14-254	Rhubarb, stewed without sugar	500g fruit, 50g water and calculation from 14-253	FA	815	50-963	As FAN 14-254		94.1	0.15	0.9	0.1	0.7	7	30	0		0.7	0.3		0.3	0.1	0	0	0	1.3			Tr								Tr				Tr						0	0
14-262	Strawberries, canned in syrup	10 samples, Drained proportion = 0.38	FA	818	50-986	As FAN 14-262		81.7	0.07	0.5	Tr	16.9	65	279	0		16.9	4.7		4.9	7.3	0	0	0	0.7			Tr								Tr				Tr						0	0
14-261	Strawberries, frozen	6 samples, 3 brands	FA					87.7	0.12	0.7	0.1	7.8	33	140	0		7.8	3.5		4.1	0.2	0	0		1.2			Tr								Tr				Tr							0
14-260	Strawberries, raw	9 samples; flesh and pips	FA	817	50-967	As FAN 14-260. Vitamin K1 from Bolton-Smith et al, Br.J. Nutr 83, 2000		89.5	0.13	0.8	0.1	6	27	113	0		6	2.6		3	0.3	0	0	0	1.1			Tr								Tr				Tr						0	0
14-259	Sharon fruit	7 samples; flesh only	FA					79.9	0.13	0.8	Tr	18.6	73	311	0		18.6	9.3		9.3	Tr	0	0		1.6			Tr								Tr				Tr							0
14-258	Satsumas, weighed with peel	Calculated from 14-257	FA	50966	50-966	As FAN 14-258		62.1	0.1	0.6	0.1	6	26	110	0		6	1.1		1.3	3.6	0	0	0	0.9			Tr								Tr				Tr						0	0
14-257	Satsumas	10 samples; flesh only	FA	50965	50-965	As FAN 14-257		87.4	0.14	0.9	0.1	8.5	36	155	0		8.5	1.5		1.8	5.1	0	0	0	1.3			Tr								Tr				Tr						0	0
14-245	Raspberries, stewed with sugar	Calculated from 700g fruit, 105g water, 84g sugar	FA	812				78.1	0.19	1.2	0.3	15	63	271	0		15	2.2		2.7	10.1	0	0		2.2			0.1								0.1				0.1							0
14-255	Rhubarb, canned in syrup	10 samples, 6 brands. Drained proportion = 0.56	FA	50964	50-964	As FAN 14-255		90.6	0.08	0.5	Tr	7.6	31	130	0		7.6	2.9		2.6	2.1	0	0	0	0.8			Tr								Tr				Tr						0	0
14-230	Prickly pears	Literature sources; flesh and seeds	FA					85.2	0.11	0.7	0.3	11.5	49	207	0		11.5	6		5.4	0.1	0	0		N			0.1								0.1				0.1							0
14-253	Rhubarb, stewed with sugar	1000g fruit, 100g water, 120g sugar	FA	816	50-962	As FAN 14-253		84.6	0.14	0.9	0.1	11.5	48	203	0		11.5	1.2		1.2	9.1	0	0	0	1.2			Tr								Tr				Tr						0	0
14-252	Rhubarb, raw	Stems only	FA	50961	50-961	As FAN 14-252. Vitamin K1 from Bolton-Smith et al, Br.J. Nutr 83, 2000.		94.2	0.14	0.9	0.1	0.8	7	32	0		0.8	0.4		0.4	0.1	0	0	0	1.4			Tr								Tr				Tr						0	0
14-251	Redcurrants, stewed without sugar	Calculated from 700g fruit, 210g water	FA	712				85.1	0.15	0.9	Tr	3.8	17	76	0		3.8	1.5		2.2	0.1	0	0		2.9			Tr								Tr				Tr							0
14-250	Redcurrants, stewed with sugar	Calculated from 700g fruit, 210g water, 84g sugar	FA	713				77	0.14	0.9	Tr	13.3	53	227	0		13.3	1.8		2.5	8.9	0	0		2.7			Tr								Tr				Tr							0
14-249	Redcurrants, raw	Whole fruit, stalks removed	FA	711				82.8	0.18	1.1	Tr	4.4	21	89	0		4.4	1.7		2.6	0.1	0	0		3.4			N								N				N							0
14-248	Raspberries, canned in syrup	Mixed sample. Drained proportion = 0.52	FA	813	50-960	As FAN 14-248		74	0.1	0.6	0.1	22.5	88	374	0		22.5	N		N	N	0	0	0	1.5			Tr								Tr				Tr						0	0
14-256	Sapodilla	Literature sources; flesh only	FA	5154				76.3	0.1	0.6	0.9	15.5	69	291	0.8		14.7	6.7		5.3	2.7	0	0		N			N								N				N							0
14-043	Babaco	Refs. 2, 12; flesh only	FA					93.9	0.18	1.1	0.1	3.1	17	72	0		3.1	1.3		1.1	0.7	0	0		N			Tr								Tr				Tr							0
14-036	Apricots, ready-to-eat	10 samples, no stones; semi-dried	FA	50862	50-862	As FAN 14-036		29.7	0.63	4	0.6	36.5	158	674	0		36.5	17.5		8.4	10.6	0	0	0	6.3			N								N				N						0	0
14-050	Blackberries, stewed without sugar	Calculated from 700g fruit, 210g water	FA	697	50-871	As FAN 14-050		87.2	0.12	0.8	0.2	4.4	21	88	0		4.4	2.1		2.2	Tr	0	0	0	2.6			Tr								0.1				0.1						0	0
14-049	Blackberries, stewed with sugar	Calculated from 700g fruit, 210g water, 84g sugar	FA	698	50-870	As FAN 14-049		78.9	0.11	0.7	0.2	13.8	56	239	0		13.8	2.5		2.5	8.9	0	0	0	2.4			Tr								0.1				0.1						0	0
14-048	Blackberries, raw	Cultivated and wild berries; whole fruit	FA	696	50-869	As FAN 14-048		85	0.14	0.9	0.2	5.1	25	104	0		5.1	2.5		2.6	Tr	0	0	0	3.1			Tr								0.1				0.1						0	0
14-047	Bilberries	Literature sources, whole fruit	FA	695				85.9	0.1	0.6	0.2	6.9	30	128	0		6.9	3.3		3.3	0.4	0	0		1.8			Tr								0.1				0.1							0
14-046	Bananas, weighed with skin	Calculated from 14-045	FA	694	50-868	As FAN 14-046. Vitamin K1 calculated from Bolton-Smith et al, Br.J. Nutr 83, 2000.		49.6	0.13	0.8	0.2	15.3	62	266	1.5		13.8	3.2		3.3	7.3	0	0	0	0.7			0.1								Tr				0.1						0	0
14-052	Blackberry and apple, stewed without sugar	Calculated from 400g blackberries, 550g apples, 175g water	FA					87.6	0.09	0.6	0.1	6.4	27	116	Tr		6.4	2.1		3.9	0.5	0	0		2.1			Tr								Tr				Tr							0
14-044	Banana chips	10 samples, 5 brands; crystallised	FA					3.2	0.16	1	31.4	59.9	511	2137	37.8		22.1	0.1		0.3	21.7	0	0		1.7			N								N				N							0
14-053	Blackcurrants, raw	Whole fruit, stalks removed	FA	708	50-872	As FAN 14-053		77.4	0.15	0.9	Tr	6.6	28	121	0		6.6	3		3.4	0.3	0	0	0	3.6			Tr								Tr				Tr						0	0
14-042	Avocado, Hass, weighed with skin and stone	Calculated from 41	FA					51.1	0.18	1.1	14	1.3	135	557	Tr		0.4	0.2		0.1	Tr	0	0		2.4			3.3								8				1.8							0
14-041	Avocado, Hass	7 samples and literature sources; flesh only	FA					72	0.26	1.6	19.7	1.9	191	787	Tr		0.5	0.3		0.2	Tr	0	0		3.4			4.7								11.3				2.6							0
14-040	Avocado, Fuerte, weighed with skin and stone	Calculated from 39	FA					51.9	0.24	1.5	13.7	1.3	134	553	Tr		0.4	0.2		0.1	0.1	0	0		2.4			2.5								9.2				1.3							0
14-039	Avocado, Fuerte	10 samples and literature sources; flesh only	FA					73.1	0.34	2.1	19.3	1.9	189	780	Tr		0.5	0.3		0.1	0.1	0	0		3.4			3.5								12.9				1.8							0
14-038	Avocado, average, weighed with skin and stone	Calculated from 14-037	FA	50866	50-866	As FAN 14-038		51.5	0.21	1.3	13.8	1.3	134	553	Tr		0.4	0.2		0.1	0.1	0	0	0	2.4			2.9								8.6				1.6						0	0
14-069	Cherries, West Indian	Literature sources; flesh only	FA					90.5	0.06	0.4	0.4	5	24	102	0		5	N		N	N	0	0		N			N								N				N							0
14-045	Bananas	10 samples; flesh only	FA	693	50-867 14-853	As FAN 14-045. Fatty acids from FA 14-853. Vitamin K1 from Bolton-Smith et al, Br.J. Nutr 83, 2000.		75.1	0.19	1.2	0.3	23.2	95	403	2.3		20.9	4.8		5	11.1	0	0	0	1.1			0.1	16.1	-0.04	21.7	-0.05	16.5	0.04		Tr	37.8	0.09		0.1	45.7	0.11	0	0	0	0	0
14-060	Cashew fruit	Literature sources; flesh only	FA					86	0.14	0.9	0.4	6.8	33	139	Tr		6.8	N		N	N	0	0		N			N								N				N							0
14-068	Cherries, glace	10 samples, 8 brands; red and multicoloured	FA	50879	50-879	As FAN 14-068		23.6	0.07	0.4	Tr	66.4	251	1069	0		66.4	23.6		12.7	9.5	20.7	0	0	0.9			Tr								Tr				Tr						0	0
14-067	Cherries, canned in syrup	10 samples, red and black, Drained proportion = 0.61 with stones and 0.47 without stones	FA	50878	50-878	As FAN 14-067		77.8	0.09	0.5	Tr	18.5	71	305	0		18.5	7.3		6.6	4.3	0.3	0	0	0.6			Tr								Tr				Tr						0	0
14-066	Cherries, stewed without sugar, weighed with stones	Calculated from 65	FA	704				72.2	0.1	0.6	0.1	8.6	36	152	0		8.6	4.4		4	0.1	0	0		0.7			Tr								Tr				Tr							0
14-065	Cherries, stewed without sugar	Calculated from 900g fruit, 200g water	FA	703				84.9	0.12	0.8	0.1	10.1	42	177	0		10.1	5.2		4.7	0.2	0	0		0.8			Tr								Tr				Tr							0
14-064	Cherries, stewed with sugar, weighed with stones	Calculated from 63	FA	706				64.6	0.09	0.6	0.1	18.1	71	303	0		18.1	4.5		4.1	9.4	0	0		0.6			Tr								Tr				Tr							0
14-063	Cherries, stewed with sugar	Calculated from 900g fruit, 200g water, 108g sugar	FA	705				75.1	0.11	0.7	0.1	21	82	350	0		21	5.2		4.8	10.9	0	0		0.7			Tr								Tr				Tr							0
14-051	Blackberry and apple, stewed with sugar	Calculated from 400g blackberries, 550g apples, 175g water, 115g sugar	FA					77.1	0.08	0.5	0.1	18.1	70	300	Tr		18	2.5		4.2	11.4	0	0		1.9			Tr								Tr				Tr							0
14-061	Cherries, raw	10 samples of black and red cherries; flesh and skin	FA	699	50-876	As FAN 14-061		82.8	0.14	0.9	0.1	11.5	48	203	0		11.5	5.9		5.3	0.2	0	0	0	0.9			Tr								Tr				Tr						0	0
14-033	Apricots, dried, stewed without sugar	Calculated from 450g fruit, 770g water	FA	689				65	0.32	2	0.3	17.8	77	328	0		17.8	8.8		4.4	4.7	0	0		3.2			Tr								Tr				Tr							0
14-059	Carambola	Analysis and literature sources; ends trimmed	FA					91.4	0.08	0.5	0.3	7.3	32	136	0.2		7.1	3.1		3.2	0.8	0	0		1.3			0.1								0.1				0.1							0
14-058	Boysenberries, canned in syrup	Ref. 3	FA					76.3	0.16	1	0.1	20.4	88	368	0		20.4	N		N	N	0	0		1.6			Tr								Tr				Tr							0
14-057	Blackcurrants, canned in syrup	3 samples of the same brand (Hartley's)	FA	50875	50-875	As FAN 14-057		75	0.11	0.7	Tr	18.4	72	306	0		18.4	8.1		8.3	2	0	0	0	2.6			N								N				N						0	0
14-056	Blackcurrants, canned in juice	4 samples, 2 brands	FA	50874	50-874	As FAN 14-056		84	0.13	0.8	Tr	7.6	31	135	0		7.6	3.4		4	0.2	0	0	0	3.1			N								N				N						0	0
14-055	Blackcurrants, stewed without sugar	Calculated from 700g fruit, 210g water	FA	709				80.7	0.13	0.8	Tr	5.6	24	103	0		5.6	2.5		2.9	0.2	0	0		3.1			Tr								Tr				Tr							0
14-054	Blackcurrants, stewed with sugar	Calculated from 700g fruit, 210g water, 84g sugar	FA	710	50-873	As FAN 14-054		72.9	0.12	0.7	Tr	15	58	252	0		15	2.8		3.2	9	0	0	0	2.8			Tr								Tr				Tr						0	0
14-062	Cherries, raw, weighed with stones	Calculated from 14-061	FA	700	50-877	As FAN 14-062		68.7	0.12	0.7	0.1	9.5	39	168	0		9.5	4.9		4.4	0.2	0	0	0	0.7			Tr								Tr				Tr						0	0
14-006	Apples, cooking, baked with sugar, flesh and skin	Recipe, ref. 9. Calculation from 9; core removed	FA					77.1	0.08	0.5	0.1	19.2	74	318	Tr		19.2	2.7		6.3	10.2	0	0		-1.8			Tr								Tr				Tr							0
14-037	Avocado, average	Average of Fuede and Hass varieties	FA	692	50-865 14-852	As FAN 14-037 (note that fatty acid data for Feute variety only is available in obsoleted FA 14-852)		72.5	0.3	1.9	19.5	1.9	190	784	Tr		0.5	0.3		0.1	0.1	0	0	0	3.4			4.1								12.1				2.2						0	0
14-013	Apples, eating, average, raw, weighed with core	Calculated from 14-012	FA	50857	50-857	As FAN 14-013		75.2	0.06	0.4	0.1	10.5	42	179	Tr		10.5	1.5		5.5	3.5	0	0	0	1.6			Tr								Tr				Tr						0	0
14-012	Apples, eating, average, raw	15 varieties; flesh and skin	FA	50856	50-856	As FAN 14-012. Vitamin K1 from Bolton-Smith et al, Br.J. Nutr 83, 2000		84.5	0.06	0.4	0.1	11.8	47	199	Tr		11.8	1.7		6.2	3.9	0	0	0	1.8			Tr								Tr				0.1						0	0
14-011	Apples, cooking, baked without sugar, weighed with skin	Calculated from 10	FA	679				71.4	0.07	0.4	0.1	9	36	154	Tr		9	2.3		5.5	1.1	0	0		1.6			Tr								Tr				0.1							0
14-010	Apples, cooking, baked without sugar, flesh only	Analysis and calculation from 9; cored before baking	FA	678				85	0.08	0.5	0.1	10.7	43	183	Tr		10.7	2.8		6.6	1.3	0	0		1.9			Tr								Tr				0.1							0
14-009	Apples, cooking, baked without sugar, flesh and skin	10 samples, cored and baked 180C, 30-40 mins	FA					84.3	0.08	0.5	0.1	11.2	45	191	Tr		11.2	2.9		6.9	1.4	0	0		-2			Tr								Tr				0.1							0
14-015	Apples, eating, average, raw, peeled, weighed with skin and core	Calculated from 14-014	FA	676	50-859	As FAN 14-015		64.9	0.05	0.3	0.1	8.5	34	145	Tr		8.5	1.2		4.5	2.8	0	0	0	1.2			Tr								Tr				Tr						0	0
14-007	Apples, cooking, baked with sugar, flesh only	Recipe. Ref. 9	FA					76.5	0.08	0.5	0.1	20.1	78	332	Tr		20.1	2.5		5.9	11.6	0	0		1.7			Tr								Tr				Tr							0
14-016	Apples, eating, dried	6 samples, 3 brands and calculation from 14	FA					21.6	0.32	2	0.5	60.1	238	1014	Tr		60.1	8.6		31.7	19.9	0	0		9.7			0.1								Tr				0.3							0
14-005	Apples, cooking, stewed without sugar	Samples as raw. 1000g fruit, 100g water and calculation from 14-004	FA	680	50-855	As FAN 14-004		87.5	0.04	0.3	0.1	8.1	33	138	Tr		8.1	1.8		5.5	0.8	0	0	0	1.5			Tr								Tr				0.1						0	0
14-004	Apples, cooking, stewed with sugar	Samples as raw. 1000g fruit, 100g water, 120g sugar	FA	681	50-854	As FAN 14-004		77.7	0.05	0.3	0.1	19.1	74	314	Tr		19.1	2.8		6.3	10.1	0	0	0	1.2			Tr								Tr				0.1						0	0
14-003	Apples, cooking, weighed with skin and core	Calculated from 14-002	FA	50853	50-853	As FAN 14-003		63.1	0.04	0.2	0.1	6.4	26	109	Tr		6.4	1.4		4.2	0.7	0	0	0	1.1			Tr								Tr				0.1						0	0
14-002	Apples, cooking, raw, peeled	Bramley variety; flesh only	FA	677	50-852	As FAN 14-002		87.7	0.05	0.3	0.1	8.9	35	151	Tr		8.9	2		5.9	1	0	0	0	1.6			Tr								Tr				0.1						0	0
14-001	Amla	Ref. 4	FA					81.8	0.08	0.5	0.1	13.7	58	243	N		N	N		N	N	0	0		N			Tr								Tr				Tr							0
14-143	Lychees, raw, weighed with skin and stone	Calculated from 14-143	FA	50912	50-912	As FAN 14-143		50.3	0.09	0.5	0.1	8.9	36	155	0		8.9	4.3		4.5	Tr	0	0	0	0.4			Tr								Tr				Tr						0	0
14-008	Apples, cooking, baked with sugar, weighed with skin	Recipe. Ref. 9	FA					65.8	0.07	0.4	0.1	17.3	67	287	Tr		17.3	2.2		5.1	10	0	0		1.5			Tr								Tr				Tr							0
14-023	Apples, eating, red dessert, raw	20 samples, assorted varieties; flesh and skin	FA					83.8	0.05	0.3	0.1	13	51	217	Tr		13	3.3		7.8	1.9	0	0		1.9			Tr								Tr				0.1							0
14-032	Apricots, dried, stewed with sugar	Calculated from 450g fruit, 770g water, 54g sugar	FA	690				61.8	0.3	1.9	0.3	22	92	393	0		22	8.7		4.4	8.9	0	0		3			Tr								Tr				Tr							0
14-031	Apricots, dried	No stones	FA	688				14.7	0.77	4.8	0.7	43.4	188	802	0		43.4	20.8		10	12.6	0	0		7.7			N								N				N							0
14-030	Apricots, stewed without sugar, weighed with stones	Calculated from 29	FA	685				82.1	0.11	0.7	0.1	5.8	25	108	0		5.8	1.5		0.9	3.3	0	0		1.4			Tr								Tr				Tr							0
14-029	Apricots, stewed without sugar	500g fruit, 75g water; stones removed	FA	684				88.3	0.12	0.7	0.1	6.2	27	115	0		6.2	1.6		1	3.5	0	0		1.5			Tr								Tr				Tr							0
14-028	Apricots, stewed with sugar, weighed with stones	Calculated from 27	FA	687				71.7	0.1	0.6	0.1	17.1	67	288	0		17.1	2.1		2	13.1	0	0		1.5			Tr								Tr				Tr							0
14-026	Apricots, raw, weighed with stones	Calculated from 14-025	FA	683	50-861	As FAN 14-026		80.2	0.13	0.8	0.1	6.6	29	123	0		6.6	1.5		0.8	4.2	0	0	0	1.6			Tr								Tr				Tr						0	0
14-014	Apples, eating, average, raw, peeled	Literature sources and calculation from 14-012; flesh only	FA	675	50-858	As FAN 14-014		85.4	0.06	0.4	0.1	11.2	45	190	Tr		11.2	1.6		5.9	3.7	0	0	0	1.6			Tr								Tr				0.1						0	0
14-024	Apples, eating, red dessert, raw, weighed with core	Calculated from 23	FA					75.4	0.05	0.3	0.1	11.7	46	196	Tr		11.7	3		7	1.7	0	0		1.7			Tr								Tr				0.1							0
14-027	Apricots, stewed with sugar	1000g fruit, 100g water, 120g sugar; stones removed	FA	686				76.9	0.11	0.7	0.1	18.3	72	308	0		18.3	2.2		2.1	14	0	0		1.6			Tr								Tr				Tr							0
14-022	Apples, eating, Granny Smith, raw, weighed with core	Calculated from 21	FA					77.6	0.05	0.3	0.1	10.5	41	177	Tr		10.5	2.4		5.5	2.6	0	0		1.5			Tr								Tr				Tr							0
14-021	Apples, eating, Granny Smith, raw	30 samples; flesh and skin	FA					85.3	0.05	0.3	0.1	11.5	45	193	Tr		11.5	2.6		6	2.9	0	0		1.7			Tr								Tr				0.1							0
14-020	Apples, eating, Golden Delicious, raw, weighed with core	Calculated from 19	FA					78.7	0.05	0.3	0.2	9.9	40	171	Tr		9.9	2.2		6.5	1.3	0	0		1.6			Tr								Tr				0.1							0
14-019	Apples, eating, Golden Delicious, raw	30 samples; flesh and skin	FA					85.5	0.05	0.3	0.2	10.8	43	185	Tr		10.8	2.4		7.1	1.4	0	0		1.7			Tr								Tr				0.1							0
14-018	Apples, eating, Cox's Pippin, raw, weighed with core	Calculated from 17	FA					73.3	0.07	0.4	0.1	10	40	171	Tr		10	1.1		4.9	4	0	0		1.8			Tr								Tr				Tr							0
14-017	Apples, eating, Cox's Pippin, raw	30 samples; flesh and skin	FA					83.3	0.08	0.5	0.1	11.4	46	195	Tr		11.4	1.3		5.6	4.5	0	0		2			Tr								Tr				0.1							0
14-221	Plums, Victoria, raw, weighed with stones	Calculated from 14-220	FA	794				80.8	0.08	0.5	0.1	9	37	156	0		9	4.4		2.1	2.5	0	0		1.7			Tr								Tr				Tr							0
14-114	Greengages, stewed with sugar, weighed with stones	Calculated from 113	FA	748				69.5	0.11	0.7	0.1	19.9	78	334	0		19.9	4.8		2.6	12.4	0	0		1.8			Tr								Tr				Tr							0
14-108	Grapefruit, canned in syrup	10 samples. Drained proportion = 0.52	FA	742	50-902	As FAN 14-108		81.8	0.08	0.5	Tr	15.5	60	257	0		15.5	6.7		6.9	1.9	0	0	0	0.6			Tr								Tr				Tr						0	0
14-122	Jujube	Literature sources; flesh only	FA					76.7	0.23	1.5	0.3	19.7	87	371	Tr		19.7	N		N	N	0	0		N			0.1								0.1				0.1							0
14-120	Guava, canned in syrup	10 samples. Drained proportion = 0.62	FA	749	50-907	As FAN 14-120		77.6	0.06	0.4	Tr	15.7	60	258	Tr		15.7	5.5		6.5	3.7	0	0	0	3			Tr								Tr				Tr						0	0
14-119	Guava, raw, weighed with skin and pips	Calculated from 14-118	FA	50906	50-906	As FAN 14-119		76.2	0.12	0.7	0.5	4.5	24	102	0.1		4.4	1.9		2.1	0.5	0	0	0	3.3			N								N				N						0	0
14-118	Guava, raw	Literature sources	FA	50905	50-905	As FAN 14-118		84.7	0.13	0.8	0.5	5	26	112	0.1		4.9	2.1		2.3	0.5	0	0	0	3.7			N								N				N						0	0
14-117	Grenadillas	Analysis and literature sources; flesh and seeds	FA	776				74.7	0.45	2.8	0.3	7.5	42	179	0		7.5	2.9		2.2	2.4	0	0		3.3			0.1								0.1				0.1							0
14-127	Lemon peel	Ref. 3	FA	14127				81.6	0.24	1.5	0.3	N	N	N	0		N	N		N	N	0	0	0	N			0.1								Tr				0.1							0
14-115	Greengages, stewed without sugar	1000g fruit, 100g water; stones removed	FA	745				83.3	0.11	0.7	0.1	8.7	36	155	0		8.7	4.3		2.1	2.2	0	0		1.9			Tr								Tr				Tr							0
14-128	Lemons, whole, without pips	Analysis and literature sources; includes peel but no pips	FA	750	50-910	As FAN 14-128		86.3	0.16	1	0.3	3.2	19	79	0		3.2	1.4		1.4	0.4	0	0	0	N			0.1								Tr				0.1						0	0
14-142	Lychees, raw	Analysis and literature sources; flesh only	FA	756	50-911	As FAN 14-142		81.1	0.14	0.9	0.1	14.3	58	248	0		14.3	7		7.3	Tr	0	0	0	0.7			Tr								Tr				Tr						0	0
14-113	Greengages, stewed with sugar	Calculated from 1000g fruit, 100g water, 120g sugar	FA	747				72.4	0.11	0.7	0.1	20.7	81	347	0		20.7	4.9		2.7	13	0	0		1.9			Tr								Tr				Tr							0
14-112	Greengages, raw, weighed with stones	Calculated from 111	FA	744				77.9	0.11	0.7	0.1	9.2	38	163	0		9.2	4.5		2.1	2.6	0	0		2			Tr								Tr				Tr							0
14-111	Greengages, raw	Flesh and skin	FA	743				82	0.12	0.8	0.1	9.7	41	173	0		9.7	4.7		2.2	2.7	0	0		2.1			Tr								Tr				Tr							0
14-110	Grapes, weighed with pips	Calculated from 14-109	FA	739	50-904	As FAN 14-110, Vitamin K1 calculated from Bolton-Smith et al, Br.J. Nutr 83, 2000		77.7	0.06	0.4	0.1	14.6	57	244	0		14.6	7.2		7.4	0.1	0	0	0	0.7			Tr								Tr				Tr						0	0
14-109	Grapes, average	10 samples; white, black and seedless	FA	738	50-903	As FAN 14-109. Vitamin K1 from Bolton-Smith et al, Br.J. Nutr 83, 2000	Few significant differences reported between varieties	81.8	0.06	0.4	0.1	15.4	60	257	0		15.4	7.6		7.8	0.1	0	0	0	0.7			Tr								Tr				Tr						0	0
14-116	Greengages, stewed without sugar, weighed with stones	Calculated from 115	FA	746				79.1	0.1	0.6	0.1	8.3	34	147	0		8.3	4.1		2	2.1	0	0		1.8			Tr								Tr				Tr							0
14-135	Loganberries, stewed without sugar	Calculated from 700g fruit, 210g water	FA	753				87.2	0.15	0.9	Tr	2.9	14	62	0		2.9	1.6		1.1	0.2	0	0		2.1			Tr								Tr				Tr							0
14-025	Apricots, raw	18 samples; flesh and skin	FA	680	50-860	As FAN 14-025		87.2	0.14	0.9	0.1	7.2	31	134	0		7.2	1.6		0.9	4.6	0	0	0	1.7			Tr								Tr				Tr						0	0
14-070	Cherry pie filling	10 samples, 7 brands	FA	50880	50-880	As FAN 14-070		75.8	0.07	0.4	Tr	21.5	82	351	3.9		17.6	7.2		6.4	3.9	0.1	0	0	0.4			Tr								Tr				Tr						0	0
14-141	Loquats, canned in syrup	Ref. 11	FA	5149				76.7	0.05	0.3	0.1	22.2	84	351	0		22.2	N		N	N	0	0		N			N								N				N							0
14-140	Loquats, raw	Literature sources; flesh only	FA					88.5	0.11	0.7	0.2	6.3	28	115	0		6.3	2.7		3	0.6	0	0		N			Tr								0.1				0.1							0
14-139	Longans, canned in syrup, whole contents	Ref. 11; fruit and syrup	FA	5147				82.5	0.05	0.3	0.2	16.5	63	264	0.1		16.4	N		N	N	0	0		N			Tr								0.1				0.1							0
14-138	Longans, canned in syrup, drained	Ref. 11; fruit only	FA					81.4	0.06	0.4	0.3	17.1	67	276	0.1		17	N		N	N	0	0		N			0.1								0.1				0.1							0
14-126	Kumquats, canned in syrup	Ref. 11	FA					61.7	0.06	0.4	0.5	35.4	138	577	0		35.4	N		N	N	0	0		1.7			N								N				N							0
14-136	Loganberries, canned in juice	Fruit and syrup	FA	755				66.3	0.1	0.6	Tr	26.2	101	429	0		26.2	N		N	N	0	0		1.6			N								N				N							0
14-121	Jambu fruit	Refs. 4, 11; flesh only	FA					85.3	0.11	0.7	0.3	12.4	55	234	Tr		N	N		N	N	0	0		N			0.1								0.1				0.1							0
14-134	Loganberries, stewed with sugar	Calculated from 700g fruit, 210g water, 84g sugar	FA	754				78.9	0.13	0.8	Tr	12.5	50	214	0		12.5	2		1.5	9	0	0		2			Tr								Tr				Tr							0
14-133	Loganberries, raw	Whole fruit	FA	752				85	0.17	1.1	Tr	3.4	17	73	0		3.4	1.9		1.3	0.2	0	0		-2.5			N								N				N							0
14-132	Limes, peeled, weighed with peel and pips	Calculated from 14-131	FA					66.4	0.08	0.5	0.2	0.6	6	25	0		0.6	0.2		0.2	0.1	0	0		N			Tr								Tr				0.1							0
14-131	Limes, peeled	Literature sources; flesh only	FA	5146				89.7	0.11	0.7	0.3	0.8	9	36	0		0.8	0.3		0.3	0.1	0	0		N			0.1								Tr				0.1							0
14-130	Lemons, peeled, raw, weighed with peel and pips	Calculated from 14-129	FA					57	0.08	0.5	0.2	1.4	9	38	0		1.4	0.6		0.4	0.3	0	0		N			0.1								Tr				0.1							0
14-129	Lemons, peeled	Literature sources; flesh only	FA					89.1	0.13	0.8	0.3	2.2	14	60	0		2.2	0.9		0.7	0.5	0	0		N			0.1								Tr				0.1							0
14-137	Longans, dried	Literature sources; flesh only	FA	5148				17.6	0.78	4.9	0.4	72	286	1197	0.5		71.5	N		N	N	0	0		N			0.1								0.1				0.1							0
14-078	Damsons, raw, weighed with stones	Calculated from 14-077	FA	719	50-884	As FAN 14-078		69.7	0.07	0.5	Tr	8.6	34	146	0		8.6	4.7		3.1	0.9	0	0	0	-1.6			Tr								Tr				Tr						0	0
14-086	Dates, dried, weighed with stones	Calculated from 14-085	FA	725	50-887	As FAN 14-086		12.3	0.45	2.8	0.2	57.1	227	969	0		57.1	-29.7		-27.4	Tr	0	0	0	3.4			0.1								0.1				Tr						0	0
14-085	Dates, dried	Flesh and skin	FA	724				14.6	0.53	3.3	0.2	68	270	1151	0		68	-35.4		-32.6	Tr	0	0	0	4			0.1								0.1				Tr							0
14-084	Dates, raw, weighed with stones	Calculated from whole raw dates, 14-083	FA	50886	50-886	As FAN 14-084		52.2	0.21	1.3	0.1	26.9	107	456	0		26.9	13.9		13	Tr	0	0	0	1.5			Tr								Tr				Tr						0	0
14-083	Dates, raw	5 samples; flesh and skin	FA	5142		Vitamin K1 from Bolton-Smith et al, Br.J. Nutr 83, 2000		60.7	0.24	1.5	0.1	31.3	124	530	0		31.3	16.2		15.1	Tr	0	0	0	1.8			Tr								Tr				Tr							0
14-082	Damsons, stewed without sugar, weighed with stones	Calculated from 81	FA	721				72.3	0.06	0.4	Tr	7.9	31	133	0		7.9	4.3		2.9	0.7	0	0		-1.5			Tr								Tr				Tr							0
14-081	Damsons, stewed without sugar	Calculated from 1050g fruit, 210g water	FA	720				79.5	0.07	0.5	Tr	8.7	34	147	0		8.7	4.8		3.1	0.8	0	0		-1.6			Tr								Tr				Tr							0
14-087	Dried mixed fruit	Calculated as sultanas 49%, currants 24%, raisins 18% and peel 9%	FA	50888	50-888	As FAN 14-087		15.5	0.37	2.3	0.4	68.1	268	1144	0		68.1	33.3		31.6	0.8	2.3	0	0	2.2			N								N				N						0	0
14-079	Damsons, stewed with sugar	Calculated from 1050g fruit, 210g water, 126g sugar	FA	50885	50-885	As FAN 14-079		70.6	0.07	0.4	Tr	19.3	74	316	0		19.3	4.9		3.4	11.1	0	0	0	-1.5			Tr								Tr				Tr						0	0
14-075	Custard apple/Bullock's heart	Literature sources; flesh only	FA	5141				75.8	0.24	1.5	0.4	-16.1	-70	-298	-1.2		-14.9	-5.4		-5.6	-3.9	0	0		N			N								N				N							0
14-077	Damsons, raw	Flesh and skin	FA	718				77.5	0.08	0.5	Tr	9.6	38	162	0		9.6	5.2		3.4	1	0	0	0	-1.8			Tr								Tr				Tr							0
14-076	Custard apple/Sugar apple	Literature sources; flesh only	FA					73.2	0.26	1.6	0.3	-16.1	-69	-296	-1.2		-14.9	-5.4		-5.6	-3.9	0	0		N			N								N				N							0
14-107	Grapefruit, canned in juice	10 samples, 8 brands. Drained proportion = 0.52	FA	50901	50-901	As FAN 14-107		88.6	0.09	0.6	Tr	7.3	30	120	0		7.3	3.6		3.4	0.3	0	0	0	0.4			Tr								Tr				Tr						0	0
14-074	Currants	10 samples, 9 brands	FA	717	50-883	As FAN 14-074		15.7	0.37	2.3	0.4	67.8	267	1139	0		67.8	34.4		33.3	Tr	0	0	0	1.9			N								N				N						0	0
14-125	Kumquats, raw	Analysis and literature sources; whole fruit	FA					83.4	0.14	0.9	0.5	9.3	43	183	0		9.3	2.6		3.1	3.6	0	0		3.8			N								N				N							0
14-073	Cranberries	Analysis and literature sources; whole fruit	FA	707				87	0.06	0.4	0.1	3.4	15	65	0		3.4	2.2		1.2	Tr	0	0		3			Tr								Tr				Tr							0
14-072	Clementines, weighed with peel and pips	Calculated from 14-291	FA	50882	50-882	As FAN 14-072 with folates calc from LGC 'Individual folates in foodstuffs' 1996, Food Surveillance Sheet No.92		65.6	0.11	0.7	0.1	6.5	28	120	0		6.5	1.1		1.3	4.2	0	0	0	0.9			Tr								Tr				Tr						0	0
14-080	Damsons, stewed with sugar, weighed with stones	Calculated from 79	FA	723				64.9	0.06	0.4	Tr	17.6	68	288	0		17.6	4.4		3.1	10.2	0	0		-1.4			Tr								Tr				Tr							0
14-103	Gooseberries, dessert, raw	Tops and tails removed	FA	735				87.5	0.11	0.7	0.3	9.2	40	170	0		9.2	4.3		4.5	0.4	0	0		2.4			0.1								0.1				0.1							0
14-104	Gooseberries, dessert, canned in syrup	4 samples, 2 brands	FA	50898	50-898	As FAN 14-104		78.9	0.06	0.4	0.2	18.5	73	310	0		18.5	7.5		7.3	3.7	0	0	0	1.7			Tr								0.1				0.1						0	0
14-088	Durian	Literature sources; flesh only	FA					62.9	0.39	2.4	1.4	28.4	136	575	5.2		23.2	N		N	N	0	0		N			N								N				N							0
14-102	Gooseberries, cooking, stewed without sugar	500g fruit, 100g water and calculation from 14-101	FA	733	50-897	As FAN 14-102		90.6	0.15	0.9	0.3	2.5	16	66	0		2.5	1.1		1.3	Tr	0	0	0	2			N								N				N						0	0
14-101	Gooseberries, cooking, stewed with sugar	1000g fruit, 150g water, 120g sugar	FA	734	50-895	As FAN 14-101		82.1	0.11	0.7	0.3	12.9	54	229	0		12.9	2.4		2.6	7.8	0	0	0	1.9			N								N				N						0	0
14-100	Gooseberries, cooking, raw	Tops and tails removed	FA	732	50-895	As FAN 14-100		90.1	0.18	1.1	0.4	3	19	81	0		3	1.3		1.6	Tr	0	0	0	2.4			N								N				N						0	0
14-098	Fruit pie filling	10 samples, 7 brands. Assorted flavours	FA	730	50-893	As FAN 14-098		79.5	0.06	0.4	Tr	20.1	77	328	5.5		14.6	5.2		5.5	3.9	0	0	0	1			N								N				N						0	0
14-097	Fruit cocktail, canned in syrup	Analysis and calculation from recipe proportions. Drained proportion = 0.66	FA	50892	50-892	As FAN 14-097	Calculated as pears 42%, peaches 41%, pineapple 8%, grapes 5% and cherries 4%	81.8	0.06	0.4	Tr	14.8	57	244	0		14.8	6.1		6.4	1.9	0.3	0	0	1			Tr								Tr				Tr						0	0
14-096	Fruit cocktail, canned in juice	10 samples, 6 brands. Drained proportion = 0.65	FA	50891	50-891	As FAN 14-096		86.9	0.07	0.4	Tr	7.2	29	122	0		7.2	3.2		3.5	0.5	0	0	0	1			Tr								Tr				Tr						0	0
14-094	Figs, dried, stewed without sugar	Calculated from 450g fruit, 450g water	FA	728				53.8	0.32	2	0.9	29.4	126	537	0		29.4	15.9		12.7	0.8	0	0		4.2			N								N				N							0
14-093	Figs, dried, stewed with sugar	Calculated from 450g fruit, 450g water, 54g sugar	FA	729				50.1	0.3	1.9	0.8	34.3	143	612	0		34.3	15.4		12.3	6.7	0	0		3.9			N								N				N							0
14-092	Figs, dried	Analysis and literature sources; whole fruit	FA	727	50-889	As FAN 14-092		16.8	0.57	3.6	1.6	52.9	227	967	0		52.9	28.6		22.7	1.6	0	0	0	7.5			N								N				N						0	0
14-091	Figs, raw	Analysis and literature sources; whole green fruit	FA	726				84.6	0.21	1.3	0.3	9.5	43	185	0		9.5	5.2		4.1	0.3	0	0		1.5			0.1								0.1				0.1							0
14-090	Feijoa	Ref. 8; flesh only	FA					85	0.15	0.9	0.5	10.3	47	199	0.3		10	N		N	N	0	0		N			N								N				N							0
14-095	Figs, ready-to-eat	6 samples; semi-dried	FA	50890	50-890	As FAN 14-095		23.6	0.52	3.3	1.5	48.6	209	889	0		48.6	26.2		20.8	1.5	0	0	0	6.9			N								N				N						0	0
14-089	Elderberries	Refs. 3, 7; whole fruit	FA					80.3	0.11	0.7	0.5	7.4	35	149	0		7.4	N		N	0.3	0	0		N			N								N				N							0
13-837	Mint, dried	10 samples and calculation from fresh	H					11.3	3.97	24.8	4.6	34.6	279	1180	N		N	N	0	N	N	0	0		N			N								N				N							0
13-846	Pepper, black	Ref. 6, Ref. Marsh et al. (1977)	H	13846	50-847	As VHS 13-846		10.5	2.05	10.9	3.3	N	N	N	Tr		N	N	0	N	N	0	0	0	N			N								N				N						0	0
13-845	Parsley, dried	Ref. 6	H	5185				9	2.53	15.8	7	14.5	181	760	2.1		12.4	7.5	0	4.8	N	0	0		26.9			N								N				N							0
13-844	Parsley, fresh	IFR; tough stalks removed	H	617	50-846	As VHS 13-844, Vitamin K1 from Bolton-Smith et al, Br.J. Nutr 83, 2000		83.1	0.47	3	1.3	2.7	34	141	0.4		2.3	1.4	0	0.9	Tr	0	0	0	5			N								N				N						0	0
13-843	Paprika	Ref. 6. Ref. Marsh et al. (1977)	H	5184	50-845	As VHS 13-843		9.5	2.36	14.8	13	34.9	289	1209	N		N	N	0	N	N	0	0	0	N			1.9								1.4				7.1						0	0
13-842	Oregano, dried, ground	Ref. 6	H					7.2	1.76	11	10.3	49.5	306	1280	N		N	N	0	N	N	0	0		N			2.7								0.7				5.2							0
13-841	Oregano, fresh	4 samples and calculation from dried	H					81.8	0.35	2.2	2	9.7	66	276	N		N	N	0	N	N	0	0		N			0.4								0.1				0.8							0
13-847	Pepper, cayenne, ground	Literature sources	H					8.1	1.92	12	17.3	31.7	318	1331	N		N	N	0	N	N	0	0		N			2.6								1.9				9.4							0
13-839	Mustard seeds	Ref. 6	H	5167				6.9	4.62	24.9	28.8	N	N	N	N		N	N	0	N	N	0	0		N			1.5								19.8				5.4							0
13-853	Sage, fresh	LGC, 5 samples and calculation from dried	H					66.4	0.62	3.9	4.6	15.6	119	502	N		N	N	0	N	N	0	0		N			2.6								0.7				0.7							0
13-836	Mint, fresh	Literature sources	H	13836	50-842	As VHS 13-836		86.4	0.61	3.8	0.7	5.3	43	181	N		N	N	0	N	N	0	0	0	N			N								N				N						0	0
13-835	Marjoram, dried	Ref. 6	H					7.6	2.03	12.7	7	42.5	271	1136	N		N	N	0	N	N	0	0		N			N								N				N							0
13-834	Mace, ground	Ref. 6	H					8.2	1.07	6.7	32.4	N	N	N	N		N	N	0	N	N	0	0		N			9.5								11.2				4.4							0
13-833	Liquorice powder	Ref. 2	H	5181				9.2	1.01	6.3	1.7	N	N	N	N		N	N	0	N	N	0	0		N			N								N				N							0
13-840	Nutmeg, ground	Ref. 6 Marsh et al. (1977)	H	13840	50-844	As VHS 13-840		6.2	1.1	5.8	36.3	N	N	N	N		N	N	0	N	N	0	0	0	N			25.9								3.2				0.3						0	0
13-832	Ginger, ground	3 samples and ref. 6	H	960	13-865	Data as VHS 13-832 with fatty acids and phytosterols from 13-865		-9.4	1.19	7.4	3.3	60	284	1208	40.2		19.8	9.6	0	10.2	0	0	0		N			1.57	0.4	1	N	N	35.8	0.95		0.95	4.6	0.12		0.12	59.6	1.57	0	0	0	0	0
13-807	Betel leaves, fresh	Refs. 2, 10	H					81.9	1.02	6.4	0.1	8.6	61	255	Tr		N	N	0	N	N	0	0		N			N								N				N							0
13-871	Mixed herbs, dried	Recipe; Equal quantities of Marjoram, Parsley, Sage and Thyme	H	13871				8.1	1.93	12.1	8.5	36.3	261	1092	N		N	N	0	N	N	0	0	0	N			N								N				N							0
13-861	Turmeric, ground	Literature sources	H					9.9	1.07	6.7	7	N	N	N	N		N	N	0	N	N	0	0		N			2.9								0.6				2.9							0
13-860	Thyme, dried, ground	Ref. 6, Marsh et al. (1977)	H	13860	50-851	As VHS 13-860		7.8	1.46	9.1	7.4	45.3	276	1156	N		N	N	0	N	N	0	0	0	N			2.7								0.5				1.2						0	0
13-859	Thyme, fresh	LGC, 4 samples and calculation from dried	H					69.3	0.48	3	2.5	15.1	95	401	N		N	N	0	N	N	0	0		N			1.2								0.2				0.5							0
13-851	Rosemary, dried	Ref. 6, Marsh et al. (1977)	H	5186	50-849	As VHS 13-851		9.3	0.78	4.9	15.2	46.4	331	1387	N		N	N	0	N	N	0	0	0	N			N								N				N						0	0
13-857	Tarragon, fresh	LGC, 5 samples and calculation from dried	H					86.3	0.54	3.4	1.1	6.3	49	206	N		N	N	0	N	N	0	0		N			N								N				N							0
13-848	Pepper, white	Ref. 6, Marsh et al. (1977)	H	964	50-848	As VHS 13-848		11.4	1.95	10.4	2.1	N	N	N	Tr		N	N	0	N	N	0	0	0	N			N								N				N						0	0
13-872	Mixed spices	Recipe, equal quantities of curry powder, garam masala, paprika and chilli powder	H	13872		Produced for use in VD recipe calculations		9	2.09	13.1	13.9	N	N	N	N		N	N	0	N	N	0	0	0	N			N								N				N						0	0
13-855	Tamarind leaves, fresh	Ref. 3	H					70.5	0.93	5.8	2.1	18.2	115	486	N		N	N	0	N	N	0	0		N			N								N				N							0
13-854	Sage, dried, ground	Ref. 6, Marsh et al. (1977)	H	13854	50-850	As VHS 13-854		8	1.7	10.6	12.7	42.7	315	1317	N		N	N	0	N	N	0	0	0	N			7								1.9				1.8						0	0
13-852	Saffron	Ref. 6	H					11.9	1.83	11.4	5.9	61.5	310	1298	19.1		42.4	N	0	N	N	0	0		N			N								N				N							0
13-856	Tamarind pulp	Flesh only, no seeds or shell; literature sources	H					25.8	0.51	3.2	0.3	64.5	273	1162	Tr		64.5	N	0	N	N	0	0		N			N								N				N							0
13-850	Rosemary, fresh	LGC, 7 samples and calculation from dried	H					73.6	0.22	1.4	4.4	13.5	99	416	N		N	N	0	N	N	0	0		N			N								N				N							0
13-858	Tarragon, dried, ground	Ref. 6	H					7.7	3.64	22.8	7.2	42.8	295	1237	N		N	N	0	N	N	0	0		N			N								N				N							0
13-805	Basil, dried, ground	Ref. 6	H					6.4	2.3	14.4	4	43.2	251	1051	Tr		N	N	0	N	N	0	0		N			N								N				N							0
13-801	Allspice, ground	Ref. 6	H					8.5	0.98	6.1	8.7	N	N	N	N		N	N	0	N	N	0	0		N			2.5								0.7				2.4							0
13-802	Anise seeds	Ref. 6	H	5159				9.5	2.82	17.6	15.9	N	N	N	N		N	N	0	N	N	0	0		N			-2.3								9.8				3.1							0
13-809	Cardamom, ground	Literature sources	H					8.3	1.72	10.8	6.7	N	N	N	N		N	N	0	N	N	0	0		N			N								N				N							0
13-804	Basil, fresh	LGC, 6 samples and refs. 7, 10	H					88	0.5	3.1	0.8	5.1	40	169	Tr		N	N	0	N	N	0	0		N			N								N				N							0
13-831	Ginger, fresh	Literature sources	H					85.7	0.27	1.7	0.7	9.5	49	207	6.4		3.1	1.5	0	1.6	0	0	0		N			0.2								0.1				0.1							0
13-806	Bay leaf, dried	Ref. 6	H					5.4	1.22	7.6	8.4	48.6	313	1312	Tr		N	N	0	N	N	0	0		N			2.3								1.6				2.3							0
13-808	Caraway seeds	Ref. 6	H	5160				9.9	3.16	19.8	14.6	N	N	N	N		N	N	0	N	N	0	0		N			0.6								7.1				3.3							0
13-810	Celery seeds	Ref. 6	H					6	2.89	18.1	25.3	N	N	N	N		N	N	0	N	N	0	0		N			2.2								15.9				3.7							0
13-811	Chervil, dried	Ref. 6	H					7.2	3.71	23.2	3.9	37.8	237	990	Tr		N	N	0	N	N	0	0		N			N								N				N							0
13-812	Chilli powder	Ref. 6, Marsh et al. (1977)	H	5173	50-832	As VHS 13-812	Mix of chilli pepper 83%, cumin 9%, oregano 4%, salt 2.5% and garlic powder 1.5%	7.8	1.96	12.3	16.8	N	N	N	N		N	N	0	N	N	0	0	0	N			N								N				N						0	0
13-813	Chinese 5 spice	Calcd. from recipe	H	13813				9.1	1.53	9.5	8.7	N	N	N	N		N	N	0	N	N	0	0	0	N			N								N				N							0
13-814	Chives, fresh	Literature sources	H					91	0.45	2.8	0.6	1.7	23	97	Tr		1.7	0.8	0	0.9	Tr	0	0		1.9			0.1								0.1				0.2							0
13-815	Cinnamon, ground	Ref. 6, Marsh et al. (1977)	H	13815	50-839	As VHS 13-815		9.5	0.62	3.9	3.2	N	N	N	N		N	N	0	N	N	0	0	0	N			0.7								0.5				0.5						0	0
13-816	Cloves, dried	Literature sources	H					6.9	0.96	6	20.1	N	N	N	Tr		N	N	0	N	N	0	0		N			4.4								N				N							0
13-827	Fennel seeds	Ref. 6	H	5164				8.8	2.53	15.8	14.9	N	N	N	N		N	N	0	N	N	0	0		N			0.5								9.9				1.7							0
13-803	Asafoetida	Resin from root of Ferula plant. Ref. 3	H					16	0.64	4	1.1	N	N	N	N		N	N	0	N	N	0	0		N			N								N				N							0
13-817	Coriander leaves, fresh	Literature sources	H					92.8	0.38	2.4	0.6	1.8	20	83	0.3		1.5	0.9	0	0.6	Tr	0	0		N			N								N				N							0
13-830	Garlic powder	Ref. 6 and calculation from fresh	H					6.5	3	18.7	1.2	42.7	246	1045	38.5		4.2	1.1	0	1.6	1.5	0	0		9.9			0.2								Tr				0.4							0
13-828	Fenugreek seeds	Literature sources	H	5165				9.5	3.81	23.8	7.4	N	N	N	N		N	N	0	N	N	0	0		N			1.1								1.3				3.8							0
13-826	Dill seeds	Ref. 6	H	5163				7.7	2.56	16	14.5	N	N	N	N		N	N	0	N	N	0	0		N			0.7								9.4				1							0
13-825	Dill, dried	Literature sources	H					7.3	3.19	19.9	4.4	42.2	253	1057	4.6		37.6	14.1	0	9.4	14.1	0	0		13.6			N								N				N							0
13-824	Dill, fresh	LGC, 6 samples and literature sources	H					83.9	0.59	3.7	0.8	0.9	25	107	0.1		0.8	0.3	0	0.2	0.3	0	0		2.5			N								N				N							0
13-823	Curry powder, mixed flavours	Homemade; ref. 8	H					9	2.1	13	13.9	34.7	316	1325	N		N	N	0	N	N	0	0		N			N								N				N							0
13-822	Curry powder	2 retail samples	H	958	50-840	As VHS 13-822	Composition will vary according to variety	8.5	1.52	9.5	10.8	26.1	233	979	N		N	N	0	N	N	0	0	0	23			N								N				N						0	0
13-821	Curry leaves, fresh	Refs. 3, 10	H					68.4	1.26	7.9	1.3	13.3	97	409	N		N	N	0	N	N	0	0		N			N								N				N							0
13-820	Cumin seeds	Literature sources	H					8.1	2.85	17.8	18.2	N	N	N	N		N	N	0	N	N	0	0		N			0.9								10.5				5.9							0
13-819	Coriander seeds	Ref. 6	H	5161				8.9	1.98	12.4	17.8	N	N	N	N		N	N	0	N	N	0	0		N			0.8								13.2				3.1							0
13-818	Coriander leaves, dried	Ref. 6	H	5178				7.3	3.49	21.8	4.8	41.7	279	1168	N		N	N	0	N	Tr	0	0		N			N								N				N							0
13-829	Garam masala	Ref. 8, Whadon et al. (1983)	H	13829	50-841	As VHS 13-829		10.1	2.5	15.6	15.1	45.2	379	1592	N		N	N	0	N	N	0	0	0	N			N								N				N						0	0
17-383	Baby meal, fish based, canned/bottled	4 varieties including fisherman's pie	IFC			Renamed for IDS from Fish based meal		N	0.54	3.4	3.1	9.3	76	321	7.3		2	N	0	N	Tr	N	N	0	0.6			1.2								1.2				0.6							26
17-388	Baby, pour over sauce, vegetable based, canned/bottled	2 varieties (creamy vegetable, and tomato)	IFC			Renamed for IDS from Pour over sauce, vegetable based		-85.1	0.26	1.6	1.6	11.4	64	269	6.1		5.3	N	0	N	Tr	N	N	0	0.5			0.3								0.8				0.5							1
17-393	Baby desset, yogurt, fruit, canned/bottled	7 varieties including apple, banana and strawberry	IFC			Renamed for IDS from Yogurt, fruit		N	0.2	1.3	0.9	13.8	65	276	5.1		8.7	N	0	N	Tr	N	N	0	0.3			0.1								0.4				0.2							1
17-392	Baby desserts, fruit and milk based, canned/bottled	8 varieties including fruit fool and fruit custard	IFC			Renamed for IDS from Fruit desserts		N	0.28	1.8	1.9	14.2	78	328	4.2		10	N	0	N	N	N	N	0	0.4			0.5								0.9				0.5							14
17-391	Baby desserts, fruit, canned/bottled	21 varieties	IFC			Renamed for IDS from Fruit desserts		N	0.08	0.5	0.2	15.4	62	262	2		13.4	N	0	N	Tr	N	0	0	1			Tr								0				0.1							0
17-390	Baby desserts, fromage frais, fruit, canned/bottled	Assorted varieties including tropical fruit, mandarin and blackcurrant	IFC	17390	12-908	As MSF 17-390 Fromage frais, fruit. Note that there are fatty acid data available for fresh childrens fromage frais ( FA 12-908 obsoleted). Renamed Sep 04.		N	0.19	1.2	1.9	10.5	61	259	5.2		5.3	N	0	N	Tr	N	N	0	0.2			1.1								0.6				0.1							6
17-389	Baby desserts, cereal and milk based, canned/bottled	9 varieties including chocolate pudding, egg custard and rice pudding	IFC			Renamed for IDS from Cereal and milk based desserts		N	0.47	3	2.6	13.2	85	358	4.2		9	N	0	N	N	N	N	0	0.2			0.7								1.2				0.7							7
17-387	Baby, pour over sauce, meat based, canned/bottled	3 varieties (beef, beef and vegetable and chicken)	IFC			Renamed for IDS from Pour over sauce, meat based		-85.9	0.41	2.6	2.1	10	67	282	6.8		1.5	N	0	N	Tr	N	N	0	0.2			0.5								1				0.4							5
17-386	Baby meal, vegetable based, canned/bottled	18 varieties including vegetable casserole, vegetable risotto and lentil bake	IFC			Renamed for IDS from Vegetable based meal		N	0.4	2.5	2.3	9.8	67	284	7.6		2.2	N	0	N	Tr	N	0	0	1.8			0.4								1				0.9							0
17-384	Baby meal, pasta based meal, canned/bottled	5 varieties including spaghetti bolognese and spaghetti hoops and sausage	IFC			Renamed for IDS from Pasta based meal		N	0.5	3.1	3	8.5	71	300	7		1.5	N	0	N	Tr	N	N	0	0.7			1.4								1.2				0.4							7
17-382	Baby meal, egg/cheese based, canned/bottled	5 varieties including caulifower cheese, vegetable and egg savouries	IFC			Renamed for IDS from Egg/cheese based meal		N	0.59	3.7	3.4	9.7	82	344	7.7		2	N	0	N	Tr	N	N	0	1			1.7								0.9				0.7							5
17-381	Baby meal, meat based, canned/bottled	8 varieties including beef and vegetable casserole, Lancashire hotpot and cauliflower with lamb	IFC			Renamed for IDS from Meat based meal		N	0.54	3.4	3	8.6	73	306	6.8		1.8	N	0	N	Tr	N	N	0	1.1			1.2								1.4				0.4							8
17-385	Baby meal, poultry based, canned/bottled	18 varieties including chicken and vegetable casserole, chicken supreme, chicken risotto and farmhouse vegetables and turkey	IFC			Renamed for IDS from Poultry based meal		N	0.56	3.5	3	8.8	74	311	6.8		2	N	0	N	Tr	N	N	0	1			0.7								1.5				0.8							11
17-409	Baby dessets, yogurt, fruit, instant/granulated/ reconstituted	Calculated from 1g of product to 2.5ml water	IFB			Renamed for IDS from Yogurt, fruit, reconstituted		N	0.6	3.7	2.4	20.7	114	483	N		10.9	N	0	N	N	N	N	0	N			N								N				N							N
17-408	Baby desserts, yogurt, fruit, instant/granulated	4 varieties including apricot, banana and strawberry	IFB			Renamed for IDS from Yogurt, fruit		N	2.1	13.1	8.4	72.3	399	1690	N		38	N	0	N	N	N	N	0	N			N								N				N							N
17-407	Baby dessert, fruit, instant/granulated, reconstituted	Calculated from 1g of product to 2.5ml water	IFB			Renamed for IDS from Fruit desserts, reconstituted		N	0.49	3.1	2	21.8	112	474	N		9.6	N	0	N	N	N	N	0	N			N								N				N							N
17-406	Baby desserts, fruit, instant/granulated	7 varieties including fruit cocktail and fruit salad	IFB			Renamed for IDS from Fruit desserts		N	1.71	10.7	6.9	76.4	391	1660	N		33.7	N	0	N	N	N	N	0	N			N								N				N							N
17-405	Baby dessets, cereal and milk based, instant/granulated reconstituted	Calculated from 1g of product to 2.5ml water	IFB			Renamed for IDS from Cereal and milk based desserts, reconstituted		N	0.62	3.9	2.3	20.6	113	479	N		11.7	N	0	N	N	N	N	0	N			N								N				N							N
17-404	Baby dessert, cereal and milk based, instant/granulated	7 varieties including rice pudding and semolina with honey	IFB			Renamed for IDS from Cereal and milk based desserts		N	2.16	13.5	8	72	396	1678	N		41	N	0	N	N	N	N	0	N			N								N				N							N
17-403	Baby pour over sauce, vegetable based, instant/granulated, reconstituted	Calculated from 1g product to 3ml water	IFB			Renamed for IDS from Pour over sauce, vegetable based, reconstituted		N	0.48	3	2.2	18.4	100	425	N		N	N	0	N	0	N	N	0	N			N								N				N							N
17-400	Baby meal, vegetable based, instant/granulated	7 varieties including vegetable bake, vegetable casserole and vegetable hotpot	IFB			Renamed for IDS from Vegetable based meal		N	2.45	15.3	8.5	66.4	387	1637	N		20	N	0	N	Tr	N	N	0	N			N								N				N							N
17-399	Baby meal, poultry based, instant/granulated, reconstituted	Calculated from 1g of product to 3ml water	IFB			Renamed for IDS from Poultry based meal, reconstituted		N	0.69	4.3	2.1	16.4	97	411	N		3.3	N	0	N	0	N	N	0	N			N								N				N							N
17-398	Baby meal, poultry based, instant/granulated	4 varieties including chicken casserole and chicken and country vegetables	IFB			Renamed for IDS from Poultry based meal		N	2.74	17.1	8.2	65.6	388	1644	N		13	N	0	N	Tr	N	N	0	N			N								N				N							N
17-397	Baby meal, egg/cheese based, instant/granulated, reconstituted	Calculated from 1g of product to 3ml water	IFB			Renamed for IDS from Egg/cheese based meal, reconstituted		N	0.57	3.6	2.5	16.8	100	423	N		3.3	N	0	N	0	N	N	0	N			N								N				N							N
17-396	Baby meal, egg/cheese based, instant/granulated	7 varieties including cauliflower cheese, cheese and spinach mornay and egg savoury	IFB			Renamed for IDS from Egg/cheese based meal		N	2.29	14.3	10	67.3	400	1690	N		13.3	N	0	N	Tr	N	N	0	N			N								N				N							N
17-395	Baby meal, meat based, instant granulated, reconstituted	Calculated from 1g of product to 3ml water	IFB			Renamed for IDS from Meat based meal, reconstituted		N	0.66	4.1	2	16.7	97	411	N		2.6	N	0	N	0	N	N	0	N			N								N				N							N
17-394	Baby meal, meat based, instant/granulated	6 varieties including beef casserole, cottage pie and vegetables and lamb	IFB			Renamed for IDS from Meat based meal		N	2.62	16.4	8	66.7	388	1642	N		10.4	N	0	N	Tr	N	N	0	N			N								N				N							N
17-401	Baby meal, vegetable based, instant/granulated, reconstituted	Calculated from 1g of product to 3ml water	IFB			Renamed for IDS from Vegetable based meal, reconstituted		N	0.61	3.8	2.1	16.6	97	409	N		5	N	0	N	0	N	N	0	N			N								N				N							N
17-402	Baby, pour over sauce, vegetable based, instant/granulated	Assorted varieties including cheese, tomato and white sauces	IFB			Renamed for IDS from Pour over sauce, vegetable based		N	1.92	12	8.7	73.4	402	1700	N		N	N	0	N	Tr	N	N	0	N			N								N				N							N
19-308	Ham	10 samples, 9 brands; loose and prepacked including honey roast and smoked Ham. Added water 10-15%	MAA	19023	19-023	Data as 19-023 (Meat Products and Dishes Supplement and Fatty Acid Supplement)		73.2	2.94	18.4	3.3	1	107	451	0		1	N	0	N	N	N	0	0	0	0	36.6	1.1	14.73	0.44	2.08	0.06	45.54	1.37		1.39	16.85	0.51		0.52	36.06	1.08	0.54	0.02	0.87	Tr	58
19-012	Bacon rashers, back, 'tendersweet', grilled	10 samples; smoked and unsmoked, loose and prepacked British bacon	MAA					55.4	4.22	26.4	11.9	Tr	213	889	0		Tr							0	0			4.5								5				1.5						Tr	43
19-013	Bacon rashers, middle, raw	9 samples; smoked and unsmoked, loose and prepacked British and Danish bacon	MAA	222	50-350	As MPG and FA 19-013		59.9	2.43	15.2	20	0	241	998	0		0	0	0	0	0	0	0	0	0			7.3	12.28	2.23	1.43	0.26	45.31	8.23		8.6	13.59	2.27		2.5	39.31	7.14	0.21	0.04	0.76	0.14	58
19-014	Bacon rashers, middle, fried	9 samples; smoked and unsmoked, loose and prepacked British and Danish bacon	MAA	227	50-354	As MPG and FA supplements 19-014		43.6	3.74	23.4	28.5	0	350	1452	0		0	0	0	0	0	0	0	0	0			9.8	16.12	4.4	1.96	0.53	44.11	12.03		11.9	18.04	4.48		4.8	36.52	9.96	0.17	0.05	0.47	0.13	84
19-015	Bacon rashers, middle, grilled	9 samples; smoked and unsmoked, loose and prepacked British and Danish bacon	MAA	232	50-358	As MPG and FA 19-015		47.8	3.97	24.8	23.1	0	307	1276	0		0	0		0	0	0	0	0	0			8.4	12.34	2.59	1.81	0.38	45.44	9.55		10	14.1	2.96		3	38.78	8.15	0.2	0.04	0.69	0.14	83
19-016	Bacon rashers, streaky, raw	10 samples; smoked and unsmoked, loose and prepacked British and Danish bacon	MAA	223	50-351	As MPG and FA supplements 19-016		57.3	2.53	15.8	23.6	0	276	1142	0		0	0	0	0	0	0	0	0	0			8.2	14.14	3.04	1.74	0.37	45.66	9.82		10.2	15.84	3.07		3.5	37.08	7.97	0.18	0.04	0.49	0.1	65
19-018	Bacon rashers, streaky, grilled	10 samples; smoked and unsmoked, loose and prepacked British and Danish bacon	MAA	233	50-359	As MPG and FA supplements 19-018		44	3.81	23.8	26.9	0	337	1400	0		0	0	0	0	0	0	0	0	0			9.8	13.17	3.22	1.6	0.39	45.05	11.02		11.5	14.72	3.17		3.7	38.95	9.53	0.16	0.04	0.42	0.1	90
19-020	Ham, gammon joint, raw	10 samples; smoked and unsmoked, prepacked British and Danish gammon	MAA	216	50-344	As MPG 19-020		68.6	2.8	17.5	7.5	0	138	575	0		0	0	0	0	0	0	0	0	0			2.5	14.58	1.68	2.22	0.26	46.49	5.35		3.3	16.75	1.93		1.2	35.77	4.11	0.1	0.01	0.24	Tr	23
19-011	Bacon rashers, back, sweetcure, grilled	9 samples; smoked and unsmoked, loose and prepacked British and Danish bacon	MAA					52.8	3.81	23.8	17.4	1.6	258	1074	0		1.6							0	0			6.6								7.3				2.2						0.1	63
19-022	Ham, gammon rashers, grilled	5 samples; unsmoked British gammon	MAA	219	50-347	As MPG and FA supplements 19-022		58.2	4.4	27.5	9.9	0	199	834	0		0	0	0	0	0	0	0	0	0			3.4	13.3	1.23	2.09	0.19	43.35	4.01		4.1	17.86	1.65		1.7	36.93	3.42	0.2	0.06	0.7	0.06	83
19-017	Bacon rashers, streaky, fried	10 samples; smoked and unsmoked, loose and prepacked British and Danish bacon	MAA	228	50-355	As MPG 19-017		45.1	3.81	23.8	26.6	0	335	1389	0		0	0	0	0	0	0	0	0	0			9.1								11.1				4.5						2.6	78
19-021	Ham, gammon joint, boiled	10 samples; smoked and unsmoked, prepacked British and Danish gammon	MAA	217	50-345	As MPG and FA 19-021		61.2	3.73	23.3	12.3	0	204	851	0		0	0	0	0	0	0	0	0	0			4.11	14.58	1.68	2.36	0.26	46.49			5.35	16.75			1.9	35.77	4.11	0.1	0.01	0.24	0.03	83
19-002	Bacon rashers, back, dry-fried	10 samples; smoked and unsmoked, loose and prepacked British, Danish and Dutch bacon	MAA	19002				49.7	3.87	24.2	22	0	295	1225	0		0	0	0	0	0	0	0	0	0			8.3								9.2				2.8						0.1	65
50-338	Bacon, fat only, raw, average	Fat from five different cuts	MAA	211			Bacon may contain small amounts of vitamins. However, it is extremely difficult to obtain satisfactory analytical values for inclusion in the tables	12.8	0.76	4.8	80.9	0	747	3075	0		0	0	0	0	0	0	0	0	0			31.5								36.1				8.9						N	198
19-019	Bacon loin steaks, grilled	7 samples; smoked and unsmoked, loose and prepacked Danish bacon	MAA	19019		As MPG and FA 19-019		60.6	4.14	25.9	9.7	0	191	799	0		0	0	0	0	0	0	0	0	0			3.5	13.3	1.17	1.69	0.15	44.82	3.95		4.1	14.95	1.32		1.4	38.89	3.43	0.16	0.01	0.49	0.04	69
19-010	Bacon rashers, back, smoked, grilled	9 samples; loose and prepacked British and Danish bacon	MAA					50.5	3.74	23.4	22.1	0	293	1216	0		0							0	0			8.3								9.3				2.9						0.1	80
19-001	Bacon rashers, back, raw	10 samples; smoked and unsmoked, loose and prepacked British, Danish and Dutch bacon	MAA	221	50-349	As MPD and FA 19-001		63.9	2.64	16.5	16.5	0	215	891	0		0	0	0	0	0	0	0	0	0			6.2	12.99	2	1.57	0.24	44.54	6.86		6.9	14.52	2.24		2.2	40	6.16	0.14	0.02	0.52	0.1	53
19-003	Bacon rashers, back, grilled	15 samples; smoked and unsmoked, loose and prepacked British, Danish and Dutch bacon	MAA	231	50-357	As MPG and FA 19-003		50.4	3.71	23.2	21.6	0	287	1194	0		0	0	0	0	0	0	0	0	0			8.1	12.29	2.41	1.59	0.31	45.11	8.85		9	13.84	2.71		2.8	40.34	7.91	0.2	0.04	0.04	0.01	75
19-004	Bacon rashers, back, grilled crispy	10 samples; smoked and unsmoked, loose and prepacked British, Danish and Dutch bacon	MAA	19004				37.8	5.76	36	18.8	0	313	1308	0		0	0	0	0	0	0	0	0	0			7.1								7.9				2.4						0.1	68
19-007	Bacon rashers, back, fat trimmed, raw	24 samples, back fat removed. MLC data and calculation from No 8	MAA	19007		Vitamin K1 from Bolton-Smith et al Br.J. Nutr.83, 2000		69.5	3.01	18.8	6.7	0	136	568	0		0	0	0	0	0	0	0	0	0			2.5								2.8				0.9						Tr	-31
19-005	Bacon rashers, back, microwaved	15 samples; smoked and unsmoked, loose and prepacked British, Danish and Dutch bacon	MAA	19005				45.5	3.87	24.2	23.3	0	307	1274	0		0	0	0	0	0	0	0	0	0			8.8								9.8				3						0.1	84
19-006	Bacon rashers, back, dry-cured, grilled	7 samples; smoked and unsmoked, loose and prepacked British and Irish bacon	MAA					50.7	4.54	28.4	15.9	0	257	1071	0		0							0	0			6								6.7				2.1						Tr	57
19-009	Bacon rashers, back, reduced salt, grilled	6 samples; smoked and unsmoked, loose and prepacked British and Danish bacon	MAA	19009				51.6	3.86	24.1	20.6	0	282	1172	0		0	0	0	0	0	0	0	0	0			7.8								8.7				2.7						0.1	74
19-008	Bacon rashers, back, fat trimmed, grilled	15 samples; smoked and unsmoked, loose and prepacked British, Danish and Dutch bacon, back fat removed	MAA	19008				56.2	4.11	25.7	12.3	0	214	892	0		0	0	0	0	0	0	0	0	0			4.6								5.2				1.6						0.1	44
50-339	Bacon, fat only, cooked, average	Fat from five different cuts	MAA	212		Vitamin K1 from Bolton-Smith et al Br.J. Nutr.83, 2000	Bacon may contain small amounts of vitamins. However, it is extremely difficult to obtain satisfactory analytical values for inclusion in the tables	13.8	1.48	9.3	72.8	0	692	2852	0		0	0	0	0	0	0	0	0	0			28.5								32.9				7.6						N	270
18-067	Beef, sirloin steak, fried, lean and fat	Calculated from 82% lean and 16% fat	MAC					56.6	4.28	26.8	14	0	233	974	0		0	0	0	0	0	0	0	0	0		46	6							44.8	5.9			8.2	1.1					4.3	0.6	89
18-068	Beef, sirloin steak, grilled rare, lean	10 samples	MAC					67.2	4.22	26.4	6.7	0	166	697	0		0	0	0	0	0	0	0	0	0		48.8	3							47.1	2.9			3.7	0.2					3.4	0.2	64
18-069	Beef, sirloin steak, grilled rare, lean and fat	Calculated from 83% lean and 16% fat	MAC					61.7	4.02	25.1	12.8	0	216	900	0		0	0	0	0	0	0	0	0	0		48.3	5.8							46.7	5.6			3.6	0.4					3.5	0.4	74
18-070	Beef, sirloin steak, grilled medium-rare, lean	19 samples	MAC		219			63.9	4.26	26.6	7.7	0	176	737	0		0	0	0	0	0	0	0	0	0		48.8	3.4	2.75	0.19	0.96	0.07	42.85	3.03	47.1	3.3	3.71	0.26	3.7	0.3	46.73	3.3	2.05	0.14	2.41	0.17	67
18-073	Beef, sirloin steak, grilled well-done, lean and fat	Calculated from 86% lean and 13% fat	MAC					52.7	5.09	31.8	14.4	0	257	1073	0		0	0	0	0	0	0	0	0	0		48.3	6.5							46.7	6.3			3.6	0.5					3.5	0.5	87
18-071	Beef, sirloin steak, grilled medium-rare, lean and fat	Calculated from 86% lean and 12% fat	MAC					58.9	3.97	24.8	12.6	0	213	888	0		0	0	0	0	0	0	0	0	0		47.8	5.6							46.2	5.4			3.6	0.4					3.4	0.4	70
18-066	Beef, sirloin steak, fried, lean	10 samples	MAC					61.8	4.61	28.8	8.2	0	189	793	0		0	0	0	0	0	0	0	0	0		45.5	3.4							44.3	3.3			9.2	0.7					4.3	0.3	82
18-058	Beef, silverside, salted, raw, lean	Calculated from 80% lean and 19% fat	MAC	5051	50-376	As MPG 18-058		72	3.07	19.2	7	0	140	585	0		0	0	0	0	0	0	0	0	0		39.5	2.5							54.7	3.5			5.1	0.3					3.5	0.2	49
18-072	Beef, sirloin steak, grilled well-done, lean	10 samples	MAC					55.7	5.42	33.9	9.9	0	225	943	0		0	0	0	0	0	0	0	0	0		48.8	4.4							47.7	4.3			3.7	0.3					3.4	0.3	83
18-054	Beef, silverside, raw, lean	10 samples	MAC					72.2	3.81	23.8	4.3	0	134	564	0		0	0	0	0	0	0	0	0	0		42.4	1.6							51.2	2			5.5	0.2					3.5	0.1	61
18-065	Beef, sirloin steak, raw, lean and fat	Calculated from 80% lean and 18% fat	MAC	256	50-380	As MPG 18-065		64.5	3.46	21.6	12.7	0	201	837	0		0	0	0	0	0	0	0	0	0		47.3	5.6							46.1	5.5			4.1	0.5					3.7	0.4	57
18-064	Beef, sirloin steak, raw, lean	10 samples	MAC					71.5	3.76	23.5	4.5	0	135	566	0		0	0	0	0	0	0	0	0	0		48.2	2							46.9	1.9			4.4	0.2					3.7	0.2	51
18-063	Beef, sirloin joint, roasted, lean and fat	Calculated from 82% lean and 16% fat	MAC	257	50-381	As MPG 18-063		54.5	4.77	29.8	12.6	0	233	973	0		0	0	0	0	0	0	0	0	0		47.8	5.6							43.7	5.2			3.6	0.4					3.5	0.4	85
18-062	Beef, sirloin joint, roasted, lean	10 samples	MAC	258	50-382	As MPG 18-062		59.2	5.18	32.4	6.5	0	188	791	0		0	0	0	0	0	0	0	0	0		48.8	2.9							44.7	2.7			3.7	0.2					3.4	0.2	79
18-061	Beef, silverside, salted, boiled, lean and fat	Calculated from 88% lean and 11% fat	MAC	254	50-378	As MPG 18-061		56.5	4.46	27.9	12.5	0	224	937	0		0	0	0	0	0	0	0	0	0		40	4.7							53.4	6.2			4.9	0.6					3.6	0.4	73
18-059	Beef, silverside, salted, raw, lean and fat	Calculated from 80% lean and 19% fat	MAC					63.1	2.61	16.3	18	0	227	943	0		0	0	0	0	0	0	0	0	0		40.7	6.8							52.9	8.9			4.7	0.8					3.7	0.6	45
18-057	Beef, silverside, pot-roasted, lean and fat	Calculated from 85% lean and 14% fat	MAC		218			54	4.96	31	13.7	0	247	1034	0		0	0	0	0	0	0	0	0	0		44	5.6	4.21	0.54	0.93	0.12	46.99	6.02	49.4	6.3	4.18	0.54	5.1	0.7	42.07	5.39	1.9	0.24	3.12	0.4	92
18-056	Beef, silverside, pot-roasted, lean	10 samples	MAC					58.9	5.44	34	6.3	0	193	811	0		0	0	0	0	0	0	0	0	0		43.8	2.5							50.1	2.9			5.5	0.3					2.9	0.2	93
18-055	Beef, silverside, raw, lean and fat	Calculated from 80% lean and 18% fat	MAC					62.5	3.26	20.4	14.8	0	215	894	0		0	0	0	0	0	0	0	0	0		42.5	5.9							49.7	6.9			5	0.7					3.6	0.5	57
18-074	Beef, sirloin steak, from steakhouse, lean	7 samples	MAC					62.5	5.04	31.5	5.1	0	172	724	0		0	0	0	0	0	0	0	0	0		46.7	2.2							47.7	2.2			5.4	0.3					3.1	0.1	77
18-468	Beef, average, trimmed lean, raw	LGC; average of 10 different cuts	MAC	237	18-430 18-001 50-363	Data from MPG 18-001 and FA supplement 18-430 with iron from LGC 'The determination of different forms of Iron in foodstuffs' 1997, Food Surveillance Information sheet No.117.		71.9	3.6	22.5	4.3	0	129	542	0		0	0	0	0	0	0	0	0	0			1.74	4.25	0.17	1.7	0.07	44.59	1.76		1.87	5.05	0.2		0.23	44.08	1.74	1.97	0.08	3.51	0.14	58
18-060	Beef, silverside, salted, boiled, lean	Calculated from 88% lean and 11% fat	MAC	255	50-379	As MPG 18-060		60.4	4.86	30.4	6.9	0	184	772	0		0	0	0	0	0	0	0	0	0		39.5	2.5							54.7	3.4			5.1	0.3					3.5	0.2	74
18-087	Beef, topside, microwaved, lean and fat	Calculated from 89% lean and 11% fat	MAC					56.8	5.14	32.1	11.1	0	228	956	0		0	0	0	0	0	0	0	0	0		45.4	4.7							49	5.1			5.2	0.5					4.2	0.4	82
18-474	Beef, rump steak, lean only, grilled	10 samples	MAC	253	18-049 50-375	Data as MPG supplement, 18-049, with folate, iron and vitamin D data from LGC reports		62.9	4.96	31	5.9	0	177	745	0		0	0	0	0	0	0	0	0	0	0	45.9	2.5							46.2	2.5			9.2	0.5					3.3	0.2	76
18-473	Beef, rump steak, lean only, fried	10 samples	MAC	251	18-047 50-374	Data as MPG and FA Supplements 18-047, with folate from LGC 'Individual folates in foodstuffs' 1996, Food Surveillance Information Sheet No.92		61.7	4.94	30.9	6.6	0	183	770	0	0	0	0	0	0	0	0	0	0	0	0	41.4	2.41	13.46	0.81	1.41	0.09	39.43	2.38	43.2	2.52	13.87	0.84	14.9	0.9	39.8	2.41	1.63	0.1	3.27	0.2	86
18-472	Beef, rump steak, lean and fat, fried	Calculated from 87% lean and 12% fat	MAC	250	18-048 50-372	Data as MPG Supplement 18-048, with folate from LGC 'Individual folates in foodstuffs' 1996, Food Surveillance Information Sheet No.92		57.2	4.54	28.4	12.7	0	228	953	0	0	0	0	0	0	0	0	0	0	0		41.4	4.9							43.7	5.2			13.4	1.6					3.3	0.4	84
18-471	Beef, rump steak, lean and fat, raw	Calculated from 88% lean and 11% fat	MAC	249	18-044 50-371	Data as MPG Supplement 18-044. Iron from LGC 'The determination of different forms of Iron in foodstuffs' 1997 and folate from LGC 'Individual folates in foodstuffs' 1996. Vitamin K1 Bolton-Smith BrJ Nutr 83, 2000		68.2	3.31	20.7	10.1	0	174	726	0		0	0	0	0	0	0	0	0	0		45.5	4.3							46.3	4.4			6.6	0.6					3.4	0.3	60
18-470	Beef, mince, stewed	10 samples	MAC	248	18-038 50-370	Data from MPG and FA Supplements as 18-038. Iron from LGC 'The determination of different forms of Iron in foodstuffs' 1997. Vitamin D from-LGC 'Determination of 25-OH vitamin D in selected foodstuffs' 1997, Vitamin K1 Bolton-Smith BrJ Nutr 83, 2000		64.4	3.49	21.8	13.5	0	209	870	0		0	0	0	0	0	0	0	0	0	0	47.5	5.72	3.13	0.4	1.25	0.16	41.22	5.21	47.3	5.71	2.99	0.38	4.4	0.56	45.31	5.72	2.23	0.28	5.36	0.68	79
18-469	Beef, mince, raw	10 samples	MAC	247	18-036 50-369	Data from Meat, Poultry and Game and Fatty Acid Supplements 18-306, with vitamin D data from LGC 'Determination of 25-OH vitamin D in selected foodstuffs' 1997, Food Surveillance Information Sheet No.101		62	3.15	19.7	16.2	0	225	934	0		0	0	0	0	0	0	0	0	0	0	48.2	6.94	2.35	0.36	0.77	0.12	41.7	6.3	47.9	6.94	1.96	0.3	3.1	0.48	45.94	6.94	2.22	0.34	5.37	0.81	60
18-081	Beef, stewing steak, stewed, lean and fat	Calculated from 84% lean and 14% fat	MAC	260	50-384	As MPG and FA supplements 18-081		59.4	4.67	29.2	9.6	0	203	852	0		0	0	0	0	0	0	0	0	0		41.6	3.7	11.08	0.99	1	0.09	42.59	3.82	47	4.2	11.6	1.04	10.3	0.9	38.13	3.42	1.8	0.16	3.01	0.27	91
18-091	Beef, topside, roasted well-done, lean and fat	Calculated from 88% lean and 11% fat	MAC	18091				53	5.25	32.8	12.5	0	244	1020	0		0	0	0	0	0	0	0	0	0		44.9	5.2							48.5	5.7			5.1	0.6					4.1	0.5	83
18-053	Beef, rump steak, strips, stir-fried, lean and fat	Calculated from 86% lean and 13% fat	MAC					53.8	4.75	29.7	14.4	0	248	1038	0		0	0	0	0	0	0	0	0	0		41.4	5.6							43.7	5.9			13.3	1.8					3.3	0.4	91
18-090	Beef, topside, roasted well-done, lean	10 samples	MAC	18090		Vitamin K1 from Bolton-Smith et al Br.J. Nutr.83, 2000		56.9	5.79	36.2	6.3	0	202	849	0		0	0	0	0	0	0	0	0	0		45	2.6							49.1	2.8			5.4	0.3					4	0.2	88
18-088	Beef, topside, roasted medium-rare, lean	10 samples	MAC	263	50-387	As MPG 18-088		62.2	5.15	32.2	5.1	0	175	736	0		0	0	0	0	0	0	0	0	0		45	2.1							49.1	2.3			5.4	0.2					4	0.2	68
18-075	Beef, sirloin steak, from steakhouse, lean and fat	Calculated from 85% lean and 14% fat	MAC					58.3	4.74	29.6	10.7	0	215	899	0		0	0	0	0	0	0	0	0	0		46.5	4.6							47.2	4.7			5	0.5					3.2	0.3	83
18-086	Beef, topside, microwaved, lean	10 samples	MAC					60.6	5.6	35	4.6	0	181	765	0		0	0	0	0	0	0	0	0	0		45	1.9							49.1	2.1			5.4	0.2					4	0.2	85
18-085	Beef, topside, raw, lean and fat	Calculated from 84% lean and 15% fat	MAC	261	50-385	As MPG 18-085		65.8	3.26	20.4	12.9	0	198	824	0		0	0	0	0	0	0	0	0	0		45	5.4							48.3	5.8			6.2	0.8					3.3	0.4	48
18-084	Beef, topside, raw, lean	10 samples	MAC					72.8	3.68	23	2.7	0	116	491	0		0	0	0	0	0	0	0	0	0		44.3	1.1							48.3	1.2			6.8	0.2					2.9	0.1	50
18-082	Beef, stewing steak, frozen, stewed, lean	10 samples	MAC					61.4	4.75	29.7	8.5	0	195	819	0		0	0	0	0	0	0	0	0	0		40.3	3.1							45.7	3.6			13.5	1.1					2.9	0.2	85
18-080	Beef, stewing steak, stewed, lean	10 samples	MAC					61.6	5.12	32	6.3	0	185	777	0		0	0	0	0	0	0	0	0	0		40.3	2.3							45.7	2.6			13.5	0.8					2.9	0.2	91
18-079	Beef, stewing steak, pressure cooked, lean and fat	Calculated from 89% lean and 10% fat	MAC					56.3	5.44	34	9	0	217	911	0		0	0	0	0	0	0	0	0	0		40.2	3.4							45.6	3.8			12.7	1.1					3	0.3	105
18-078	Beef, stewing steak, pressure cooked, lean	10 samples	MAC					58.2	5.62	35.1	6.5	0	199	837	0		0	0	0	0	0	0	0	0	0		40.3	2.4							45.7	2.7			13.5	0.8					2.9	0.2	100
18-077	Beef, stewing steak, raw, lean and fat	Calculated from 90% lean and 9% fat	MAC	259	50-383	As MPG 18-077		70.1	3.54	22.1	6.4	0	146	613	0		0	0	0	0	0	0	0	0	0		43.9	2.6							48.4	2.9			6	0.4					4	0.2	69
18-076	Beef, stewing steak, raw, lean	10 samples	MAC					73.4	3.62	22.6	3.5	0	122	514	0		0	0	0	0	0	0	0	0	0		43.9	1.4							49	1.6			6.4	0.2					3.9	0.1	67
18-089	Beef, topside, roasted medium-rare, lean and fat	Calculated from 87% lean and 12% fat	MAC	262	50-386	As MPG and FA Supplements 18-089		57.6	4.78	29.9	11.4	0	222	930	0		0	0	0	0	0	0	0	0	0		44.9	4.8	4.1	0.44	0.99	0.11	45.15	4.81	48.5	5.2	3.99	0.43	5.1	0.5	42.93	4.57	2.01	0.21	4.12	0.44	71
18-010	Beef, braising steak, slow cooked, lean	10 samples	MAC					60	5.02	31.4	7.9	0	197	826	0		0	0	0	0	0	0	0	0	0		46.5	3.4							45.8	3.3			7.2	0.5					4.2	0.3	90
18-021	Beef, fillet steak, grilled, lean and fat	Calculated from 97% lean and 3% fat	MAC					61.6	4.59	28.7	9.5	0	200	839	0		0	0	0	0	0	0	0	0	0		49.9	4.4							43.6	3.9			6.1	0.5					3.2	0.3	72
18-020	Beef, fillet steak, grilled, lean	20 samples	MAC					62.6	4.66	29.1	8	0	188	791	0		0	0	0	0	0	0	0	0	0		49.6	3.6							43.7	3.2			6.2	0.5					3.2	0.2	71
18-019	Beef, fillet steak, fried, lean and fat	Calculated from 96% lean and 4% fat	MAC					61.9	4.48	28	8.9	0	192	805	0		0	0	0	0	0	0	0	0	0		47.3	3.9							39.5	3.3			12.3	1					4.8	0.4	83
18-018	Beef, fillet steak, fried, lean	16 samples	MAC					62.6	4.51	28.2	7.9	0	184	772	0		0	0	0	0	0	0	0	0	0		46.8	3.4							39.5	2.9			12.7	0.9					4.8	0.3	81
18-017	Beef, fillet steak, raw, lean and fat	Calculated from 94% lean and 6% fat	MAC					70.7	3.34	20.9	7.9	0	155	648	0		0	0	0	0	0	0	0	0	0		51	3.8							42.5	3.1			6	0.4					4.1	0.3	65
18-016	Beef, fillet steak, raw, lean	17 samples	MAC					72.3	3.39	21.2	6.1	0	140	586	0		0	0	0	0	0	0	0	0	0		50.6	2.8							42.7	2.4			6.2	0.3					4	0.2	61
18-015	Beef, brisket, boiled, lean and fat	Calculated from 82% lean and 15% fat	MAC	243	50-365	As MPG 18-015		51.7	4.45	27.8	17.4	0	268	1116	0		0	0	0	0	0	0	0	0	0		44.3	7.2							47.6	7.7			4.1	0.7					4.7	0.8	76
18-014	Beef, brisket, boiled, lean	10 samples	MAC		211			57.2	5.02	31.4	11	0	225	941	0		0	0	0	0	0	0	0	0	0		45.3	4.6	3.13	0.32	1.28	0.13	43.33	4.37	49.2	5	3.09	0.31	4.4	0.4	43.24	4.36	2.07	0.21	4.99	0.5	77
18-013	Beef, brisket, raw, lean and fat	Calculated from 79% lean and 19% fat	MAC	242	50-364	As MPG 18-013		61.8	2.94	18.4	16	0	218	905	0		0	0	0	0	0	0	0	0	0		44.9	6.7							47.6	7.1			4.1	0.6					4.8	0.7	53
18-022	Beef, fillet steak, from steakhouse, lean	7 samples	MAC		212			64	4.59	28.7	7	0	178	747	0		0	0	0	0	0	0	0	0	0		49.6	3.2	4.46	0.29	1.73	0.11	39.53	2.54	43.7	2.8	5.6	0.36	6.2	0.4	47.34	3.04	2.29	0.15	3.2	0.2	79
18-011	Beef, braising steak, slow cooked, lean and fat	Calculated from 88% lean and 10% fat	MAC					57.1	4.64	29	11.2	0	217	907	0		0	0	0	0	0	0	0	0	0		46	4.8							44.8	4.7			6.8	0.7					4.3	0.4	87
18-008	Beef, braising steak, braised, lean	10 samples	MAC	18008				55.5	5.5	34.4	9.7	0	225	944	0		0	0	0	0	0	0	0	0	0		46.5	4.1							45.8	4.1			7.2	0.6					4.2	0.4	100
18-009	Beef, braising steak, braised, lean and fat	Calculated from 90% lean and 9% fat	MAC	18009				53.1	5.26	32.9	12.7	0	246	1029	0		0	0	0	0	0	0	0	0	0		46.4	5.3	6.25	0.74	0.55	0.07	41.35	4.91	45.3	5.2	5.95	0.71	6.9	0.8	44.56	5.29	1.82	0.22	4.29	0.51	100
18-007	Beef, braising steak, raw, lean and fat	Calculated from 92% lean and 7% fat	MAC					69.4	3.31	20.7	8.6	0	160	670	0		0	0	0	0	0	0	0	0	0		46.7	3.8							46.8	3.8			4.9	0.4					4.9	0.4	62
18-005	Beef, average, fat, cooked	LGC; average of 8 different cuts	MAC	241	50-362 18-458	As MPG 18-005 (fatty acid data from 18-458 not integrated, data from different cuts of meat)		33.6	2.48	15.5	52.3	0	533	2199	0		0	0	0	0	0	0	0	0	0		48.7	24.3							47	23.4			3.7	1.8					4.8	2.4	97
18-004	Beef, average, extra trimmed fat, raw	MLC; weighted average of 13 different cuts	MAC					20.9	1.08	6.8	72.2	0	677	2786	0		0	0	0	0	0	0	0	0	0		48.6	33.4							39	26.8			1.8	1.2					N	N	N
18-003	Beef, average, trimmed fat, raw	LGC; average of 10 different cuts	MAC	240	50-361 18-431	As MPG 18-003 (fatty acid data in 18-431 not integrated because samples are from different cuts of meat)		35	3.02	18.9	53.6	0	558	2305	0		0	0	0	0	0	0	0	0	0		48.7	24.9							47.4	24.2			3.3	1.7					4.7	2.4	72
18-002	Beef, average, extra trimmed lean, raw	MLC; weighted average of 13 different cuts	MAC					72.5	3.45	21.6	5.1	0	132	556	0		0	0	0	0	0	0	0	0	0		42.5	2							41.8	2			3.6	0.2					N	N	N
50-377	Beef, salted, dried, raw	Ref. Wu Leung et al. (1968)	MAC	5052				29.4	8.86	55.4	1.5	0	250	1046	0		0							0	0			N								N				N							N
18-052	Beef, rump steak, strips, stir-fried, lean	10 samples	MAC	18052				57.9	5.17	32.3	8.8	0	208	875	0		0	0	0	0	0	0	0	0	0		41.4	3.3							43.2	3.5			14.9	1.2					3.3	0.3	92
18-083	Beef, stewing steak, frozen, stewed, lean and fat	Calculated from 85% lean and 13% fat	MAC					58.9	4.3	26.9	11.6	0	212	887	0		0	0	0	0	0	0	0	0	0		39.9	4.3							45.2	4.9			12.4	1.3					3	0.3	82
18-012	Beef, brisket, raw, lean	10 samples	MAC					71	3.38	21.1	6.1	0	139	584	0		0	0	0	0	0	0	0	0	0		45.3	2.5							45.5	2.5			4.4	0.2					5	0.3	54
18-041	Beef, mince, extra lean, stewed	17 samples	MAC	18041				66.6	3.95	24.7	8.7	0	177	742	0		0	0	0	0	0	0	0	0	0		47.5	3.8							47.3	3.8			4.4	0.3					5.4	0.4	75
18-050	Beef, rump steak, from steakhouse, lean	10 samples	MAC	18050				63	4.77	29.8	4.7	0	162	681	0		0	0	0	0	0	0	0	0	0		45.9	2							46.3	2			7.2	0.3					3.3	0.1	73
18-051	Beef, rump steak, from steakhouse, lean and fat	Calculated from 85% lean and 14% fat	MAC					57.9	4.4	27.5	11.4	0	213	889	0		0	0	0	0	0	0	0	0	0		45.5	4.9							46.4	4.9			6.5	0.7					3.5	0.4	74
18-006	Beef, braising steak, raw, lean	10 samples	MAC					72.1	3.49	21.8	5.7	0	139	582	0		0	0	0	0	0	0	0	0	0		47	2.4							47.5	2.5			5	0.3					4.3	0.2	63
18-023	Beef, fillet steak, from steakhouse, lean and fat	Calculated from 85% lean and 14% fat	MAC					63.5	4.56	28.5	7.8	0	184	773	0		0	0	0	0	0	0	0	0	0		49.9	3.6							42.4	3.1			6.1	0.4					3.4	0.3	81
18-046	Beef, rump steak, barbecued, lean and fat	Calculated from 91% lean and 8% fat	MAC					59.3	4.72	29.5	9.4	0	203	849	0		0	0	0	0	0	0	0	0	0		45.5	4							46.2	4.1			6.8	0.6					3.4	0.3	76
18-045	Beef, rump steak, barbecued, lean	10 samples	MAC	18045				62.4	4.99	31.2	5.7	0	176	741	0		0	0	0	0	0	0	0	0	0		45.9	2.4							46.3	2.4			7.2	0.4					3.3	0.2	76
18-042	Beef, mince patties, barbecued	10 samples	MAC					54.5	4.74	29.6	16.2	0	264	1103	0		0	0	0	0	0	0	0	0	0		47.8	7.1							47.6	7.1			3.8	0.6					5	0.7	90
18-040	Beef, mince, extra lean, raw	10 samples	MAC		216			68.1	3.5	21.9	9.6	0	174	728	0		0	0	0	0	0	0	0	0	0		48.2	4.2	3.07	0.27	1.13	0.1	40.88	3.58	46.8	4.1	2.85	0.25	4.2	0.4	45.93	4.02	2.28	0.2	5.25	0.46	56
18-039	Beef, mince, frozen, stewed	10 samples	MAC					65.5	3.09	19.3	14.1	0	204	850	0		0	0	0	0	0	0	0	0	0		47.5	6.2							47.3	6.2			4.4	0.6					5.4	0.7	58
18-037	Beef, mince, microwaved	10 samples	MAC	18037				55.3	4.22	26.4	17.5	0	263	1096	0		0	0	0	0	0	0	0	0	0		47.1	7.6							47.9	7.7			4.2	0.7					5.2	0.8	80
18-035	Beef, fore-rib/rib-roast, roasted, lean and fat, weighed with bone	Calculated from 18-034	MAC					41.8	3.9	24.4	17.1	0	252	1048	0		0	0	0	0	0	0	0	0	0		48.3	7.7							48.2	7.7			3.6	0.6					4.4	0.7	70
18-029	Beef, fore-rib/rib-roast, raw, lean and fat	Calculated from 75% lean and 25% fat	MAC	244	50-366	As MPG 18-029		61.4	3.01	18.8	19.8	0	253	1052	0		0	0	0	0	0	0	0	0	0		48.1	8.9							47.6	8.8			3.8	0.7					4.2	0.8	59
18-026	Beef, flank, pot-roasted, lean	6 samples	MAC					53.7	5.09	31.8	14	0	253	1059	0		0	0	0	0	0	0	0	0	0		44.2	5.7							50.5	6.5			4.5	0.6					4.1	0.5	91
18-043	Beef, rump steak, raw, lean	10 samples	MAC					72.7	3.52	22	4.1	0	125	526	0		0	0	0	0	0	0	0	0	0		45.9	1.7							46.3	1.7			7.2	0.3					3.3	0.1	59
18-024	Beef, flank, raw, lean	6 samples	MAC					68.8	3.63	22.7	9.3	0	175	730	0		0	0	0	0	0	0	0	0	0		44.2	3.8							50.5	4.3			4.5	0.4					4.1	0.3	58
18-034	Beef, fore-rib/rib-roast, roasted, lean and fat	Calculated from 78% lean and 22% fat	MAC	245	50-367	As MPG 18-034		49.8	4.64	29.1	20.4	0	300	1250	0		0	0	0	0	0	0	0	0	0		48.1	9.2							47.5	9.1			3.9	0.7					4.2	0.8	83
18-025	Beef, flank, raw, lean and fat	Calculated from 76% lean and 23% fat	MAC					60.2	3.15	19.7	20.8	0	266	1105	0		0	0	0	0	0	0	0	0	0		44.6	8.7							49.5	9.6			4.2	0.8					4.2	0.8	60
18-028	Beef, fore-rib/rib-roast, raw, lean	10 samples	MAC					71.7	3.44	21.5	6.5	0	145	606	0		0	0	0	0	0	0	0	0	0		48.2	2.9							47.3	2.8			4.1	0.2					4	0.2	56
18-027	Beef, flank, pot-roasted, lean and fat	Calculated from 76% lean and 21% fat	MAC		213			47.4	4.34	27.1	22.3	0	309	1286	0		0	0	0	0	0	0	0	0	0		43.7	9.1	3.2	0.67	0.92	0.19	45.27	9.43	48.6	10.1	2.64	0.55	4.1	0.9	41.6	8.67	2.06	0.43	4.07	0.85	88
18-030	Beef, fore-rib/rib-roast, microwaved, lean	10 samples	MAC					52	5.6	35	11.4	0	243	1017	0		0	0	0	0	0	0	0	0	0		48.2	5							47.3	4.9			4.1	0.4					4	0.4	85
18-031	Beef, fore-rib/rib-roast, microwaved, lean and fat	Calculated from 78% lean and 22% fat	MAC					46.8	4.86	30.4	20.5	0	306	1275	0		0	0	0	0	0	0	0	0	0		48.1	9.2							47.6	9.1			3.9	0.7					4.2	0.8	87
18-032	Beef, fore-rib/rib-roast, microwaved, lean and fat, weighed with bone	Calculated from no. 31	MAC					38.8	4.03	25.2	17	0	254	1057	0		0	0	0	0	0	0	0	0	0		39.4	7.7							39	7.7			3.2	0.6					3.4	0.7	72
18-033	Beef, fore-rib/rib-roast, roasted, lean	10 samples	MAC	246	50-368	As MPG 18-033		55.9	5.33	33.3	11.4	0	236	988	0		0	0	0	0	0	0	0	0	0		48.2	5.1							47.3	5			4.1	0.4					4	0.4	81
18-331	Chicken, meat, average, roasted	Calculated from 46% light meat and 54% dark meat from fresh and frozen chicken	MCA	321	50-438	As MPG 18-331		65.3	4.37	27.3	7.5	0	177	742	0		0	0	0	0	0	0	0	0	0		29.1	2.1							48.1	3.4			21	1.5					1.1	0.1	105
18-332	Chicken, skin, dry, roasted/grilled	34 samples; crisply roasted	MCA	18332	18-448	As MPG 18-332 with fatty acids from FA 18-448		31.1	3.45	21.5	46.1	0	501	2070	0		0	0	0	0	0	0	0	0	0		29.7	12.9							51.6	22.5			17.6	7.7					1.5	0.6	170
18-329	Chicken, dark meat, roasted	19 samples of a mixture of fresh and frozen chicken	MCA	324	50-441	As MPG and FA supplements 18-329		63.9	3.9	24.4	10.9	0	196	819	0		0	0	0	0	0	0	0	0	0		28.4	2.9	17.26	0.6	3.89	0.13	45.74	1.58	49.2	5.1	20.83	0.72	20.8	2.2	29.37	1.02	0.46	0.02	0.81	0.08	120
18-333	Chicken, skin, moist, roasted/grilled	32 samples	MCA					41.6	2.72	17	42.6	0	452	1867	0		0	0	0	0	0	0	0	0	0		29.7	12							51.6	20.8			17.6	7.1					1.5	0.6	135
18-328	Chicken, portions, deep-fried, meat and skin, weighed with bone	Calculated from 18-327	MCA					38.2	2.98	18.6	11.6	0	179	745	0		0	0	0	0	0	0	0	0	0		29.2	3.2							50.6	5.5			18.7	2					2.1	0.2	94
18-330	Chicken, light meat, roasted	19 samples of a mixture of fresh and frozen chicken	MCA	323	50-440	As MPG and FA supplements 18-330, Vitamin K1 from Bolton-Smith et al Br. J. Nutr. 83, 2000		66.9	4.83	30.2	3.6	0	153	645	0		0	0	0	0	0	0	0	0	0		29.8	1	17.57	1.81	3.22	0.33	48.54	5	46.8	1.6	20.69	2.13	21.2	0.7	28.08	2.89	0.35	0.04	1.37	0.05	82
18-327	Chicken, portions, deep-fried, meat and skin	10 samples of wing quarters, leg quarters and chicken halves from fish and chip shops	MCA					55.5	4.3	26.9	16.8	0	259	1079	0		0	0	0	0	0	0	0	0	0		29.2	4.6							50.6	8			18.7	3					2.1	0.3	135
18-325	Chicken, breast, grilled, meat and skin	Calculated from 92% light meat and 8% skin from fresh and frozen chicken	MCA					64.8	4.63	28.9	6.4	0	173	728	0		0	0	0	0	0	0	0	0	0		15.1	0.9							23.5	1.4			10.8	0.7					0.7	Tr	90
18-324	Chicken, breast, grilled with skin, meat only	17 samples	MCA					68	4.76	29.8	3.1	0	147	621	0		0	0	0	0	0	0	0	0	0		30	0.9							45.4	1.3			22	0.6					1	Tr	84
18-334	Chicken, drumsticks, roasted, meat only	20 samples of a mixture of fresh and frozen drumsticks	MCA					66.2	4.25	26.6	5.1	0	152	640	0		0	0	0	0	0	0	0	0	0		28.4	1.4							49.2	2.4			20.8	1					0.8	Tr	135
18-347	Whole chicken, corn-fed, roasted, meat and skin, weighed with bone	Calculated from 18-346	MCA					37	2.3	14.4	7.9	0	129	537	0		0	0	0	0	0	0	0	0	0		30.4	2.7							46.7	4.1			20.9	1.8					0.6	0.1	65
18-323	Chicken, breast, grilled without skin, meat only	10 samples	MCA	18323				66.6	5.11	32	2.2	0	148	626	0		0	0	0	0	0	0	0	0	0		30.8	0.6	16.32	0.41	4.25	0.11	44.96	1.13	46.4	1	20.63	0.52	19.7	0.4	29.99	0.75	0.39	0.01	1.18	0.03	94
18-322	Chicken, wing quarter, casseroled, meat and skin, weighed with bone	Calculated from 18-321	MCA					42.9	2.61	16.3	8.4	0	141	588	0		0	0	0	0	0	0	0	0	0		29.4	2.3							49	3.9			19.5	1.5					1.3	0.1	66
18-326	Chicken, breast, strips, stir-fried	10 samples	MCA	18326				65.9	4.76	29.7	4.6	0	161	677	0		0	0	0	0	0	0	0	0	0		N	N							N	N			N	N					N	N	87
18-342	Whole chicken, roasted, meat and skin, weighed with bone	Calculated from 18-341	MCA					38.6	2.66	16.6	7.9	0	138	575	0		0	0	0	0	0	0	0	0	0		29.2	2.2							48.6	3.6			20.5	1.5					1.1	0.1	71
18-311	Chicken, drumsticks, casseroled, meat and skin	Calculated from 85% dark meat and 15% skin from fresh and frozen chicken	MCA					63.7	3.57	22.3	14.2	0	217	905	0		0	0	0	0	0	0	0	0	0		28.6	3.8							49.3	6.6			20.5	2.8					1.4	0.2	125
18-321	Chicken, wing quarter, casseroled, meat and skin	Calculated from 60% light meat, 21% dark meat and 19% skin	MCA	18321	18-450	As MPG 18-321 (note that fatty acid data is available for a mixture of casseroled dark meat, not only wings, in obsoleted FA 18-450)		64	3.9	24.4	12.5	0	210	877	0		0	0	0	0	0	0	0	0	0		29.4	3.5							49	5.8			19.5	2.3					1.3	0.1	99
18-488	Chicken, meat only, average, raw	Calculated from 44% light meat and 56% dark meat	MCA	314	18-291 50-431	As MPG Supplement 18-291, with folate from LGC 'Individual folates in foodstuffs' 1996, Food Surveillance Information Sheet No.92		75.1	3.57	22.3	2.1	0	108	457	0		0	0	0	0	0	0	0	0	0		29.1	0.6							48.1	1			21	0.4					1.1	Tr	90
18-451	Chicken, fried, meat only, takeaway	10 samples from different outlets	MCA	18451	266	This data is from fatty acids supplement only, full, unevaluated analytical data is available from the Food Standards Agency's library. See 18-327 for full composition of chicken portions, deep fried, meat and skin					9.7																		15.58	1.43	3.23	0.3	48.58	4.44			18.47	1.69			28.9	2.64	0.34	0.03	2.11	0.19
19-118	Chicken breast in crumbs, chilled, fried	4 samples	MCA	50444	50-444	As MPD 19-118		53.2	2.88	18	12.7	14.8	242	1013	14		0.8	N	Tr	N	N	N	Tr	0	-0.7			2.1								5.3				4.6						0.4	-33
18-346	Whole chicken, corn-fed, roasted, meat and skin	Calculated from 40% light meat, 43% dark meat and 17% skin	MCA					61.7	3.84	24	13.2	0	215	896	0		0	0	0	0	0	0	0	0	0		30.4	3.8							46.7	5.8			20.9	2.6					0.6	0.1	110
18-345	Chicken, corn-fed, roasted, meat only	Calculated from 48% light meat and 52% dark meat	MCA					66.7	3.98	24.9	7.2	0	164	690	0		0	0	0	0	0	0	0	0	0		30.6	2.1							45.7	3.1			21.5	1.5					0.5	Tr	99
18-343	Chicken, corn-fed, roasted, dark meat only	6 samples	MCA					66.1	3.84	24	9.8	0	185	772	0		0	0	0	0	0	0	0	0	0		30.3	2.8							46.5	4.3			21.4	2					0.4	Tr	120
18-335	Chicken, drumsticks, roasted, meat and skin	Calculated from 89% dark meat and 11% skin from fresh and frozen chicken	MCA	18335				63	4.14	25.8	9.1	0	185	775	0		0	0	0	0	0	0	0	0	0		28.6	2.5							49.5	4.3			20.5	1.8					0.9	0.1	135
18-341	Whole chicken, roasted, meat and skin	Calculated from 40% light meat, 47% dark meat and 13% skin from fresh and frozen chicken	MCA					61.3	4.21	26.3	12.5	0	218	910	0		0	0	0	0	0	0	0	0	0		29.2	3.4							48.6	5.7			20.5	2.4					1.1	0.1	110
18-340	Chicken, wing quarter, roasted, meat and skin, weighed with bone	Calculated from 18-339	MCA					31.7	2.1	13.1	7.5	0	120	500	0		0	0	0	0	0	0	0	0	0		29.5	2.1							47.9	3.4			20.6	1.5					1.3	0.1	53
18-339	Chicken, wing quarter, roasted, meat and skin	20 samples	MCA	18339				59.9	3.97	24.8	14.1	0	226	943	0		0	0	0	0	0	0	0	0	0		29.5	3.9							48	6.4			20.6	2.7					1.3	0.2	100
18-338	Chicken, leg quarter, roasted, meat and skin, weighed with bone	Calculated from 18-337	MCA					31.1	1.71	10.7	8.6	0	120	500	0		0	0	0	0	0	0	0	0	0		28.7	2.3							48.7	4			20.1	1.6					1	0.1	60
18-337	Chicken, leg quarter, roasted, meat and skin	20 samples	MCA	18337				60.9	3.34	20.9	16.9	0	236	981	0		0	0	0	0	0	0	0	0	0		28.7	4.6							48.7	7.8			20.1	3.2					1	0.2	115
18-336	Chicken, drumsticks, roasted, meat and skin, weighed with bone	Calculated from 18-335	MCA					39.7	2.6	16.2	5.7	0	116	486	0		0	0	0	0	0	0	0	0	0		28.6	1.5							49.5	2.7			20.5	1.1					0.9	Tr	86
18-344	Chicken, corn-fed, roasted, light meat only	6 samples	MCA					67.4	4.13	25.8	4.2	0	141	595	0		0	0	0	0	0	0	0	0	0		30.8	1.2							44.9	1.8			21.7	0.9					0.5	Tr	76
18-302	Chicken, corn-fed, raw, skin only	6 samples	MCA					39.8	1.61	10.1	52.7	0	514	2120	0		0	0	0	0	0	0	0	0	0		30.6	15.2							47.8	23.8			20.3	10.1					0.6	0.3	140
18-313	Chicken, leg quarter, casseroled, meat only	Calculated from 25% light meat and 75% dark meat from fresh and frozen chicken	MCA					66.9	4	25	8.4	0	176	736	0		0	0	0	0	0	0	0	0	0		28.7	2.3							48.7	3.9			20.7	1.6					1.3	0.1	115
18-320	Chicken, wing quarter, casseroled, meat only	Calculated from 74% light meat and 26% dark meat from fresh and frozen chicken	MCA					67.7	4.3	26.9	6.3	0	164	690	0		0	0	0	0	0	0	0	0	0		29.3	1.7							48.4	2.9			19.9	1.2					1.2	0.1	97
18-289	Chicken, dark meat, raw	31 samples	MCA	317	50-434	As MPG and FA supplements 18-289, Vitamin K1 from Bolton-Smith et al Br.J. Nutr.83, 2000		75.8	3.34	20.9	2.8	0	109	459	0		0	0	0	0	0	0	0	0	0		28.4	0.8	17.57	0.46	3.31	0.09	48.54	1.28	49.2	1.3	20.69	0.55	20.8	0.6	28.08	0.74	Tr	Tr	0.81	0.02	105
18-290	Chicken, light meat, raw	31 samples	MCA	316	50-433	As MPG and FA 18-290		74.2	3.84	24	1.1	0	106	449	0		0	0	0	0	0	0	0	0	0		29.8	0.3	17.26	0.18	3.98	0.04	45.74	0.48	46.8	0.5	20.83	0.22	21.2	0.2	29.83	0.31	0.46	Tr	1.37	0.01	70
18-292	Chicken, skin, raw	25 samples	MCA		259			42.7	1.55	9.7	48.3	0	474	1953	0		0	0	0	0	0	0	0	0	0		29.7	13.6	14.68	6.71	2.95	1.35	50.49	23.06	51.6	23.6	17.28	7.89	17.6	8.1	29.33	13.4	0.38	0.17	1.47	0.67	135
18-293	Chicken, leg quarter, raw, meat and skin	Calculated from 77% dark meat and 23% skin	MCA					68.1	2.93	18.3	13.3	0	193	803	0		0	0	0	0	0	0	0	0	0		28.7	3.6							49.8	6.3			20.1	2.5					1	0.1	110
18-294	Chicken, leg quarter, raw, meat and skin, weighed with bone	Calculated from 18-293	MCA					47	2.02	12.6	9.2	0	133	555	0		0	0	0	0	0	0	0	0	0		28.7	2.5							49.8	4.3			20.1	1.7					1	0.1	77
18-295	Chicken, wing quarter, raw, meat and skin	Calculated from 65% light meat, 11% dark meat and 24% skin	MCA					67	3.25	20.3	12.4	0	193	804	0		0	0	0	0	0	0	0	0	0		29.7	3.5							48.2	5.6			20	2.3					1.3	0.2	89
18-296	Chicken, wing quarter, raw, meat and skin, weighed with bone	Calculated from 18-295	MCA					44.2	2.14	13.4	8.2	0	127	531	0		0	0	0	0	0	0	0	0	0		29.7	2.3							48.2	3.7			20	1.5					1.3	0.1	59
18-297	Whole chicken, raw	Calculated from 33% light meat, 42% dark meat and 25% skin	MCA					66.8	3.06	19.1	13.8	0	201	835	0		0	0	0	0	0	0	0	0	0		29.2	3.8							49	6.4			20.1	2.6					1.2	0.2	100
18-298	Whole chicken, raw, weighed with bone	Calculated from 18-297	MCA					43.4	1.98	12.4	9	0	131	544	0		0	0	0	0	0	0	0	0	0		29.2	2.5							49	4.2			20.1	1.7					1.2	0.1	66
18-299	Chicken, corn-fed, raw, dark meat only	6 samples	MCA	18299	18-453	As MPG 18-299 with fatty acids as FA 18-453		72.5	3.12	19.5	7.2	0	143	599	0		0	0	0	0	0	0	0	0	0		30.4	2.1	19.37	1.32	1.96	0.13	6.09	3.14	46.5	3.2	21.37	1.46	21.4	1.5	30.12	2.06	0.26		0.42	0.03	100
18-301	Chicken, corn-fed, raw, meat only	Calculated from 54% light meat and 46% dark meat	MCA					73	3.42	21.4	4.8	0	129	541	0		0	0	0	0	0	0	0	0	0		30.6	1.4							45.6	2.1			21.6	1					0.5	Tr	85
18-303	Whole chicken, corn-fed, raw	Calculated from 42% light meat, 35% dark meat and 23% skin	MCA					65.3	3.01	18.8	15.9	0	218	908	0		0	0	0	0	0	0	0	0	0		30.6	4.6							46.1	6.9			21.3	3.2					0.5	0.1	98
18-310	Chicken, drumsticks, casseroled, meat only	Calculated from dark meat	MCA					66.5	3.89	24.3	9.7	0	185	772	0		0	0	0	0	0	0	0	0	0		28.4	2.6							48.9	4.5			21	1.9					1.4	0.1	135
18-319	Chicken, thighs, diced, casseroled, meat only	10 samples of skinless thighs	MCA					65.6	4.1	25.6	8.6	0	180	756	0		0	0	0	0	0	0	0	0	0		28.9	2.4							46.2	3.8			23	1.9					0.6	Tr	130
18-318	Chicken, thighs, casseroled, meat and skin, weighed with bone	Calculated from 18-317	MCA					51.8	2.85	17.8	13.5	0	193	802	0		0	0	0	0	0	0	0	0	0		28.7	3.7							49.5	6.3			20.3	2.6					1.4	0.2	100
18-317	Chicken, thighs, casseroled, meat and skin	Calculated from 77% dark meat and 23% skin from fresh and frozen chicken	MCA	18317	18-450	As MPG 18-317 (Note that fatty acid data is available for a mixture of types of casseroled chicken portions , not only the thighs, in obsoleted 18-450)		62.4	3.44	21.5	16.3	0	233	969	0		0	0	0	0	0	0	0	0	0		28.7	4.4							49.5	7.6			20.3	3.1					1.4	0.2	120
18-316	Chicken, skin, casseroled	20 samples	MCA					48.6	2.14	13.4	39.3	0	407	1680	0		0	0	0	0	0	0	0	0	0		29.7	11							51.6	19.1			17.6	6.5					1.5	0.5	105
18-315	Chicken, leg quarter, casseroled, meat and skin, weighed with bone	Calculated from 18-314	MCA					40.1	2.3	14.4	8.8	0	137	570	0		0	0	0	0	0	0	0	0	0		28.9	2.4							49.2	4.1			20.1	1.7					1.4	0.1	72
18-300	Chicken, corn-fed, raw, light meat only	6 samples	MCA	18300	18-452	As MPG 18-300 and FA supplement 18-452		73.4	3.69	23	2.8	0	118	496	0		0	0	0	0	0	0	0	0	0		30.8	0.8	19.19	0.51	2.32	0.06	44.52	1.19	44.9	1.2	21.56	0.57	21.7	0.6	30.48	0.81	0.3	0.01	0.52	0.01	70
18-312	Chicken, drumsticks, casseroled, meat and skin, weighed with bone	Calculated from 18-311	MCA					41.4	2.32	14.5	9.2	0	141	587	0		0	0	0	0	0	0	0	0	0		28.6	2.6							49.3	4.5			20.5	1.9					1.4	0.1	80
18-304	Whole chicken, corn-fed, raw, weighed with bone	Calculated from 18-303	MCA					42.4	1.95	12.2	10.3	0	142	589	0		0	0	0	0	0	0	0	0	0		30.6	3							46.1	4.5			21.3	2.1					0.5	0.1	64
18-309	Chicken, breast, casseroled, meat and skin, weighed with bone	Calculated from 18-308	MCA					59.2	3.87	24.2	7.6	0	165	693	0		0	0	0	0	0	0	0	0	0		29.7	2.1							48.6	3.5			19.4	1.4					1.2	0.1	83
18-308	Chicken, breast, casseroled, meat and skin	Calculated from 90% light meat and 10% skin from fresh and frozen chicken	MCA	18308	18-449	As MPG 18-308 (chicken, fresh, casseroled with skin, light meat FA 18-449 not integrated, different samples and values)		65.8	4.3	26.9	8.5	0	184	772	0		0	0	0	0	0	0	0	0	0		29.7	2.4							48.6	3.9			19.4	1.6					1.2	0.1	92
18-307	Chicken, breast, casseroled, meat only	Calculated from light meat from fresh and frozen chicken	MCA	18307				67.7	4.54	28.4	5.2	0	160	675	0		0	0	0	0	0	0	0	0	0		29.6	1.5							48.3	2.4			19.6	1					1.1	0.1	90
18-306	Poussin, raw, meat and skin, weighed with bone	Calculated from 18-305	MCA					38.7	1.78	11.1	8.1	0	117	488	0		0	0	0	0	0	0	0	0	0		29.3	2.2							49	3.7			20.1	1.5					1.2	0.1	58
18-305	Poussin, raw, meat and skin	Calculated from 34% light meat, 40% dark meat and 26% skin	MCA					66.8	3.06	19.1	13.9	0	202	839	0		0	0	0	0	0	0	0	0	0		29.3	3.8							49	6.4			20.1	2.6					1.2	0.2	100
18-314	Chicken, leg quarter, casseroled, meat and skin	Calculated from 21% light meat, 62% dark meat and 17% skin from fresh and frozen chicken	MCA					63.6	3.66	22.9	13.9	0	217	904	0		0	0	0	0	0	0	0	0	0		28.9	3.8							49.2	6.5			20.1	2.6					1.4	0.2	115
18-489	Duck, raw, meat only	19 samples, meat from dressed carcase	MCC	327	18-369 40-327 50-445 18-461	Data as MPG Supplement 18-369 and FA 18-461, with selenium from SAC 'Analysis of foods for Selenium' 1994 MAFF Project 2B006.		74.8	3.15	19.7	6.5	0	137	575	0		0	0	0	0	0	0	0	0	0		32.7	2	14.4	0.88	1.4	0.09	50.7	3.11	51.6	3.2	15.6	0.96	15.8	1	32.7	2.01	0	0	1.1	0.1	110
18-495	Duck, raw, meat only, weighed with fat, skin and bone	Calculated from 18-489	MCC	18370	18-370	Data as MPG Supplement 18-370 , with selenium calculated from SAC 'Analysis of foods for Selenium' 1994 MAFF Project 2B006.		20.9	0.88	5.5	1.8	0	38	160	0		0	0	0	0	0	0	0	0	0		32.7	0.6							51.6	0.9			15.8	0.3					1.1	Tr	30
18-371	Duck, raw, meat, fat and skin	10 samples; meat, fat and skin = 0.57 of dressed carcase	MCC	328	50-446 18-462	As MPG 18-371. Additional fatty acid data from a different sample is available from 18-462.		49.7	2.1	13.1	37.3	0	388	1603	0		0	0	0	0	0	0	0	0	0		30.3	10.7							53.9	19			15.9	5.6					1	0.4	72
18-490	Duck, crispy, chinese style	10 samples from chinese takeaways, seasoned roasted duck	MCC	18490		Aspland and James Ltd, 1997, Nutrient analysis of ethnic and takeaway foods, Food Surveillance Information Sheet No.147		44	4.46	27.9	24.2	0.3	331	1375	0	0.3	0	0	0	0	0	0	0	0	0	0		-7.2								-12.3				-3.4						-0.2	-63
18-373	Duck, roasted, meat only, weighed with fat, skin and bone	Calculated from 18-372	MCC					13	0.85	5.3	2.2	0	41	172	0		0	0	0	0	0	0	0	0	0		33.5	0.7							53	1.1			13.6	0.3					1.4	Tr	25
18-372	Duck, roasted, meat only	10 samples from dressed carcase	MCC	329	50-447 18-463	As MPG 18-372 and FA 18-463		62.1	4.05	25.3	10.4	0	195	815	0		0	0	0	0	0	0	0	0	0		33.5	3.3	12.5	1.23	1.1	0.11	51.9	5.1	53	5.2	13.3	1.31	13.6	1.3	33.5	3.29	0	0	1.4	0.1	115
18-374	Duck, roasted, meat, fat and skin	20 samples; meat, fat and skin = 0.42 of dressed carcase	MCC	330	50-448 14-464	As MPG 18-374 (fatty acid data from a different sample with a higher fat content is available in 18-464)		42.6	3.2	20	38.1	0	423	1750	0		0	0	0	0	0	0	0	0	0		31.8	11.4							53.6	19.3			14.6	5.3					1.1	0.4	99
18-375	Goose, raw, meat, fat and skin	5 samples; meat, fat and skin = 0.66 of dressed carcase	MCE					50.2	2.64	16.5	32.8	0	361	1494	0		0	0	0	0	0	0	0	0	0		-30.6	-9.5							-55.8	-17.3			-11.9	-3.7					Tr	Tr	-80
18-376	Goose, roasted, meat, fat and skin	5 samples; meat, fat and skin = 0.65 of dressed carcase	MCE	331	50-449	As MPG 18-376		51.1	4.4	27.5	21.2	0	301	1252	0		0	0	0	0	0	0	0	0	0		-32.9	-6.6							-49.4	-9.9			-12	-2.4					Tr	Tr	-91
18-377	Grouse, roasted, meat only	10 samples, meat from dressed carcase	MCG	332	50-450	As MPG 18-377		69	4.42	27.6	2	0	128	543	0		0	0	0	0	0	0	0	0	0		24.6	0.5							13	0.2			62.2	1.2					Tr	Tr	N
18-378	Grouse, roasted, meat only, weighed with bone	Calculated from roast, meat only 18-377	MCG	333	50-451	As MPG 18-378		31.7	2.03	12.7	0.9	0	59	249	0		0	0	0	0	0	0	0	0	0		24.6	0.2							13	0.1			62.2	0.5					Tr	Tr	N
18-379	Hare, stewed, meat only	Meat from dressed carcase	MEA	348	50-466	As MPG 18-379		60.7	4.78	29.9	8	0	192	804	0		0	0	0	0	0	0	0	0	0		N	N							N	N			N	N					N	Tr	N
18-380	Hare, stewed, meat only, weighed with bone	Calculated from 18-379	MEA	349	50-467	As MPG 18-380		44.3	3.48	21.8	5.8	0	139	585	0		0	0	0	0	0	0	0	0	0		N	N							N	N			N	N					N	Tr	N
18-106	Lamb, best end neck cutlets, barbecued, lean and fat, weighed with bone	Calculated from 18-105	MAE					35	2.8	17.5	19.6	0	246	1023	0		0	0	0	0	0	0	0	0	0		51.8	9.5							40	7.1			5.4	1					8.8	1.6	71
18-111	Lamb, breast, raw, lean	10 samples	MAE					66	3.14	19.6	11.2	0	179	748	0		0	0	0	0	0	0	0	0	0		50.9	5.2							41.3	4.2			5.2	0.5					9.6	1	76
18-110	Lamb, best end neck cutlets, grilled, lean and fat, weighed with bone	Calculated from 18-109	MAE	281	50-401	As MPG 18-110		33.2	2.82	17.6	21	0	259	1076	0		0	0	0	0	0	0	0	0	0		52	10.4							40	8.1			5.4	1.1					8.9	1.8	76
18-100	Lamb, average, trimmed fat, cooked	LGC; average of 8 different cuts	MAE	270	50-389 18-434	As MPG 18-100		28.3	2.64	15.4	56.3	0	568	2345	0		0	0	0	0	0	0	0	0	0		53	28.4							40.2	21.6			4.4	2.4					9.8	5.3	100
18-109	Lamb, best end neck cutlets, grilled, lean and fat	Calculated from 68% lean and 32% fat	MAE	280	50-400	As 18-109		46.1	3.91	24.5	29.9	0	367	1523	0		0	0	0	0	0	0	0	0	0		52	14.5							40	11.2			5.4	1.5					8.9	2.5	105
18-108	Lamb, best end neck cutlets, grilled, lean, weighed with fat and bone	Calculated from 18-107	MAE	283	50-403	As MPG 18-108		27.6	2.19	13.7	6.6	0	114	477	0		0	0	0	0	0	0	0	0	0		51.1	3.1							40.4	2.4			5.6	0.3					8.7	0.5	48
18-107	Lamb, best end neck cutlets, grilled, lean	33 samples	MAE	282	50-402	As MPG 18-107		57.4	4.56	28.5	13.8	0	238	995	0		0	0	0	0	0	0	0	0	0		51.1	6.5							40.4	5.1			5.6	0.7					8.7	1.1	100
18-112	Lamb, breast, raw, lean and fat	Calculated from 66% lean and 33% fat	MAE	271	50-391	As MPG 18-112		54.8	2.59	16.2	24.7	0	287	1189	0		0	0	0	0	0	0	0	0	0		51.7	11.9							40.7	9.4			5	1.2					9.8	2.3	80
18-105	Lamb, best end neck cutlets, barbecued, lean and fat	Calculated from 73% lean and 27% fat	MAE					48.6	3.88	24.3	27.2	0	342	1420	0		0	0	0	0	0	0	0	0	0		51.8	13.2							40	10.2			5.4	1.4					8.8	2.2	98
18-104	Lamb, best end neck cutlets, barbecued, lean, weighed with fat and bone	Calculated from 18-103	MAE					29.8	2.26	14.1	7.1	0	120	502	0		0	0	0	0	0	0	0	0	0		51.1	3.3							40.4	2.6			5.6	0.4					8.7	0.6	50
18-103	Lamb, best end neck cutlets, barbecued, lean	10 samples	MAE		228			58.5	4.43	27.7	13.9	0	236	985	0		0	0	0	0	0	0	0	0	0		51.1	6.5	3.69	0.47	1.95	0.25	33.2	4.24	40.4	5.2	4.26	0.54	5.7	0.7	49.06	6.26	2.04	0.26	8.65	1.1	98
18-113	Lamb, breast, roasted, lean	10 samples	MAE	273	50-393	As MPG 18-113		54.4	4.27	26.7	18.5	0	273	1138	0		0	0	0	0	0	0	0	0	0		50.7	8.6							41.1	7			5.4	0.9					9.3	1.6	95
18-101	Lamb, best end neck cutlets, raw, lean and fat	Calculated from 66% lean and 34% fat	MAE	279	50-399	As MPG 18-101		53.9	2.61	16.3	27.9	0	316	1309	0		0	0	0	0	0	0	0	0	0		52	13.6							39.8	10.4			5.4	1.4					8.7	2.3	76
18-099	Lamb, average, extra trimmed fat, raw	MLC; weighted average of 7 different cuts	MAE					15.4	1.04	6.5	77.2	0	721	2967	0		0	0	0	0	0	0	0	0	0		N	N							N	N			N	N					N	N	N
18-098	Lamb, average, trimmed fat, raw	LGC; average of 8 different cuts	MAE	269	50-388 18-433	As MPG 18-098		34.7	2.13	13.3	51.6	0	518	2135	0		0	0	0	0	0	0	0	0	0		53.5	26.3							39.7	19.5			4.6	2.3					9.8	4.8	92
18-097	Lamb, average, extra trimmed lean, raw	MLC; weighted average of 7 different cuts	MAE					71.6	3.21	20	7.5	0	148	618	0		0	0	0	0	0	0	0	0	0		N	N							N	N			N	N					N	N	N
18-102	Lamb, best end neck cutlets, raw, lean and fat, weighed with bone	Calculated from 18-101	MAE					39.3	1.91	11.9	20.4	0	231	957	0		0	0	0	0	0	0	0	0	0		52	9.9							39.8	7.6			5.4	1					8.7	1.7	56
18-176	Lamb, shoulder, half knuckle, braised, lean and fat	Calculated from 74% lean and 26% fat	MAE					53.7	3.66	22.9	23.4	0	302	1255	0		0	0	0	0	0	0	0	0	0		49.2	10.8							42.6	9.3			5.7	1.3					8.5	1.9	94
18-166	Rack of lamb, raw, lean and fat	Calculated from 69% lean and 31% fat	MAE					57.3	2.76	17.3	23.8	0	283	1175	0		0	0	0	0	0	0	0	0	0		51.8	11.5							39.9	8.9			5.5	1.2					8.6	1.9	75
18-185	Lamb, stewing, pressure cooked, lean and fat	Calculated from 82% lean and 18% fat	MAE			As MPG renamed from Stewing lamb, pressure cooked, lean and fat		53.5	4.11	25.7	20.9	0	291	1210	0		0	0	0	0	0	0	0	0	0		49.1	9.6							41.1	8			7.1	1.4					8	1.6	98
18-184	Lamb, stewing, pressure cooked, lean	10 samples	MAE	18184		As MPG renamed from Stewing lamb, pressure cooked, lean		56.6	4.59	28.7	14.8	0	248	1036	0		0	0	0	0	0	0	0	0	0		48.3	6.5							41.3	5.6			7.6	1					7.7	1	100
18-183	Lamb, stewing, raw, lean and fat, weighed with bone	Calculated from 18-182	MAE			As MPG renamed from Stewing lamb, raw, lean and fat, weighed with bone		42.6	2.42	15.1	8.4	0	136	568	0		0	0	0	0	0	0	0	0	0		50.3	3.9							41.4	3.3			5.5	0.4					8.7	0.7	52
18-182	Lamb, stewing, raw, lean and fat	Calculated from 80% lean and 20% fat	MAE	287	50-407	As MPG 18-182, previously named Stewing lamb, raw, lean and fat		63.6	3.6	22.5	12.6	0	203	849	0		0	0	0	0	0	0	0	0	0		50.3	5.9							41.4	4.9			5.5	0.6					8.7	1	78
18-181	Lamb, shoulder, whole, roasted, lean and fat, weighed with bone	Calculated from 18-180	MAE					38.9	3.05	19.5	17.5	0	235	979	0		0	0	0	0	0	0	0	0	0		50.5	8.2							42	6.9			5.1	0.8					8.3	1.3	83
18-180	Lamb, shoulder, whole, roasted, lean and fat	Calculated from 78% lean and 22% fat	MAE	292	50-412	As MPG and FA supplements 18-180		50.5	3.96	24.7	22.1	0	298	1238	0		0	0	0	0	0	0	0	0	0		50.5	10.4	3.52	0.73	1.56	0.32	34.72	7.17	42	8.7	4.17	0.86	5.1	1	48.39	9.99	2.06	0.43	8.25	1.7	105
18-179	Lamb, shoulder, whole, roasted, lean	10 samples	MAE	293	50-413	As MPG 18-179		56.9	4.35	27.2	12.1	0	218	910	0		0	0	0	0	0	0	0	0	0		49.8	5.5							42.4	4.7			5.2	0.6					8	0.9	105
18-187	Lamb, stewing, stewed, lean and fat	Calculated from 85% lean and 15% fat	MAE	288	50-408	As MPG and FA 18-187, previously named Stewing lamb, stewed, lean and fat		56.1	3.91	24.4	20.1	0	279	1159	0		0	0	0	0	0	0	0	0	0		49	9.2	5.28	0.99	1.87	0.35	34.1	6.4	41.1	7.7	6.21	1.17	7.2	1.3	46.91	8.81	2.06	0.39	7.93	1.49	92
18-177	Lamb, shoulder joint, roasted, lean	10 samples	MAE					56.7	4.54	28.4	13.5	0	235	982	0		0	0	0	0	0	0	0	0	0		49.8	6.2							42.4	5.2			5.2	0.6					8	1	100
18-188	New Zealand lamb, leg, whole, chilled, roasted, lean	7 samples	MAE					60.4	4.61	28.8	10.2	0	207	867	0		0	0	0	0	0	0	0	0	0		47	4.4							42.5	4			7.2	0.7					7.5	0.7	110
18-175	Lamb, shoulder, half knuckle, braised, lean	10 samples	MAE					62.5	4.02	25.1	12.4	0	212	886	0		0	0	0	0	0	0	0	0	0		47.9	5.4							43.3	4.9			6.2	0.7					8.3	0.9	89
18-174	Lamb, shoulder, half bladeside, pot-roasted, lean and fat	Calculated from 72% lean and 28% fat	MAE		236			50.1	3.76	23.5	25.6	0	324	1347	0		0	0	0	0	0	0	0	0	0		50	12	3.88	0.93	1.79	0.43	34.03	8.14	41.6	10	4.58	1.1	5.7	1.4	47.9	11.46	2.12	0.51	8.68	2.08	98
18-173	Lamb, shoulder, half bladeside, pot-roasted, lean	10 samples	MAE					58.3	4.19	26.2	14.3	0	234	975	0		0	0	0	0	0	0	0	0	0		49	6.4							42	5.5			6.1	0.8					8.5	1.1	93
18-172	Lamb, shoulder, diced, kebabs, grilled, lean and fat	Calculated from 85% lean and 15% fat	MAE	18172				52.1	4.56	28.5	19.3	0	288	1199	0		0	0	0	0	0	0	0	0	0		49.8	9							41.8	7.5			5.8	1					8.3	1.5	110
18-171	Lamb, shoulder, raw, lean and fat, weighed with bone	Calculated from 18-170	MAE	291	50-411			49.3	2.25	14.1	14.6	0	188	780	0		0	0	0	0	0	0	0	0	0		49.8	6.8							41.8	5.7			5.9	0.8					6.3	0.9	61
18-170	Lamb, shoulder, raw, lean and fat	Calculated from 76% lean and 24% fat	MAE	291	50-411	As MPG 18-170		61.6	2.81	17.6	18.3	0	235	976	0		0	0	0	0	0	0	0	0	0		49.8	8.5							41.8	7.1			5.9	1					6.3	1	76
18-169	Rack of lamb, roasted, lean and fat	Calculated from 66% lean and 34% fat	MAE		235			45.5	3.67	23	30.1	0	363	1505	0		0	0	0	0	0	0	0	0	0		52.8	14.8	3.2	0.9	1.6	0.45	32.94	9.26	40.2	11.3	3.9	1.1	4.8	1.4	50.48	14.2	2.29	0.64	8.15	2.29	97
18-168	Rack of lamb, roasted, lean	10 samples	MAE					57.6	4.34	27.1	13	0	225	942	0		0	0	0	0	0	0	0	0	0		52.3	6.2							40.8	4.9			4.8	0.6					7.6	0.9	96
18-167	Rack of lamb, raw, lean and fat, weighed with bone	Calculated from 18-166	MAE					41.3	2	12.5	17.1	0	204	843	0		0	0	0	0	0	0	0	0	0		51.8	8.3							39.9	6.4			5.5	0.9					8.6	1.4	54
18-178	Lamb, shoulder joint, roasted, lean and fat	Calculated from 82% lean and 16% fat	MAE					51.1	4.15	25.9	19.8	0	282	1173	0		0	0	0	0	0	0	0	0	0		50.3	9.3							42.1	7.8			5.1	0.9					8.2	1.5	100
18-198	New Zealand lamb, mince, frozen, stewed	8 samples	MAE					61.8	3.34	20.9	17.7	0	243	1010	0		0	0	0	0	0	0	0	0	0		52.9	8.8							39.5	6.5			5.5	0.9					8.4	1.4	110
18-114	Lamb, breast, roasted, lean and fat	Calculated from 62% lean and 36% fat	MAE	272	50-392	As MPG 18-114		45.5	3.59	22.4	29.9	0	359	1487	0		0	0	0	0	0	0	0	0	0		51.3	14.3							40.9	11.4			5.1	1.4					9.7	2.7	93
18-497	Lamb, loin chops, raw, lean and fat, weighed with bone	Calculated from 18-476	MAE	18140	18-140	Data as MPG Supplement 18-140, with vitamin D from LGC 'Determination of 25-OH vitamin D in selected foodstuffs' 1997, Food Surveillance Information Sheet No.101		46.3	2.19	13.7	17.9	0	216	895	0		0	0	0	0	0	0	0	0	0		50.4	8.4							41.1	6.9			5.7	1					8.5	1.4	62
18-496	Lamb, loin chops, grilled, lean and fat, weighed with bone	Calculated from 18-477	MAE	276	18-144 50-396	As MPG 18-144, Vitamin D figure estimated from 18-477 (LGC 'Determination of 25-OH vitamin D in selected foodstuffs' 1997, Food Surveillance Information Sheet No.101)		40.9	3.44	21.5	17.9	0	247	1028	0		0	0	0	0	0	0	0	0	0		50.6	8.5							40.8	6.7			1	1					9.1	1.5	81
18-480	Lamb, leg, whole, lean and fat, roast, medium	Calculated from 89% lean and 11% fat	MAE	285	18-136 50-405	Data as MPG and FA Supplements 18-136, with iron from LGC 'The determination of different forms of Iron in foodstuffs' 1997, Food Surveillance Information sheet No.117.		57.3	4.5	28.1	14.2	0	240	1003	0		0	0	0	0	0	0	0	0	0	0	44.7	5.66	4.2	0.56	2.2	0.29	38.32	5.09	45.6	6.1	5.01	0.66	6.4	0.8	42.66	5.66	2.03	0.27	8.64	1.15	100
18-478	Lamb, leg, average, lean and fat, raw	Calculated from 83% lean and 17% fat	MAE	284	18-123 50-404	Data as MPG and FA Supplements 18-123		67.4	3.05	19	12.3	0	187	778	0		0	0	0	0	0	0	0	0	0	0	48.5	5.36	4.1	0.47	2.32	0.27	35.22	4.05	42.3	4.87	5.49	0.63	6.4	0.74	46.59	5.36	1.89	0.22	8.1	0.93	78
18-477	Lamb, loin chops, lean and fat, grilled	Calculated from 76% lean and 24% fat	MAE	275	18-143 50-395	Data as MPG Supplement, 18-143 with vitamin D estimated from grilled, lean only, LGC 'Determination of 25-OH vitamin D in selected foodstuffs' 1997, Food Surveillance Information Sheet No.101		50.5	4.24	26.5	22.1	0	305	1268	0		0	0	0	0	0	0	0	0	0		50.6	10.5							40.8	8.4			6.1	1.3					9.1	1.9	100
18-476	Lamb, loin chops, lean and fat, raw	Calculated from 72% lean and 28% fat	MAE	274	18-139 50-394	Data as MPG Supplement 18-139, with vitamin D from LGC 'Determination of 25-OH vitamin D in selected foodstuffs' 1997, Food Surveillance Information Sheet No.101		59.3	2.81	17.6	23	0	277	1150	0		0	0	0	0	0	0	0	0	0	0	50.4	10.8							41.1	8.8			5.7	1.2					8.5	1.8	79
18-475	Lamb, lean only, raw, average	LGC; average of 8 different cuts	MAE	266	18-096 18-432 50-390	Data from MPG (18-096) and FA (18-432) supplements, with selenium from SAC Analysis of foods for Selenium 1994 MAFF Project 2B006		70.6	3.23	20.2	8	0	153	639	0		0	0	0	0	0	0	0	0	0	0		3.46	3.84	0.28	2.23	0.16	35.06	2.58		3.09	4.85	0.36		0.45	47.02	3.46	2.03	0.15	8.18	0.6	74
18-186	Lamb, stewing, stewed, lean	10 samples	MAE	289	50-409	As MPG 18-186, previously named Stewing lamb, stewed, lean		58.9	4.26	26.6	14.8	0	240	1000	0		0	0	0	0	0	0	0	0	0		48.3	6.5							41.3	5.6			7.6	1					7.7	1	94
18-199	New Zealand lamb, shoulder, whole, frozen, roasted, lean	9 samples	MAE					56.3	4.42	27.6	15.6	0	251	1046	0		0	0	0	0	0	0	0	0	0		50.3	7.1							41.3	5.9			6.2	0.9					8.1	1.2	97
18-479	Lamb, leg, whole, lean only, roast, medium	10 samples	MAE	286	18-135 50-406	Data as MPG Supplement 18-135, with iron from LGC 'The determination of different forms of Iron in foodstuffs' 1997, Food Surveillance Information sheet No.117.		60.5	4.75	29.7	9.4	0	203	853	0		0	0	0	0	0	0	0	0	0		43.9	3.8							46	3.9			6.8	0.6					8.6	0.7	100
18-197	New Zealand lamb, loin chops, frozen, grilled, lean and fat, weighed with bone	Calculated from 18-196	MAE					35.1	3.4	21.2	22.5	0	287	1193	0		0	0	0	0	0	0	0	0	0		40.1	10.7							32.7	8.7			4.5	1.2					7.1	1.8	83
18-196	New Zealand lamb, loin chops, frozen, grilled, lean and fat	Calculated from 75% lean and 25% fat	MAE					44.4	4.3	26.9	28.5	0	364	1512	0		0	0	0	0	0	0	0	0	0		50.7	13.5							41.4	11			5.7	1.5					9	2.4	105
18-195	New Zealand lamb, loin chops, frozen, grilled, lean, weighed with fat and bone	Calculated from 18-194	MAE					32.2	2.96	18.5	8.1	0	147	614	0		0	0	0	0	0	0	0	0	0		29.4	3.7							24.8	3.1			3.4	0.4					5	0.6	65
18-194	New Zealand lamb, loin chops, frozen, grilled, lean	44 samples	MAE					54.6	5.02	31.4	13.7	0	249	1041	0		0	0	0	0	0	0	0	0	0		49.8	6.2							42	5.3			5.8	0.7					8.5	1.1	110
18-193	New Zealand lamb, leg, whole, frozen, roasted, lean and fat, weighed with bone	Calculated from 18-192	MAE					41.7	3.38	21.2	10.3	0	178	742	0		0	0	0	0	0	0	0	0	0		34.6	4.9							31.3	4.4			5.2	0.7					5.5	0.7	82
18-192	New Zealand lamb, leg, whole, frozen, roasted, lean and fat	Calculated from 89% lean and 11% fat	MAE					57.2	4.64	29	14.1	0	243	1015	0		0	0	0	0	0	0	0	0	0		47.4	6.5							42.9	5.9			7.2	1					7.5	1	110
18-191	New Zealand lamb, leg, whole, frozen, roasted, lean	10 samples	MAE					60	4.9	30.6	9.3	0	206	864	0		0	0	0	0	0	0	0	0	0		46.9	4							43.1	3.7			7.4	0.6					7.4	0.6	110
18-190	New Zealand lamb, leg, whole, frozen, raw, lean and fat, weighed with bone	Calculated from 64% lean and 12% fat	MAE					50.8	2.4	15	11.1	0	160	666	0		0	0	0	0	0	0	0	0	0		35.5	3.7							32.7	3.4			5.5	0.6					6.2	0.6	58
18-189	New Zealand lamb, leg, whole, chilled, roasted, lean and fat	Calculated from 92% lean and 8% fat	MAE					58.3	4.48	28	13.1	0	230	961	0		0	0	0	0	0	0	0	0	0		47.2	5.8							42.4	5.2			7	0.9					7.7	0.9	110
18-200	New Zealand lamb, shoulder, whole, frozen, roasted, lean and fat	Calculated from 75% lean and 25% fat	MAE					47.9	3.93	24.6	27.9	0	350	1451	0		0	0	0	0	0	0	0	0	0		50.9	13.3							41.1	10.7			5.8	1.5					8.4	2.2	98
18-124	Lamb, leg chops, grilled, lean and fat	Calculated from 91% lean and 9% fat	MAE					59.4	4.53	28.3	12	0	221	925	0		0	0	0	0	0	0	0	0	0		44.4	5							45.7	5.1			6.5	0.7					8.6	1	105
18-134	Lamb, leg steaks, grilled, lean and fat	Calculated from 94% lean and 6% fat	MAE					58.6	4.48	28	13.2	0	231	964	0		0	0	0	0	0	0	0	0	0		44.6	5.5							45.6	5.6			6.4	0.8					8.6	1.1	105
18-133	Lamb, leg steaks, grilled, lean	29 samples	MAE					61.5	4.67	29.2	9	0	198	829	0		0	0	0	0	0	0	0	0	0		43.9	3.6							46	3.8			6.7	0.6					8.6	0.7	105
18-132	Lamb, leg joint, roasted, lean and fat	Calculated from 90% lean and 8% fat	MAE					56.7	4.75	29.7	13	0	236	986	0		0	0	0	0	0	0	0	0	0		38.5	4.7							45.7	5.6			6.4	0.8					8.6	1	110
18-131	Lamb, leg joint, roasted, lean	10 samples; boneless	MAE					58.9	4.93	30.8	9.6	0	210	879	0		0	0	0	0	0	0	0	0	0		38.9	3.4							46	4			6.7	0.6					8.6	0.8	110
18-130	Lamb, leg, half knuckle, pot-roasted, lean and fat, weighed with bone	Calculated from 18-129	MAE					42.4	3.3	20.5	10.1	0	173	722	0		0	0	0	0	0	0	0	0	0		46.7	4.4							43.8	4.1			6.3	0.6					8.2	0.8	77
18-129	Lamb, leg, half knuckle, pot-roasted, lean and fat	Calculated from 89% lean and 11% fat	MAE					58.1	4.49	28.1	13.8	0	237	988	0		0	0	0	0	0	0	0	0	0		46.7	6							43.8	5.6			6.3	0.8					8.2	1.1	105
18-128	Lamb, leg, half knuckle, pot-roasted, lean	10 samples	MAE					61.3	4.7	29.4	9.3	0	201	844	0		0	0	0	0	0	0	0	0	0		46.1	3.9							43.9	3.7			6.7	0.6					8.1	0.7	105
18-127	Lamb, leg, half fillet, braised, lean and fat	Calculated from 84% lean and 16% fat	MAE					56.9	4.1	25.6	17.1	0	256	1068	0		0	0	0	0	0	0	0	0	0		48.3	7.7							42.7	6.8			6.2	1					7.6	1.2	99
18-137	Lamb, leg, whole, roasted well done, lean	10 samples	MAE					59.1	5.01	31.3	9.2	0	208	873	0		0	0	0	0	0	0	0	0	0		43.9	3.7							46	3.9			6.7	0.6					8.6	0.7	110
18-125	Lamb, leg chops, grilled, lean and fat, weighed with bone	Calculated from 18-124	MAE					49.9	3.81	23.8	10.1	0	186	778	0		0	0	0	0	0	0	0	0	0		44.4	4.2							45.7	4.3			6.5	0.6					8.6	0.8	88
18-117	Lamb, chump chops, fried, lean	35 samples of a mixture of chops and steaks	MAE		229			60	4.5	28.1	11.2	0	213	892	0		0	0	0	0	0	0	0	0	0		48.5	5	6.93	0.71	2.18	0.23	33.75	3.47	39.9	4.1	8.34	0.86	9.1	0.9	44.65	4.58	3.86	0.4	6.96	0.71	100
18-122	Lamb, chump steaks, fried, lean and fat	Calculated from 80% lean and 19% fat	MAE					51.8	3.97	24.8	20.4	0	283	1176	0		0	0	0	0	0	0	0	0	0		49.5	9.4							39.9	7.6			8.2	1.6					7.7	1.5	96
18-121	Lamb, chump steaks, raw, lean and fat	Calculated from 79% lean and 19% fat	MAE					63.8	2.97	18.6	16.4	0	222	923	0		0	0	0	0	0	0	0	0	0		49.6	7.6							41.8	6.4			5.6	0.9					9.1	1.4	73
18-120	Lamb, chump chops, fried, lean and fat, weighed with bone	Calculated from 18-119	MAE					42.4	3.27	20.5	19.3	0	256	1063	0		0	0	0	0	0	0	0	0	0		49.7	9							39.9	7.2			7.9	1.4					7.9	1.4	81
18-119	Lamb, chump chops, fried, lean and fat	Calculated from 76% lean and 24% fat	MAE					51.1	3.94	24.7	23.2	0	308	1278	0		0	0	0	0	0	0	0	0	0		49.7	10.8							39.9	8.6			7.9	1.7					7.9	1.7	98
18-118	Lamb, chump chops, fried, lean, weighed with fat and bone	Calculated from 18-117	MAE					37.8	2.83	17.7	7.1	0	135	564	0		0	0	0	0	0	0	0	0	0		48.5	3.2							39.9	2.6			9.1	0.6					7	0.5	63
18-116	Lamb, chump chops, raw, lean and fat, weighed with bone	Calculated from 18-115	MAE					54.6	2.54	15.9	16.4	0	211	877	0		0	0	0	0	0	0	0	0	0		49.8	7.6							41.7	6.4			5.6	0.9					9.2	1.4	64
18-115	Lamb, chump chops, raw, lean and fat	Calculated from 77% lean and 23% fat	MAE					62.7	2.92	18.3	18.8	0	242	1007	0		0	0	0	0	0	0	0	0	0		49.8	8.8							41.7	7.3			5.6	1					9.2	1.6	74
18-165	Lamb, neck fillet, strips, stir-fried, lean and fat	Calculated from 84% lean and 14% fat	MAE					51.4	3.72	23.2	23.1	0	301	1249	0		0	0	0	0	0	0	0	0	0		45.8	9.9							41.1	8.9			10.8	2.3					7.5	1.6	91
18-481	Lamb, mince, raw	10 samples	MAE	18158	18-158	Data as MPG Supplement 18-158 with vitamin D from LGC 'Determination of 25-OH vitamin D in selected foodstuffs' 1997, Food Surveillance Information Sheet No.101		67.1	3.06	19.1	13.3	0	196	817	0		0	0	0	0	0	0	0	0	0		49.9	6.2							42.4	5.3			5	0.6					8.5	1.1	77
18-126	Lamb, leg, half fillet, braised, lean	10 samples	MAE					61.8	4.37	27.3	10.5	0	204	853	0		0	0	0	0	0	0	0	0	0		47.6	4.6							42.7	4.1			6.8	0.7					7.3	0.7	97
18-161	Lamb, neck fillet, raw, lean and fat	Calculated from 87% lean and 12% fat	MAE					65.8	2.94	18.4	17.6	0	232	964	0		0	0	0	0	0	0	0	0	0		50.4	8.3							41.3	6.8			5.2	0.9					9.2	1.5	79
18-163	Lamb, neck fillet, slices, grilled, lean and fat	Calculated from 89% lean and 9% fat	MAE					49.1	4.2	26.3	21.9	0	302	1257	0		0	0	0	0	0	0	0	0	0		50.3	10.3							41.3	8.3			5.2	1					9.2	1.9	97
18-138	Lamb, leg, whole, roasted well done, lean and fat	Calculated from 89% lean and 11% fat	MAE					56.2	4.77	29.8	13.6	0	242	1010	0		0	0	0	0	0	0	0	0	0		44.7	5.7							45.6	5.8			6.4	0.8					8.6	1.1	110
18-164	Lamb, neck fillet, strips, stir-fried, lean	10 samples	MAE	18164				55.3	3.9	24.4	20	0	278	1155	0		0	0	0	0	0	0	0	0	0		44.6	8.2	10.14	1.86	1.75	0.32	35.1	6.43	41.3	7.6	11.05	2.02	11.9	2.2	42.8	7.84	1.79	0.33	7.09	1.3	86
18-162	Lamb, neck fillet, slices, grilled, lean	10 samples	MAE					52.3	4.46	27.9	19.1	0	284	1181	0		0	0	0	0	0	0	0	0	0		50	8.7							41.5	7.3			5.3	0.9					9.1	1.6	99
18-160	Lamb, neck fillet, raw, lean	10 samples	MAE					69.6	3.1	19.4	13.9	0	203	844	0		0	0	0	0	0	0	0	0	0		50	6.4							41.5	5.3			5.3	0.7					9.1	1.2	75
18-159	Lamb, mince, stewed	10 samples	MAE	18159				62.8	3.9	24.4	12.3	0	208	870	0		0	0	0	0	0	0	0	0	0		50.5	5.8	3.03	0.36	1.77	0.21	35	4.12	41.9	4.8	4.18	0.49	4.8	0.6	48.3	5.68	2.22	0.26	7.56	0.89	96
18-157	Lamb, loin joint, roasted, lean and fat, weighed with bone	Calculated from 18-156	MAE					38.3	2.99	18.7	16.6	0	224	932	0		0	0	0	0	0	0	0	0	0		50.6	7.8							40.8	6.3			6.1	1					9.1	1.4	74
18-156	Lamb, loin joint, roasted, lean and fat	Calculated from 78% lean and 22% fat	MAE					51.8	4.04	25.3	22.4	0	303	1259	0		0	0	0	0	0	0	0	0	0		50.6	10.6							40.8	8.5			6.1	1.3					9.1	1.9	100
18-155	Lamb, loin joint, roasted, lean	10 samples	MAE					60.4	4.51	28.2	10.7	0	209	875	0		0	0	0	0	0	0	0	0	0		49.7	4.9							41.2	4			6.3	0.6					8.7	0.8	100
18-154	Lamb, loin joint, raw, lean and fat, weighed with bone	Calculated from 18-153	MAE					43.7	2.08	13	20.5	0	236	979	0		0	0	0	0	0	0	0	0	0		50.7	9.7							41	7.8			5.6	1.1					8.6	1.6	62
18-146	Lamb, loin chops, microwaved, lean, weighed with fat and bone	Calculated from 18-145	MAE					31.7	3.01	18.8	7.3	0	141	590	0		0	0	0	0	0	0	0	0	0		49.7	3.3							41.2	2.8			6.3	0.4					8.7	0.6	67
18-153	Lamb, loin joint, raw, lean and fat	Calculated from 66% lean and 34% fat	MAE					56.7	2.7	16.9	26.6	0	307	1272	0		0	0	0	0	0	0	0	0	0		50.7	12.6							41	10.2			5.6	1.4					8.6	2.1	80
18-142	Lamb, loin chops, grilled, lean, weighed with fat and bone	Calculated from 18-141	MAE	278	50-398	As MPG 18-142. Vitamin K estimated from Bolton-Smith et al Br.J. Nutr.83, 2000		36.4	2.85	17.8	6.5	0	130	543	0		0	0	0	0	0	0	0	0	0		49.7	3							41.2	2.5			6.3	0.4					8.7	0.5	59
18-145	Lamb, loin chops, microwaved, lean	10 samples	MAE					54.6	5.18	32.4	12.5	0	242	1013	0		0	0	0	0	0	0	0	0	0		49.7	5.7							41.2	4.7			6.3	0.7					8.7	1	115
18-141	Lamb, loin chops, grilled, lean	33 samples	MAE	277	50-397	As MPG 18-141. Vitamin K1 from Bolton-Smith et al Br.J. Nutr.83, 2000		59.6	4.67	29.2	10.7	0	213	892	0		0	0	0	0	0	0	0	0	0		49.7	4.9	4.16	0.41	2.16	0.21	33.69	3.3	41.2	4	5.22	0.51	6.4	0.6	47.43	4.64	2.28	0.22	8.67	0.85	96
18-147	Lamb, loin chops, microwaved, lean and fat	Calculated from 72% lean and 28% fat	MAE	18147				45.3	4.39	27.5	26.9	0	352	1463	0		0	0	0	0	0	0	0	0	0		50.8	12.8							40.7	10.2			6	1.5					9.2	2.3	110
18-148	Lamb, loin chops, microwaved, lean and fat, weighed with bone	Calculated from 18-147	MAE					37.1	3.6	22.5	22.1	0	289	1200	0		0	0	0	0	0	0	0	0	0		50.8	10.5							40.7	8.4			6	1.2					9.2	1.9	90
18-149	Lamb, loin chops, roasted, lean	35 samples	MAE					52.1	5.5	34.4	13.3	0	257	1077	0		0	0	0	0	0	0	0	0	0		49.7	6.1							41.2	5			6.3	0.8					8.7	1.1	120
18-150	Lamb, loin chops, roasted, lean, weighed with fat and bone	Calculated from 18-149	MAE					29.2	3.08	19.3	7.4	0	144	602	0		0	0	0	0	0	0	0	0	0		49.7	3.4							41.2	2.8			6.3	0.4					8.7	0.6	68
18-151	Lamb, loin chops, roasted, lean and fat	Calculated from 73% lean and 27% fat	MAE	18151				43.8	4.66	29.1	26.9	0	359	1490	0		0	0	0	0	0	0	0	0	0		50.7	12.8							40.7	10.2			6	1.5					9.1	2.3	115
18-152	Lamb, loin chops, roasted, lean and fat, weighed with bone	Calculated from 18-151	MAE					38.5	4.1	22.4	20.7	0	316	1312	0		0	0	0	0	0	0	0	0	0		50.7	11.3							40.7	9			6	1.3					9.1	1.9	100
19-380	Chicken fricassee, reduced fat	Recipe	MR	19192	19-192	As MPD 19-192		78.6	1.68	10.3	4.2	3.2	101	422	1.2		2	0.5	0.3	0.5	0.3	0	0.4	1.4	0.5			1.25								1.89				0.82						Tr	35.7
19-394	Duck a l'orange, including fat and skin	Recipe	MR	19219	19-219	As MPD 19-219		65.8	1.57	9.8	20	3.7	236	980	2.7		0.9	0.3		0.3	0.3	0	0	0.3	Tr			6.54								9.65				2.6						0.25	51.5
19-383	Chicken korma	Recipe	MR	19197	19-197	As MPD 19-197		72.7	2.34	14.6	5.9	4.6	127	530	1.4		2.8	0.4	0.1	0.3	0.4	0	1.7		0.4			1.75								2.6				1.13						0.05	55.6
19-384	Chicken risotto	Recipe	MR	19198	19-198	As MPD 19-198		59.5	1.54	9.5	3.5	25.3	173	725	N		N	N		0.3	N	0	0		N			1.46								0.79				0.19						0.07	29.3
19-385	Chicken, stir-fried with mushrooms and cashew nuts	Recipe	MR	19199	19-199	As MPD 19-199		66.4	3.03	18.5	7	4.8	160	671	2.5		2.2	0.7		0.9	0.6	0	0	0.7	0.7			1.4								3.76				1.52		0.19				Tr	66.1
19-386	Chicken, stir-fried with peppers in black bean sauce	Recipe	MR	19200	19-200	As MPD 19-200		72.1	3.07	19.1	4.2	2.7	124	523	0.1	0.3	2.3	0.6	0	0.7	1	0	0		0.6			0.75								1.98				1.01						Tr	72.5
19-387	Chicken vindaloo	Recipe	MR	19202	19-202	As MPD 19-202		62.7	2.97	18.5	12.5	2.6	192	799	0.3		1.7	0.4	0	0.3	1	0	0		0.3			1.71								6.52				3.53						Tr	70.3
19-388	Chicken vindaloo, reduced fat	Recipe	MR	19203	19-203	As MPD 19-203		57.9	3.15	19.6	4.1	2.7	121	509	0.4	0.4	1.8	0.4	0	0.3	1	0	0		0.3			0.75								2.05				1.02						Tr	74.4
19-382	Chicken in white sauce, made with semi-skimmed milk	Recipe	MR	19196	19-196	As MPD 19-196		69.9	2.72	17	7.7	4.8	156	652	2.5		2.3	Tr	0	Tr	0	0	2.3	0	0.1			2.24								2.95				2.06						0.09	60.6
19-389	Corned beef hash	Recipe	MR	19212	19-212	As MPD 19-212		69.4	1.68	10.5	5.9	12.3	141	592	10.1	0.4	1.8	0.5	0	0.3	0.9	0	0.1		1			3.27								2.02				0.25						0.31	34.7
19-390	Coronation chicken, reduced fat	Recipe	MR	19213	19-214	As MPD 19-214		62.7	2.66	16.6	14.8	4.2	216	897	1.4		2.8	0.8	0	0.9	1.1	0	0	0	Tr			2.73								4.45				6.46						0.23	69.8
19-391	Cottage pie, homemade	Recipe	MR	19215	19-215	As MPD 19-215		74.5	1.03	6.4	6.8	10.4	126	527	8.7	0.1	1.6	N		N	N	0	0.2	0	0.9			2.32								2.62				1.24						0.33	16
19-398	Lamb biryani, reduced fat	Recipe	MR	19226	19-226	As MPD 19-226		66.2	1.23	7.6	4.3	21.9	150	634	19.2	0.6	2	0.6	0.2	0.5	0.2	Tr	0.3		0.6			1.57								1.56				0.62						0.21	16.6
19-393	Duck a l'orange, excluding fat and skin	Recipe	MR	19218	19-218	As MPD 19-218		76.3	1.79	11.2	6.5	4	122	510	2.9		1	0.3		0.3	0.3	0	0	0.3	Tr			2.62								2.72				0.64						0.11	54.3
19-396	Duck with pineapple	Recipe	MR	19220	19-220	As MPD 19-220		52.7	2.22	13.9	25.6	6.7	313	1298	1.7		4.9	1.1		1	2.7	0	0	0.3	0.3			7.62								12.88				3.56						0.27	66
19-397	Lamb biryani	Recipe	MR	19225	19-225	As MPD 19-225		61.9	1.18	7.3	9.7	20.9	195	817	18.3	0.5	2	0.6	0.2	0.5	0.2	0	0.3		0.6			2.22								4.47				2.25						0.21	16.4
19-369	Beef and spinach curry	Recipe	MR	19160	19-160	As MPD 19-160		76.5	1.82	11.3	4.4	3.3	92	388	0.5	0.5	2.3	1	0	0.9	0.4	0	0		0.9			1.32								2.02				0.65						0.09	30.6
19-399	Lamb kheema, reduced fat	Recipe	MR	19229	19-229	As MPD 19-229		72.3	1.83	11.4	9.4	3.2	142	593	1.1	0.6	1.6	0.5	0	0.5	0.6	0	0		1.3			3.43								3.94				1.13						0.55	38.7
19-400	Lamb koftas	Recipe	MR	19230	19-230	Recipe as MPD 19-230		48.3	3.86	24	16.2	9.7	277	1157	8.2		0.9	N		N	N	N	0		0.4			7.13								6.35				0.9						1.22	126.9
19-392	Devilled kidneys	Recipe	MR	19217	19-217	As MPD 19-217		74.2	2.28	13.8	7.7	1.4	129	542	0.1		1.3	0.3	Tr	0.4	0.2	0	0.4	0	0.3			3.19								2.53				1.17						Tr	244.2
19-368	Meat loaf, homemade	Recipe	MR	19137	19-137	As MPD 19-137		57.5	2.71	16.8	11	12.7	213	894	10.7		1.5	N		N	N	N	0		0.5			N								N				N						N	73.1
19-356	Beefburgers, homemade, fried with bun	Recipe	MR	19033	19-032	As MPD 19-032		46.5	3.39	21	18.8	10.3	291	1215	9	0.2	1.1	N		N	N	N	0		0.4			7.06								8.04				1.4						N	90.5
19-425	Spaghetti bolognese	Recipe	MR	19272	19-272	Recipe as MPD 19-272		72.3	1.26	6.2	6.2	12.4	133	556	10.9	0.1	1.3	0.4	N	0.4	0.2	0.2	0		0.9			2.14								2.64				0.67						0.25	16.7
19-401	Lamb rogan josh	Recipe	MR	19232	19-232	Recipe as MPD 19-232		68.4	2.31	14.4	9.1	3.9	149	624	0.3		3	1.2	0	1.1	0.6	0	0		0.8			3.59								3.54				0.77						0.58	45.5
19-358	Beef steak pudding, homemade	Recipe	MR	426	19-052 50-544	As MPD 19-052		59	1.87	11.5	10.1	18.7	207	864	17.5	0.3	1	0.2	0	0.2	0.3	0	0		0.9			5.33								3.77				0.46						0.43	33.9
19-359	Chicken and mushroom pie, single crust, homemade	Recipe	MR	19054	19-054	As MPD 19-054		60.8	2.23	13.6	10.5	14.3	202	846	12.2		2	Tr		Tr	0.1	0	1.7	0	0.7			4.24								3.64				1.93					N	0.34	41.4
19-360	Cornish pastie, homemade	Recipe	MR	19057	19-057	As MPD 19-057		46.4	1.11	6.7	17.4	27.8	287	1199	25.4		2.2	0.8		0.6	0.5	Tr	0		1.7			5.55								6.74				3.94						N	19.5
19-361	Lamb samosas, homemade, baked	Recipe	MR	19060	19-060	As MPD 19-060		46.5	1.82	11.2	17.5	23.1	288	1200	20.8	0.3	1.6	0.4		0.3	0.6	0	0		1.7			3.9								8.39				3.93						0.44	30.7
19-371	Beef enchiladas	Recipe	MR	19171	19-171	As MPD 19-171		67.2	1.53	9.5	7.6	11.9	151	630	9.1		2.4	0.7		0.7	0.8	Tr	Tr	0	1.2			3.15								3.05				0.52						0.31	23
19-365	Turkey pie, single crust, homemade	Recipe	MR	19074	19-074	As MPD 19-074		59.7	2.21	13.7	10.5	14.9	205	858	12.4		2.3	0.1		0.1	0.3	0	1.7	0	1			4.22								3.54				2.02						0.35	45.8
19-378	Carbonnade of Beef	Recipe	MR	19185	19-185	As MPD 19-185		72.5	2.05	12.8	6.5	5.2	134	560	1.8	0.7	2.7	0.6		0.5	0.9	0.6	0	0.8	0.5			2.16								2.95				0.89						0.11	39
19-370	Beef curry	Recipe	MR	19166	19-166	As MPD 19-166		63.2	2.83	17.7	15.3	1.2	209	868	0.2		0.6	0.2		0.2	0.2	0	0		0.2			3.12								7.7				3.4						0.16	49.5
19-357	Beefburgers, homemade, grilled, with bun	Recipe	MR	19034	19-034	As MPD 19-034		46.6	3.53	21.9	17.5	10.3	284	1185	9	0.2	1.1	N		N	N	N	0		0.4			7.14								7.3				0.83						N	94.5
19-372	Beef kheema	Recipe	MR	50542	19-173 50-542	As MPD 19-173		69.4	1.87	11.7	11.1	4.1	158	659	1.4		1.7	0.6	0	0.5	0.6	0	0		1.3			3.8								4.75				1.1						0.41	30.1
19-373	Beef olives	Recipe	MR	19174	19-174	As MPD 19-174		71.3	2.23	13.9	11	1.6	159	659	1.1	0.1	0.3	0.1		0.1	0.1	Tr	0		0.1			4.11								4.91				1.2						0.22	34.6
19-374	Beef stew, made with lean beef, homemade	Recipe	MR	19176	19-176	As MPD 19-176, homemade added to name for IDS		78	1.96	12.2	3.1	4.7	93	389	2.3	0.4	2	0.7		0.5	0.8	0	0		0.7			0.91								1.46				0.52						0.05	33.8
19-375	Beef stew and dumplings	Recipe	MR	19177	19-177	As MPD 19-176		62.5	1.64	10.1	10	15.6	187	781	13.6	0.3	1.7	0.5		0.4	0.6	0	0		1			4.83								3.82				0.7						0.37	31.6
19-376	Beef Stroganoff	Recipe	MR	19181	19-181	As MPD 19-181		68.5	2.54	15.4	11.2	2.5	172	716	Tr	0.5	2	0.4	0	0.3	0.4	0	0.8		0.5			6.21								3.71				0.53						0.26	60.7
19-377	Beef Wellington	Recipe	MR	19182	19-182	As MPD 19-182		38.4	2.55	15.8	27.6	16.5	373	1550	16.2		0.4	0.1		Tr	0.1	0	0	0	0.7			8.98								11.13				4.9						0.73	59.9
19-363	Steak and kidney pie, double crust, homemade	Recipe	MR	19071	19-071	As MPD 19-071		41.3	2.25	13.8	21	22.7	330	1375	22.2		0.5	0		0	0.1	0.1	0	0	0.9			6.69								8.12				5.13						0.73	89.7
19-436	Shish kebabs, with onions and peppers	Recipe	MR	19271	19-271	Recipe as MPD 19-271		65.8	2.06	12.9	15.2	4.6	206	854	0.1	N	3	1.2	0	1.2	0.6	0	0		1.2			5.77								6.22				1.75						0.96	50.5
19-426	Sweet and sour pork, made with lean pork	Recipe	MR	19277	19-277	As MPD 19-277		65.8	2.12	13.2	6.6	11.3	162	677	3.4	0.4	7.5	1.1	Tr	1.2	5.2	0	0	0.8	0.6			1.37								3.1				1.66						N	49.4
19-427	Sweet and sour pork, made with canned sweet and sour sauce	Recipe	MR	19278	19-278	Recipe as MPD 19-278		70.1	2.2	13.7	6.3	5.5	133	557	1.7		3.8	1.3	0	1.5	1	0	0	0	N			1.87								2.69				1.23						Tr	42.9
19-428	Toad in the hole	Recipe	MR	19280	19-280	Recipe as MPD 19-280		46.7	1.94	12	18.9	19.7	292	1218	16.2		3.4	0.7	Tr	Tr	0	1	1.5	0	1.1			7.08								8.1				2.54						0.16	103.4
19-429	Toad in the hole, made with skimmed milk and reduced fat sausages	Recipe	MR	19281	19-281	Recipe as MPD 19-281		55.8	2.05	12.7	8.7	19	200	840	16.3		2.8	Tr		Tr	0	0	1.4	0	1.2			2.88								3.59				1.36						0.06	89.6
19-430	Tripe and onions, stewed	Recipe	MR	392	19-282 18-457 50-502	Recipe as MPD 19-282 (note full fatty acid data for tripe dressed stewed is available in obsoleted 18-457)		78	1.35	8.4	2.7	9.4	93	391	4	0.8	4.5	0.7		0.6	0.7	0	2.5		0.7			1.54								0.75				0.15						0.08	58.6
19-431	Rabbit casserole	Recipe	MR	19267	19-267	Recipe as MPD 19-267		79.6	1.82	11.4	4.8	2.2	97	406	1.1		1.1	0.3		0.3	0.5	0	0	0	0.3			1.41								1.49				1.29						0.05	27.4
19-432	Pork, stir-fried with vegetables	Recipe	MR	19266	19-266	Recipe as MD 19-266		73	2.55	15.9	6.1	3.5	134	561	1.4		1.2	0.4		0.4	0.4	Tr	0	0.3	0.5			1.79								2.4				1.4						Tr	43.2
19-423	Pork spare ribs in black bean sauce	Recipe	MR	19264	19-264	Recipe as MPD 19-264		62.1	2.3	14.3	14.5	5	213	886	0.6		4.5	0.7	0	0.7	3.1	0	0	1	0.3			4.34								5.51				3.22						0.07	46
19-435	Shepherd's pie	Recipe	MR	434	19-270 50-562	Recipe as MD 19-270		77.5	0.94	5.8	5.9	9.2	111	465	8.3		0.9	0.2		0.1	0.3	0	0.2		0.6			2.02								2.21				1.08						0.39	19.1
19-421	Pork spare ribs, 'barbecue style'	Recipe	MR	19260	19-260	As MPD 19-260		40.1	3.33	20.8	22.2	4.9	302	1258	0.6	0.8	3.5	1.2	0	0.9	1.4	0	0		0.6			6.42								9.86				4.12						0.11	69.5
19-437	Stuffed cabbage leaves	Recipe	MR	19274	19-274	Recipe as IDS 19-274		78.4	1.12	7	4.5	8.3	100	418	6.4	0.2	1.6	0.7		0.6	0.3	0	0		1			1.88								1.65				0.41						0.3	34.2
19-438	Stuffed peppers	Recipe	MR	19275	19-275	As MPD 19-275		78	0.99	6.2	4.4	9.2	99	415	6.5	0.2	2.5	1		1.1	0.2	0.1	Tr		1			1.8								1.8				0.27						0.2	14.9
19-439	Turkey and pasta bake	Recipe	MR	19283	19-283	As MPD 19-283		73.6	1.91	11.6	6.3	7.2	130	545	5.1	0.1	2	0.3		0.4	0.1	Tr	1.1		0.6			2.9								2.04				0.81						0.16	37
19-440	Turkey, stir-fried with vegetables	Recipe	MR	19284	19-284	As MPD 19-284		80.2	1.8	11.2	2.4	3.6	82	345	1.5		2.1	0.9	Tr	1.1	0.1	0	0	0.3	1.1			0.43								0.99				0.7						Tr	29.5
19-441	Venison in red wine and port	Recipe	MR	19285	19-285	As MPD 19-285		79.9	1.56	9.7	2.5	3.4	88	369	1.6	0.2	1.6	0.5		0.4	0.5	Tr	Tr	2.1	0.4			1.46								0.64				0.28						0.1	25.1
19-442	Wiener schnitzel	Recipe	MR	19286	19-286	As MPD 19-286		55.9	3.44	21.3	8.7	13.4	213	897	13		0.4	N		N	N	N	0		0.4			1.5								4.15				2.18						0.01	82.8
19-355	Beefburgers, homemade, grilled	Recipe	MR	19032	19-033	As MPD 19-033		49.9	3.99	25	20.5	1.1	289	1200	Tr		0.8	0.3	0	0.2	0.3	0	0		0.2			8.58								8.73				0.77						0.97	117.1
19-379	Chicken fricassee	Recipe	MR	19191	19-191	As MPD 19-191		77.6	1.64	10	6.1	2.8	115	480	1.2		1.5	0.5	Tr	0.5	0.3	0	0.2	1.4	0.5			2.45								2.38				0.88						0.09	40.6
19-433	Salmis of pheasant	Recipe	MR	19268	19-268	Recipe as MD 19-268		79.1	1.6	10	5.7	2.4	106	444	0.9	0.1	1.4	0.4		0.4	0.6	0	0	0.8	0.4			1.71								2.4				1.23						0.17	75.1
19-413	Pasta wth ham and mushroom sauce	Recipe	MR	19251	19-251	Recipe as MPD 19-251		76	0.99	5.5	5.5	11.6	115	481	10.9		0.7	N		N	N	N	0.3	0	0.9			3.2								1.39				0.42						0.17	17.5
19-403	Lamb vindaloo	Recipe	MR	19234	19-234	As MPD 19-234		59.4	3.17	19.8	12.8	2.7	199	833	0.4	0.4	1.8	1.4	0	0.3	1	0	0		0.3			5.13								5.28				1.2						0.83	64.5
19-404	Lamb's heart casserole	Recipe	MR	19235	19-235	Recipe as MPD 19-235		68.2	1.91	11.8	8.1	9.9	161	652	9.1	0.1	0.6	N		N	N	N	0	0.6	0.4			2.91								2.41				0.82						0.33	91.6
19-405	Lemon chicken	Recipe	MR	19239	19-239	Recipe as MPD 19-239		68.9	2.68	16.7	6.2	7.1	149	628	3.7		3.3	0		0.1	3.2	0	0	0	Tr			0.84								3.23				1.76						0.01	47.5
19-406	Liver and bacon, fried	Recipe	MR	19240	19-240	Recipe as MPD 19-240		52.8	4.61	28.8	14.6	Tr	247	1031	0		0	0	0	0	0	0	0	0	0			N								N				N						0.02	331.3
19-407	Liver and onions, stewed	Recipe	MR	19241	19-241	Recipe as MPD 19-241		68.3	2.38	14.8	6.9	5.4	142	592	Tr	1.6	3.9	1.5	0	1.1	1.3	0	0		1			1.46								2.58				1.44						Tr	296
19-408	Minced beef, stewed	Recipe	MR	19242	19-242	Recipe as MPD 19-242		74.2	1.76	10.9	9.9	2.5	139	579	1.6	0.2	0.6	0.2		0.2	0.2	0	0		0.2			3.84								4.32				0.64						0.43	31.5
19-409	Minced beef, extra lean, stewed	Recipe	MR	19243	19-243	Recipe as MPD 19-243		77.4	1.94	12.1	6.4	2.5	113	471	1.6		0.6	0.2		0.2	0.2	0	0		0.2			2.4								2.83				0.6						0.25	29.4
19-410	Minced beef with vegetables, stewed	Recipe	MR	19245	19-245	Recipe as MPD 19-245		75.4	1.49	9.3	7.2	5.7	122	508	3	0.4	2.3	0.8		0.6	0.9	0	0		0.8			3.03								3.02				0.3						0.35	25.5
19-424	Pork spare ribs in black bean sauce, weighed with bone	Recipe	MR	19265	19-265	Recipe as MPD 19-265		35.3	1.31	8.2	8.2	2.9	122	505	0.3		2.5	0.4	0	0.4	1.8	0	0	0.6	0.3			2.48								3.11				1.86						Tr	25.7
19-412	Moussaka	Recipe	MR	433	19-247 50-558	Recipe as MPD 19-247		76	1.36	8.5	8.6	4.5	128	518	1.5	0.2	2.7	0.9		0.7	0.2	0	0.9		1			3.57								3.11				1.25						0.54	41.3
19-422	Pork spare ribs, 'barbecue style', homemade, weighed with bone	Recipe	MR	19261	19-261	Calc from IDS 19-421. As MPD 19-260		18.8	1.56	9.7	10.3	2.3	142	586	0.3	0.4	1.6	0.6	0	0.4	0.6	0	0		0.3			3								4.56				1.96						Tr	31.7
19-414	Pork and apple casserole	Recipe	MR	19253	19-253	Recipe as MPD 19-253		76.7	1.75	10.9	2.8	7.5	100	420	2.9	0.2	4.3	1		2.2	1	0.1	0	0.3	0.5			0.68								1.16				0.64						Tr	28.5
19-415	Pork and beef meatballs in tomato sauce	Recipe	MR	19254	19-254	Recipe as MPD 19-254		75.4	1.61	10	7.3	4.6	123	515	1.6	0.2	2.8	1.1		1.4	0.1	Tr	0		0.8			2.75								2.96				0.82						0.2	42.9
19-416	Pork and chicken chow mein	Recipe	MR	19255	19-255	Recipe as MPD 19-255		80.6	1.4	8.5	1.7	5.8	72	305	4.2		1.5	N		N	N	0	0	0.2	0.6			0.34								0.68				0.42						Tr	29.5
19-417	Coq au vin, weighed with bone	Recipe	MR	19211	19-211	Calc from 19-338		56.1	1.47	9	9	2.7	150	627	2.3		0.3	0.1		0.1	0.1	0	0	-3.4	0.2			3.42								3.59				1.27						0.15	55.2
19-418	Pork chops in mustard and cream	Recipe	MR	19257	19-257	Recipe as MPD 19-257		59	2.34	14.6	21.1	1.3	273	1130	0.1		1.1	0.3	0	0.3	0.1	0	0.4	2.8	0.3			8.22								8.08				3.2						0.2	54.3
19-419	Pork chops in mustard and cream, weighed with bone	Recipe calc from 19-418	MR	19258	19-258	Recipe as MPD 19-257		52	2.05	12.8	18.5	1.1	239	990	0.1		1	0.3	0	0.2	0.1	0	0.4	2.4	0.2			7.19								7.05				2.79						0.19	47.5
19-420	Pork and pineapple kebabs	Recipe	MR	19259	19-259	Recipe as MPD 19-259		66.6	2.37	14.4	9.9	5.9	170	709	0.1		5.8	2.2		2.6	1	Tr	0		0.8			2.62								4.4				2.24						0.07	41
19-402	Lamb stir-fried with vegetables	Recipe	MR	19233	19-233	Recipe as MPD 19-233		62.2	2.61	16.4	18.4	2	242	1006	0.3		1.7	0.6	0	0.6	0.6	0	0	0.5	0.6			7.44								7.33				2.11						1.25	66.1
19-411	Minced lamb, stewed	Recipe	MR	19246	19-246	Recipe as MPD 19-246		76.9	1.7	10.6	8.5	2.8	129	539	1.8	0.4	0.6	0.2		0.2	0.2	0	0		0.2			3.39								3.4				0.68						0.58	40.4
19-215	Cottage/Shepherd's pie, homemade	Recipe	MR					74.4	1.02	6.4	6.8	10.4	126	527	8.7		1.6							0	0.9			2.5								2.7				0.9						0.4	19
19-279	Tagliatelle with ham, mushroom and cheese, chilled/frozen/longlife, reheated	11 samples, 9 brands. 10-14% meat	MR		380			72.1	0.9	5.6	7.1	14.1	139	584	11.7		1.6							0	0.3			2.7	6.8	0.46	1.16	0.08	28.99	1.96		1.6	7.29	0.49		0.4	54.81	3.71	1.54	0.1	5.58	0.38	22
19-189	Chicken curry, chilled/frozen, reheated, with rice	Calculated from 55% chicken curry (19-188) and 45% boiled white rice	MR	50550	50-549	As MPD 19-189		69.2	1.22	7.6	5	16.3	137	575	13.9		2.4	0.4	0.1	0.5	0.6	Tr	0.7	0	0.8			2.2								1.6				0.8						N	28
19-193	Chicken in sauce with vegetables, chilled/frozen, reheated	10 samples including chicken, tomato and mushroom casserole and chicken creole	MR		364			75.3	2.13	13.3	5.1	4.5	116	487	1.5		2.8							0	0.3			N	20.57	0.99	3.61	0.17	46.71	2.25		N	23.8	1.15		N	26.25	1.27	0.34	0.02	1.43	0.07	N
19-194	Chicken in white sauce, canned	10 samples, 4 brands	MR	19194				73.6	2.29	14.3	8.3	2.5	141	590	2.5		0	0	0	0	0	0	0	0	Tr			2.3	19.6	1.54	1.3	0.1	49.1	3.85		3.9	20.5	1.61		1.6	29.6	2.32	0.2	0.02	0.4	0.03	49
19-201	Chicken, stir-fried with rice and vegetables, frozen, reheated	6 samples. 10-13% meat	MR	19201				67.9	1.04	6.5	4.6	17.1	132	554	12.6		3.9	1.8	0	1.1	1	0	0	0	1.3			N								N				N						N	N
19-204	Chicken wings, marinated, chilled/frozen, barbecued	4 samples including American and Chinese style and hot and spicy wings	MR	19204				50.5	4.38	27.4	16.6	4.1	274	1146	0.5		3.6	0.5	0	0.6	2.5	0	0	0	Tr			4.6								7.5				3.3						-0.2	-120
19-205	Chicken wings, marinated, chilled/frozen, barbecued, weighed with bone	Calculated from 19-204	MR					32.8	2.85	17.8	10.8	2.7	179	745	0.3		2.3							0	Tr			3								4.9				2.1						-0.1	-78
19-207	Chilli con carne, canned	Manufacturers' data, 10 brands	MR					N	1.31	8.2	4.7	11.7	119	501	-9.2		2.5							0	-2.4			1.6								N				N						N	N
19-187	Chicken chasseur, weighed with bone	Recipe. Calculated from No. 186	MR					73.5	2.02	12.6	1.7	2.3	74	314	0.9		1.2							Tr	0.3			0.3								0.6				0.6						Tr	35
19-209	Chilli con carne, chilled/frozen, reheated, with rice	Calculated from 60% chilli con carne (19-208) and 40% boiled white rice	MR	19209				73.8	0.88	5.5	2.7	16.1	107	451	14.5		1.6	0.6	0	0.6	0.4	0	0	0	0.9			1.1								1.1				0.1						0.1	N
19-184	Cannelloni, chilled/frozen, reheated	10 samples, 4 brands	MR		361			73.1	1.02	6.4	5	13.5	121	510	8.4		5.1							0	1.2			2	11.2	0.53	1.2	0.06	38.2	1.82		2	11.8	0.56		0.6	42.2	2.01	1.3	0.06	5.6	0.27	12
19-216	Cottage/Shepherd's pie, chilled/frozen, reheated	11 samples including beef and lamb. 11.5-25% meat	MR	19216		Vitamin K1 from Bolton-Smith et al Br.J. Nutr.83, 2000		73.1	0.72	4.5	5.4	11.9	111	467	10.3		1.6	0.3	0	0.2	0.3	0	0.8	0	0.9			2.4	6.9	0.36	1.1	0.06	38.99	2.01		2.2	7.38	0.38		0.4	45.57	2.35	1.96	0.1	5.37	0.28	16
19-224	Irish stew, canned	10 samples, 2 brands	MR	19224				82.5	0.75	4.7	5.1	6.8	91	379	5.6		1.2	0.4	0	0	0.4	0.4	0	0	N			2.5								2				0.3						0.37	15
19-231	Lamb/Beef hot pot with potatoes, chilled/frozen, retail, reheated	10 samples, 6 brands of beef, lamb and Lancashire hot pot. 10-32% meat	MR	19231				74.4	1.15	7.2	4.4	10.6	108	455	9.6		1	0.3	0	0.3	0.4	0	0	0	0.9			1.7	9.42	0.39	2.98	0.12	38.36	1.58		1.9	10.84	0.45		0.5	39.51	1.62	1.19	0.05	8.55	0.4	N
19-238	Lasagne, chilled/frozen, reheated	12 samples, 11 brands. 10-20% meat	MR	50557	50-557	As MPD and FA 19-238, Vitamin K1 Bolton-Smith et al Br.J. Nutr.83, 2000		68.1	1.18	7.4	6.1	15.7	143	603	12.7		3	0.6	0	0.7	0.4	0	1.3	0	0.7			2.8	10.07	0.59	1.3	0.08	34.99	2.03		2.2	11.18	0.65		0.7	46.71	2.72	N	N	4.85	0.28	18
19-244	Minced beef with gravy with/without onions, canned	Manufacturers' data, 11 brands	MR					N	1.66	10.4	11.8	5.6	169	703	-4.6		1							0	-0.3			5.3								N				N						N	N
19-248	Moussaka, chilled/frozen/longlife, reheated	8 samples, 4 brands of beef and lamb. 20-23% meat	MR	19248				70.6	1.33	8.3	8.3	8.6	140	586	6.5		2	0.4	0	0.6	0	0	1	0	0.8			2.9	10.89	0.86	3.61	0.29	42.42	3.36		3.6	12.79	1.01		1.1	36.04	2.85	1.3	0.1	5.12	0.4	26
19-262	Pork spare ribs, 'barbecue style', chilled/frozen, reheated	5 samples including American and Chinese style and hot and spicy ribs. 80-90% meat	MR		377			49.6	4.21	26.3	17.1	5.8	281	1173	1.4		4.4							0	Tr			6.2	15.13	2.41	1.96	0.31	42.23	6.73		6.8	16.99	2.71		2.7	38.72	6.17	0.51	0.08	0.78	0.12	-160
19-263	Pork spare ribs, 'barbecue style', chilled/frozen, reheated, weighed with bone	Calculated from 19-262	MR					17.4	1.47	9.2	6	2	98	410	0.5		1.5							0	Tr			2.2								2.4				1						Tr	-57
19-208	Chilli con carne, chilled/frozen, reheated	11 samples	MR					76.4	1.23	7.7	4.3	7.1	96	404	4.4		2.7							0	1.4			1.9								1.9				0.2						0.2	N
19-138	Meat loaf, chilled/frozen, reheated	10 samples, 5 brands	MR		348			58.8	2.78	17.4	15.8	1.2	216	900	0		1.2							0	N			5.6	11.7	1.73	1.1	0.16	47.6	7.03		7.2	12.8	1.89		1.9	37.5	5.54	0.1	0.01	0.9	0.13	69
19-381	Chicken in white sauce, made with whole milk	Recipe	MR	19195	19-195	As MPD 19-195		69	2.71	16.9	8.8	4.8	165	690	2.5		2.2	Tr	0	Tr	0	0	2.1	0	0.1			2.93								3.25				2.11						0.12	64.6
19-354	Beefburgers, homemade, fried	Recipe	MR	19031	19-031	As MPD 19-031		49.7	3.81	23.8	22.1	1.1	298	1237	Tr		0.8	0.3	0	0.2	0.3	0	0		0.2			8.48								9.65				1.47						0.93	112
50-561	Pancake roll	18 samples, 12 shops. Vegetable and beansprout filling	MR	50561				58.3	1.06	6.6	12.5	20.9	217	909	17.9		3.1							0	N			3.7								5.9				2.4							0
19-060	Lamb samosa, homemade, baked	Recipe	MR					48.8	1.81	11.3	14.9	23.3	267	1116	21		1.6							0	1.7			3.5								5.3				4.8						0.4	31
19-120	Chicken breast, marinated with garlic and herbs, chilled/frozen, baked	7 samples. 70-95% meat	MR					65.1	3.84	24	9.1	1	182	761	0.3		0.6							0	Tr			2.9								3.9				1.8						0.2	-65
19-122	Chicken goujons, chilled/frozen, baked	7 samples, 6 brands. 40-53% meat	MR					46.5	3.1	19.4	14	19.6	277	1161	18.5		1.1							0	0.7			4								6.1				2.8						-0.2	N
19-127	Chicken tandoori, chilled, reheated	7 samples, 6 brands. 95-96% meat	MR	19127				56.4	4.38	27.4	10.8	2	214	897	1		1	0.3	0	0.2	0.1	0	0.5	0	Tr			3.3	17.3	1.77	1.7	0.17	48.3	4.93		5	18.9	1.93		2	31.5	3.21	0.7	0.07	0.7	0.07	120
19-129	Doner kebabs, meat only	20 samples from assorted takeaways	MR	19129				42	3.76	23.5	31.4	0	377	1561	0		0	0	0	0	0	0	0	0	0			15.3	3.14	0.9	1.56	0.45	33.04	9.49		12	2.34	0.67		1.4	49.85	14.32	2.27	0.65	8.44	2.43	94
19-188	Chicken curry, chilled/frozen, reheated	7 samples, 5 brands; korma and masala varieties	MR	50549				68.7	1.94	12.1	8.9	5.4	149	621	1		4.4							0	1.3			4								2.9				1.5						N	51
19-131	Faggots in gravy, chilled/frozen, reheated	8 samples, 3 brands. 11-35% meat	MR	402	50-509	As MPD and FA 19-131		69.6	1.31	8.2	7.5	12.6	148	619	10.8		1.7	0.5	0	0.3	0.3	0.6	0	0	0.2			2.5	13.02	0.93	2.44	0.17	42.88	3.06		2.9	15.09	1.08		1	38.26	2.73	0.38	0.03	2.01	0.14	45
19-169	Beef curry, chilled/frozen, reheated	6 samples, 3 brands, sauce only	MR	50540	50-540	As MPD 19-169		69.5	2.16	13.5	6.6	6.3	137	575	1.8		4.5	1.5		1.6	0.7	0	0.7	0	1.2			3.1								2.5				0.6						N	32
19-150	Shish kebab, meat only	20 samples from assorted takeaways	MR	19150				59.4	4.64	29	10	0	206	863	0		0	0	0	0	0	0	0	0	0			3.9	5.68	0.52	2.98	0.27	41.2	3.77		4.3	7.83	0.72		0.8	40.3	3.68	1.65	0.15	6.29	0.58	90
19-151	Shish kebab in pitta bread with salad	Calculated from 37% shish kebab (19-150), 27% pitta bread and 36% salad	MR	19151				64.1	2.16	13.5	4.1	17.2	155	656	15		1.9	0.6	0	0.6	0.3	0.5	0	0	1			1.5								1.6				0.5						0.2	33
19-163	Beef casserole, canned	Manufacturers' data, 5 brands	MR					N	1.1	6.9	2.7	6.9	78	328	-5.7		1.2							0	-1			1.4								N				N						N	N
19-168	Beef curry, canned	Manufacturers' data, 11 brands including beef curry and vegetables	MR					N	1.46	9.1	5.9	6.1	112	471	-3.8		2.3							0	0.8			1.4								N				N						N	N
19-170	Beef curry, chilled/frozen, reheated, with rice	Calculated from 57% beef curry (19-169) and 43% boiled white rice	MR	50541	50-541	As MPD 19-170		69.7	1.38	8.6	3.9	16.4	131	551	13.8		2.6	0.9	Tr	0.9	0.4	0	0.4	0	0.8			1.8								1.4				0.3						N	18
19-172	Beef in sauce with vegetables, chilled/frozen, reheated	8 samples, 5 brands including braised steak, beef bourguignonne and goulash	MR		359			74.4	2.05	12.8	4.6	4.8	111	465	1.5		3							0	0.7			N	17.58	0.77	2.1	0.09	40.63	1.78		N	18.7	0.78		N	33.73	1.48	1.08	0.05	3.93	0.17	N
19-178	Beef stew and dumplings, canned	Manufacturers' data, 3 brands	MR					N	1.09	6.8	3.7	10	98	413	-8.8		1.2							0	-0.7			N								N				N						N	N
19-179	Beef stew and dumplings, retail, cooked	Calculated from 68% beef stew and 32% dumplings	MR					64.6	1.44	9	7.9	16.3	168	706	14.8		1.5							0	0.7			4.1								2.8				0.4						0.3	20
19-130	Doner kebab in pitta bread with salad	Calculated from 50% doner kebab (19-129), 22% pitta bread and 28% salad	MR	19130				53.7	2.27	14.2	16.2	14	255	1065	12.3		1.5	0.5	0	0.5	0.2	0.4	0	0	0.8			7.8								6.1				0.9						1.4	47
19-347	Pasta with meat and tomato sauce	Recipe	MR	19252	19-252 19-252	As MW6		76.7	0.94	5.7	3.6	12.3	101	426	10.7		1.6	0.7		0.7	0.1	0.1	0	0	N			1.35		0.06		0.02		1.13		1.32		0.05		0.4				0.06		0.14	10.7
19-335	Beef, stir-fried with green peppers	Recipe	MR	19180	19-180	As MW6		-71.2	1.89	11.8	8	5.8	141	589	2.2		3.5	0.7		0.9	2	0	0	0.4	0.8			2.66								3.65				1.14						0.16	32.4
19-336	Chicken curry, made with canned curry sauce	Recipe	MR	19190	19-190	As MW6		67	2.99	18.7	6.5	4.4	150	628	2.1		2.3	0.7	0	1.2	0.4	0	Tr	0	N			N								N				N						Tr	71.7
19-337	Chilli con carne, homemade	Recipe	MR	50551	19-206	As MW6		74.1	1.47	9.2	7.5	4.4	121	504	1.2		2.7	0.9	N	0.9	0.9	0	0	0	1.1			2.88								3.23				0.51						0.32	23.7
19-338	Coq au vin	Recipe	MR	19210	19-210	As MW6		-68.7	1.81	11.1	11	3.2	155	647	2.8		0.4	0.1		0.1	0.1	0	0	4.2	0.3			4.17								4.44				1.57						0.16	66.9
19-339	Coronation chicken	Recipe	MR	19213	19-213	As MW6		46.7	2.67	16.6	31.7	3.2	364	1505	0.2		3	1		0.6	1.1	0.3	0	0	N			5.3								8.47				15.93						0.5	88.8
19-340	Goulash	Recipe	MR	19221	19-221	As MW6		80.4	1.11	6.9	3	6.5	79	332	4.3		1.7	0.7		0.6	0.4	0	0	0	0.8			0.85								1.38				0.53						0.05	17.4
19-341	Irish stew	Recipe	MR	431	19-222 50-554	As MW6		77.3	1.18	7.4	6.2	8.6	118	493	6.5		1.8	0.6		0.5	0.7	0	0	0	1			2.87								2.34				0.39						0.52	27.2
19-342	Irish stew, made with lean lamb	Recipe	MR	19223	19-223	As MW6		78.6	1.23	7.7	4.9	8.6	107	450	6.5		1.8	0.6		0.5	0.7	0	0	0	1			2.22								1.82				0.32						0.41	25.8
19-334	Beef stew, homemade	Recipe	MR	427	19-175 50-545	As MW6, homemade added to name for IDS		76.3	1.92	12	4.6	4.7	107	449	2.3		2	0.7		0.5	0.8	0	0	0	0.7			1.51								2.1				0.62						0.1	34.8
19-345	Lancashire hotpot	Recipe	MR	430	19-236 50-553	As MW6		77.4	1.18	7.4	6.9	7.4	119	500	5.8		1.4	0.5		0.4	0.5	0	0	0	0.9			2.98								2.71				0.92						0.52	27.4
19-344	Lamb curry, made with canned curry sauce	Recipe	MR	19227	19-227	As MW6		59.6	2.49	15.6	18.9	4.4	249	1032	2.1		2.3	0.7	0	1.2	0.4	0	Tr	0	N			N								N				N						N	63
19-348	Pork casserole, made with canned cook-in sauce	Recipe	MR	19256	19-256	As MW6		70.1	2.74	17.1	7.8	3.8	154	641	1.5		2.3	0.5	0	0.6	1.2	0	Tr	0	Tr			2.66								3.19				1.36						0.08	49.9
19-349	Sweet and sour pork	Recipe	MR	19276	19-276	As MW6		59.7	2.04	12.7	8.6	11.3	177	741	3.4		7.5	1.1	N	1.2	5.3	0	0	0.8	0.6			2.01								3.9				1.99						0	50.5
19-350	Chicken chasseur	Recipe	MR	19186	19-186	As MW6		78.6	2.2	13.5	1.6	2.3	78	329	1.2		1.1	0.3	Tr	0.3	0.5	0	0	-2	0.3			0.29								0.73				0.4						N	37.5
19-351	Sausage casserole	Recipe	MR	19269	19-269	As MW6		68.2	1.92	12	10.9	5.2	N	N	2.7	0.3	2.2	0.6	Tr	0.4	0.9	0.3	Tr		1			3.65								4.75				1.79						0.04	40
19-305	Beef stir-fried with green peppers in black bean sauce, takeaway	10 samples from different outlets	MR	19305	360	Data from FA supplement only, full, unevaluated analytical data is available from the Food Standards Agency's library					5.6																		6.78	0.35	2.86	0.15	64	3.35			9.64	0.5			24.09	1.26	1.59	0.08	0.25	0.01	24.9
19-165	Beef chow mein, retail, reheated	12 samples from different shops. Noodles with beef and vegetables in sauce	MR	50539	50-539	As MPD 19-165		71.7	1.07	6.7	6	14.7	136	571	12.3		2.4	N	N	0	1.2	0	0	0	N			1.3								3.1				1.4						N	N
19-352	Bolognese sauce (with meat)	Recipe	MR	428	19-183 50-546	As MW6		70.8	1.88	11.8	11.6	2.5	161	670	0.2		2.1	0.9	N	0.9	0.3	0	0		0.6			4.17								5.18				1.03						0.5	33.3
19-353	Spaghetti bolognese, chilled/frozen, reheated, with spaghetti	Recipe. calculated using 56% spaghetti and 44% meat and sauce	MR	19353				75.2	1.01	6.1	2.9	14.8	106	447	13.2		1.6	0.5		0.6	0.3	0.2	0	0	1.1			1.07				0.06				1.16				0.39						0.11	N
19-343	Lamb kheema	Recipe	MR	5222	19-228 50-556	As MW6		69.2	1.76	11	13.4	3.6	176	740	1.1		1.5	0.5		0.4	0.6	0	0	0	1.3			3.82								6.09				2.36						0.54	37.5
19-323	Chicken satay	10 samples, takeaway	MR	19323		Aspland and James Ltd, 1997, Nutrient analysis of ethnic and takeaway foods, Food Surveillance Information Sheet No.147		60.5	3.47	21.7	10.3	3	191	798	1.4	0	1.6	0.5		1.1	Tr	Tr	Tr	0	2.2	2	30.67	3.02					43.93	4.33	43.93	4.33	25.19	2.48	25.19	2.48					0	0	57.4
19-300	Chicken korma, takeaway	10 samples from different outlets	MR	19300	366	This data is from fatty acids supplement only, full, unevaluated analytical data is available from the Food Standards Agency's library (for full data try 19-322 chicken curry takeaway, a mixture of curries)					14.6																		15.69	2.18	4.06	0.57	37.49	5.22			19.93	2.77			40.69	5.66	0.79	0.11	0.7	0.1
19-302	Chicken with cashew nuts, takeaway	10 samples from different outlets	MR	19302	368	This data is from fatty acids supplement only, full, unevaluated analytical data is available from the Food Standards Agency's library					8.7																		21.64	1.79	4.07	0.34	56.26	4.65			25.89	2.14			17.5	1.45	0.13	0.01	0.09	0.01	29.5
19-346	Lasagne, homemade	Recipe	MR	19237	19-237	As MW6		62.3	1.6	9.8	10.8	14.6	191	800	11.7		2.7	0.4		0.4	0.3	0.2	1.3	0	0.8			4.48								3.78				1.38						0.32	25.8
50-543	Beef koftas	Recipe	MR	5214				40.8	3.73	23.3	27.6	3.4	353	1469	1		1.4							0	0.4			7								11.3				7.5							111
19-306	Lamb rogan josh, takeaway	10 samples from different outlets	MR		372	This data is from fatty acids supplement only, full, unevaluated analytical data is available from the Food Standards Agency's library					10																		19.18	1.79	4.82	0.45	45.14	4.22			24.31	2.27			28.32	2.65	1.01	0.09	0.7	0.07
19-304	Sweet and sour pork, battered, takeaway	10 samples from different outlets, sauce not included	MR	19304	379	This data is from fatty acids supplement only, full, unevaluated analytical data is available from the Food Standards Agency's library					13.9																		20.84	2.7	6.52	0.84	54.17	7.01			27.54	3.57			17.41	2.25	N	N	0.32	0.04	27.4
19-322	Chicken curry, average, takeaway	50 samples, 10 each of Korma, Tikka Masala, Dhansak, Jalfrezi and Dopiaza. Meat and sauce only	MR	19322	19-300	Aspland and James Ltd, 1997 'Nutrient analysis of ethnic and takeaway foods' Food Surveillance Information Sheet No.147. Full fatty acid data for chicken korma is available in 19-300		70.2	1.88	11.7	9.8	2.5	145	603	1.2	0.1	1.2	0.4		0.5	0	0	0.3	0	2	2.2	27.98	2.87					42.76	3.93	43.23	3.98	28.4	2.52	28.4	2.52					0.47	0.05	37
19-324	Sweet and sour chicken, takeaway	10 samples	MR	19324		Aspland and James Ltd, 1997, Nutrient analysis of ethnic and takeaway foods, Food Surveillance Information Sheet No.147		59.2	1.21	7.6	10	19.7	194	814	8.8	0.2	10.7	3.4		3.2	4.1	Tr	Tr	0	N	N	13.51	1.29					54.06	5.17	54.24	5.19	31.61	3.02	31.77	3.04					0.34	0.03	23.5
19-325	Chicken tikka masala, retail	21 samples, chilled, frozen and takeaway	MR	19301	19-301	Data from Aspland & James 'Ethnic Takeaway Foods' 1997 and LGC 'Nutrient analysis of foods important in elderly people' 1994, Food Surveillance Information sheet No. 42. Vitamin K1 from Bolton-Smith et al Br.J. Nutr.83, 2000		68.2	2.08	12.9	10.6	2.6	157	656	0.6	0.5	1.8	0.7		0.9	0.8	Tr	0.6	0	1.6	2.4	35.63	3.63					40.64	4.14	42.01	4.27	21.57	2.2	22.01	2.25					1.82	0.17	46.2
19-331	Beef bourguignonne, made with lean beef	Recipe	MR	19162	19-162	As MW6		-73.4	2.35	14.3	4.3	2.5	105	442	1.4		0.8	0.3	N	0.2	0.2	0	0	2.7	0.4			1.31								1.95				0.68						0.1	40.1
19-327	Spring rolls, meat, takeaway	10 samples	MR	19294	19-294	Aspland and James Ltd, 1997, Nutrient analysis of ethnic and takeaway foods, Food Surveillance Information Sheet No.147. Fatty acids as FA 19-294		54.9	1.04	6.5	16.4	18.2	242	1009	12	4.4	1.8	0.4		0.6	0.5	0.3	Tr	0	1.9	2	24.3	3.81	0	3.74	6.4	1	44.77	7.02	44.94	7.05	30.38	4.76	30.38	4.76	24.26	3.8	0.04	0.01	0.17	0.03	7.4
19-328	Spaghetti bolognese, chilled/frozen, reheated	12 samples. meat sauce portion only, 10-18% meat	MR	19273	19-273	Data as MPD and FA Supplements 19-273		76.9	1.49	9.3	5.7	5.3	108	454	2.3		3	1.1	0	1.3	0.6	0	0	0	0.9			2.3	6.14	0.33	2.44	0.13	43.34	2.35		2.5	7.77	0.42		0.5	41.79	2.27	2.01	0.11	4.49	0.24	N
19-333	Beef curry, reduced fat	Recipe	MR	19167	19-167	As MW6		70.2	3	18.8	7.1	1	143	598	0.2		0.6	0.2		0.2	0.2	0	0	0	0.2			2.24								3.29				0.88						0.3	52.5
19-299	Chicken fried rice, takeaway	10 samples from different outlets	MR	19299	363	Data from FA supplement only, full, unevaluated analytical data is available from the Food Standards Agency's library					6																		20.88	1.18	6.67	0.38	53.02	3.01			27.68	1.57			17.54	0.99	0.15	0.01	0.39	0.02	31.3
19-330	Beef bourguignonne	Recipe	MR	19161	19-161	As MW6		-71.2	2.3	14	6.3	2.5	122	511	1.4		0.8	0.3	N	0.2	0.2	0	0	2.7	0.4			2.09								2.85				0.86						0.1	41.8
19-298	Chicken chop suey, takeaway	10 samples from different outlets	MR	19298	362	This data is from fatty acids supplement only, full, unevaluated analytical data is available from the Food Standards Agency's library					4.7																		21.36	0.95	6.39	0.28	51.75	2.3			28.3	1.26			18.61	0.83	0.36	0.02	0.36	0.02	31.9
19-326	Meat samosas, takeaway	10 samples from Indian restaurants	MR	11353	19-059 19-289 11-353 50-174	Aspland and James Ltd, 1997 'Nutrient analysis of ethnic and takeaway foods' Food Surveillance Information Sheet No.147. Fatty acids from FA 19-289		44.5	1.82	11.4	17.3	18.9	272	1136	16.8	0.2	1.9	Tr		0.5	Tr	1.4	Tr	0	-2.4	N		4.45	23.37	3.85	5.4	0.89	41.34	6.82		7.04	28.92	4.77		4.77	27	4.45	0.85	0.14	1.32	0.22	19.7
19-321	Chicken chow mein, takeaway	10 samples	MR	19321		Aspland and James Ltd, 1997, Nutrient analysis of ethnic and takeaway foods, Food Surveillance Information Sheet No.147		69	1.36	8.5	7.2	12.7	147	614	6.6	5.8	0.3	Tr		0.3	Tr	Tr	Tr	0	1.1	1.5	17.03	1.17					56.08	3.86	56.08	3.86	26.45	1.82	26.45	1.82					0	0	13.4
19-332	Beef casserole, made with canned cook-in sauce	Recipe	MR	19164	19-164	As MW6		71.6	2.42	15.1	6.5	4.5	136	570	1.8		2.7	0.6	0	0.7	1.4	0	Tr	0	N			2.72								2.89				0.39						0.3	43.5
19-128	Corned beef, canned	10 samples, 4 brands	MI	393	50-507	As MPD and FA supplements 19-129, vitamin K1 from Bolton-Smith et al Br.J. Nutr.83, 2000		59.5	4.14	25.9	10.9	1	205	860	0		1	0.1	0	0	0.9	0	0	0	0			5.7	2.7	0.28	0.3	0.03	36.3	3.77		4.3	1.7	0.18		0.3	52.5	5.45	2.1	0.22	6.5	0.68	84
19-132	Haggis, boiled	8 samples	MI	403	50-512	As MPD 19-132		46.2	1.71	10.7	21.7	19.2	310	1292	-19.2		Tr	Tr	Tr	Tr	Tr	Tr	Tr	0	-0.2			7.6								6.9				1.4						N	91
19-133	Ham and pork, chopped, canned	10 samples	MI	395	50-513	As MPD and FA supplements 19-133		55.8	2.27	14.2	22.4	1.4	264	1093	1.2		0.2							0	0.3			8.2	N	N	N	N	N	10.63		10.4	N	2.22		2.2	39.1	8.35	N	N	N	N	60
19-134	Lamb roast, frozen, cooked	2 samples. 90% meat	MI		346			58.7	3.89	24.3	13.3	Tr	217	905	Tr		Tr							0	0			6.1	2.7	0.34	1.6	0.2	33	4.1		5.3	4	0.5		0.7	50.1	6.23	1.9	0.24	7.8	0.97	98
19-135	Luncheon meat, canned	10 samples, 9 brands	MI	396	50-515	As MPD and FA 19-135		54.4	2.06	12.9	23.8	3.6	279	1158	3.6		Tr	Tr	0	Tr	Tr	Tr	0	0	0.2			8.7	11.4	2.53	1.7	0.38	48.1	10.66		11	11.8	2.62		3	38.2	8.47	N	N	1.8	0.4	64
19-139	Meat spread	10 samples of a mixture of beef and ham based spreads. 70-90% meat	MI	418	50-516	As MPD 19-139		64.6	2.51	15.7	13.4	2.3	192	800	2.1		0.2	0.1	0	0	0.1	0	0	0	Tr			5.5								5.8				1.2						0.2	62
19-142	Pastrami	Suppliers' data including sliced and wafer thin pastrami	MI					N	3.1	19.4	4.3	1.8	123	518	0		-1.8							0	0			1.8								1.9				0.2						N	N
19-126	Chicken slices	7 samples including smoked and wafer thin chicken breast. 80-100% meat	MI					71.8	3.71	23.2	1.5	2	114	482	1.5		0.2							0	0			0.4								0.7				0.3						0	-63
19-114	Black pudding, dry-fried	8 samples, 6 brands	MI	401	50-505	As MPD 19-114		44.3	1.65	10.3	21.5	16.6	297	1236	16.4		0.2	0.1	Tr	Tr	0.1	Tr	Tr	0	-0.2			-8.5								-8.1				-3.6						N	68
19-140	Minced beef in gravy, canned	10 samples, 6 brands	MI		349			70.8	1.73	10.8	11.7	3.2	161	668	2.9		0.3							0	Tr			5	3.5	0.38	0.8	0.09	44.4	4.85		5.3	3.1	0.34		0.5	44.2	4.83	0.9	0.1	5.2	0.57	45
19-141	Minced beef pie filling, canned	10 samples, 2 brands	MI					73.8	1.33	8.3	8.6	4.8	129	536	4.5		0.3							0	Tr			4.1								3.6				0.3						0.4	42
19-136	Luncheon meat, Chinese, steamed	10 samples from different shops, steamed for 15 minutes	MI	5055				57.1	1.9	11.9	22.3	10.5	288	1195	N		N							0	Tr			N								N				N						N	N
19-125	Chicken roll	10 samples, 3 brands	MI	19125				71.3	2.74	17.1	4.8	5.2	131	552	5.2		0	0	0	0	0	0	0	0	Tr			1.5	17.4	0.79	2.9	0.13	44.9	2.04		2.1	19.9	0.9		0.9	33.1	1.5	0.4	0.02	1.8	0.08	40
19-124	Chicken nuggets, takeaway	2 samples	MI	19124				47.8	2.99	18.7	13	19.5	265	1111	18.4		1.1	0.9	0	Tr	Tr	0.2	Tr	0	0.2			3.3								6.8				2.2						1.5	55
19-123	Chicken kiev, frozen, baked	5 samples, 4 brands. 45-60% meat	MI		338			51.6	2.98	18.6	16.9	11.1	268	1119	10.8		0.3							0	0.6			7.1	18.25	2.93	2.55	0.41	31.85	5.11		5.5	20.6	3.31		3.5	43.3	6.95	0.65	0.1	2.5	0.4	69
19-121	Chicken fingers, baked	10 samples, 2 brands	MI					56.2	2	12.5	9.5	18.5	205	860	17.1		1.4							0	N			3								5.5				3.3						1	46
19-119	Chicken breast in crumbs, chilled, grilled	4 samples	MI					53.3	2.8	17.5	10.6	14.3	219	919	13.4		0.9	0.7	0	0.1	0.1	0	0	0	-0.7			2.2								3.9				3.9						0.6	-33
19-117	Chicken breast in crumbs, chilled, raw	4 samples. 50-60% meat	MI					59.7	2.93	18.3	8.3	11.4	191	801	9.8		1.6							0	0.7			1.7								3.1				3						0.5	34
19-115	Brawn	10 samples	MI	417	50-506	As MPD 19-115		72	1.99	12.4	11.5	0	153	636	0		0							0	0			N								N				N						N	52
19-113	Black pudding, raw	8 samples, 6 brands	MI		336			50.3	1.46	9.1	20.6	14.8	277	1154	14.6		0.2							0	N			7.7	11.2	1.75	1	0.16	48	7.51		9.5	12.2	1.91		2.4	39.2	6.14	0.1	0.02	0.4	0.06	43
19-112	Beef slices	10 samples including topside and wafer thin roasted beef. 100% meat	MI					68.8	4.05	25.3	3.7	0.6	137	577	0		0.6							0	0			1.5								1.7				0.2						-0.1	-53
19-144	Pate, liver, in a tube	10 samples, 6 brands	MI					53.8	2	12.5	25.9	0.6	285	1180	0.6		Tr							0	Tr			7.5								8.8				2.7						0.3	145
19-318	Pork sausages, raw, average	Average of frozen and chilled samples, thick and thin, 65-70% meat	MI	411	19-079 40-411 50-527	Values are average of chilled and frozen sausages, MPD Supplement 19-078, 19079		49.4	1.91	11.9	25	9.6	309	1282	6.8		2.8	1.1	Tr	Tr	Tr	1.6	Tr	0	1	N		9.15								11.15				3.4						0.15	60
19-110	Salami	22 samples including Danish, French, German and Italian. 90-100% meat	MI	407	50-521	As MPD and FA 19-110, vitamin K1 from Bolton-Smith et al Br.J. Nutr.83, 2000		33.7	3.34	20.9	39.2	0.5	438	1814	Tr		0.5	0.1	0	0	0	0	0.4	0	0.1			14.6	11.2	4.1	1	0.37	47.5	17.4		17.7	12.2	4.47		4.4	39.8	14.58	0	0	0.4	0.15	83
19-109	Polony	24 samples	MI	406	50-519	As MPD 19-109		52	1.5	9.4	21.1	14.2	281	1168	-14.2		Tr	Tr	0	Tr	Tr	Tr	0	0	N			N								N				N						N	40
19-108	Pepperami	10 samples, 2 brands	MI		333			19.9	3.57	22.3	51.1	0.6	551	2279	Tr		0.6							0	Tr			19.5	9.7	4.63	0.8	0.38	47.8	22.83		23.1	10.5	5.01		5.1	40.6	19.39	0.3	0.14	0.6	0.29	N
19-116	Chicken in crumbs, stuffed with cheese and vegetables, chilled/frozen, baked	7 samples, 5 brands. Fillings include cheese and broccoli, chilli, and mushroom. 40-53% meat	MI		337			57.5	2.59	16.2	13.9	10.8	230	963	10.1		0.7							0	0.9			4.1	29.43	3.87	3.45	0.45	32.69	4.29		4.5	32.03	4.21		4.3	30.41	3.99	0.58	0.08	2.15	0.28	48
19-249	Pancakes, beef, frozen, shallow-fried	Coated crispy pancakes. 4 samples, 2 brands. 15-16% meat	MI		375			50.1	1.14	7.1	15.7	24.7	262	1097	22.2		2.5							0	1			2.2	29.7	4.41	5.6	0.83	47.3	7.02		6.5	34.6	5.13		4.9	16	2.37	0.1	0.01	0.9	0.13	23
19-367	Frankfurter with bun, ketchup, fried onions and mustard	Recipe	MI	19102	19-102	As MPD 19-102		52.2	1.18	7.1	9.3	27.4	215	903	19		7.1	2	Tr	1.6	2.5	0.8	0.2	0	1.8			2.32								3.35				2.91						N	13.4
19-068	Sausage rolls, short pastry, homemade	Recipe	MI	423	50-523	As MPD 19-068		33	1.57	9.8	26	28.7	381	1588	26.5		2.2							0	1.5			9.7								11.1				4.1						0.7	53
19-107	Mortadella	References 1,2,3,4 and manufacturers' data	MI					48.3	2.27	14.2	30.1	0.8	331	1368	-0.3		-0.5							0	Tr			-11.6								-9.5				-3.7						N	75
19-366	Frankfurter with bun	Recipe	MI	19101	19-101	As MPD 19-101		41.5	1.78	10.7	9.8	35.6	264	1113	33.4		2.1	0.2	Tr	0.1	Tr	1.5	0.3	0	1.4			3.32								4.03				1.51						0.07	23.9
19-364	Steak and kidney pudding, homemade	Recipe	MI	19073	19-073	As MPD 19-073		58.6	1.74	10.7	10.9	18.6	210	881	17.4	0.3	1	0.2		0.2	0.3	0	0		0.9			5.67								4.05				0.51						0.48	55
19-362	Lamb samosas, homemade, deep fried	Recipe	MI	19061	19-061	As MPD 19-061		42.2	1.33	8.2	31.5	16.9	379	1570	15.2	0.5	1.2	0.3		0.2	0.4	0	0		1.2			5.04								16.09				8.44						0.32	22.5
19-329	Steak and kidney pie, single crust, homemade	Recipe	MI	424	19-070 50-535	As MW6		50.9	2.68	16.5	15.1	15.7	261	1091	15.4		0.3	0		0	0.1	0	0	0	0.6			4.87								5.75				3.51						0.8	112.3
19-320	Scotch eggs, retail	10 samples, 8 brands	MI	12824	12-824 12-882 50-305	As MW6. Data as MPE12-824 and FA Supplement 12-882		54	1.92	12	16	13.1	241	1006	13.1		Tr	Tr	0	0	0	0	0	0	N	N		4.3	18.9	2.74	4	0.58	45.5	6.6		22.5	3.26			2.8	30.1	4.37	0.1	0.01	1.6	0.23	165
19-319	Saveloy, unbattered, takeaway	20 samples	MI	414	19-111 50-533 19-292	Data as MPD Supplement 19-111, with fats calculated from FA Supplement proportions 19-292		56.1	2.2	13.8	22.3	10.8	296	1233	8.9		1.3	0.4	0	0.1	0.3	0.5	0	0	0.8			7.5								9.8				3.6						0.4	78
19-317	Pate, liver	20 samples including canned	MI	50517	19-143 50-517	Data as MPD and FA supplements 19-143, with iron from LGC 'The determination of different forms of Iron in foodstuffs' 1997, Food Surveillance Information sheet No.117. Vitamin K1 Bolton-Smith et al Br.J. Nutr.83, 2000		47.6	2.02	12.6	32.7	0.8	348	1437	0.8		0.4	0.4	0	0	0	0	0	0	Tr			9.5	11.15	2.7	1	0.24	48.6	11.78		11.8	12.15	2.94		3	38.65	9.37	0.05	0.01	0.1	0.02	170
19-295	Turkey sausages, raw	1 packet	MI	19295	331	This data is from fatty acids supplement only, full, unevaluated analytical data is available from the Food Standards Agency's library					8.6																		15.3	1.24	0.5	0.04	40.1	3.26			15.8	1.28			41.9	3.41	0.1	0.01	2.1	0.17	88.9
19-316	Cornish pastie, retail	10 samples, 5 brands	MI	420	19-056 50-508	Data from MPD and FA Supplements 19-056 (retail added to name for IDS)		46.5	1.07	6.7	16.3	25	267	1117	24.1		0.9	0.3	0	0.3	0.3	0	0	0	0.9			5.9	6.9	1.07	0.9	0.14	32.6	5.06		8.4	7.2	1.12		1.2	36.7	5.7	1.1	0.17	22	3.42	33
19-250	Pancakes, chicken, frozen, shallow-fried	Coated crispy pancakes. 4 samples of the same brand. 10% meat	MI		376			49.9	0.99	6.2	14.2	28.7	260	1090	25.2		3.5							0	0.1			1.4	32	4.32	6.2	0.84	48.4	6.53		5.6	37.8	5.1		4.5	11.7	1.58	0.2	0.03	0.6	0.08	14
19-145	Pate, meat, reduced fat	11 samples, assorted types; pork meat and liver based. 70-80% meat	MI	50518	50-518	As MPD 19-145		65	2.88	18	12	3	191	798	1.7		1.3	1.1	0	0	0.1	0	0.1	0	Tr			3.5	14.9	1.32	1.2	0.11	43.4	3.86		3.9	16.1	1.43		1.5	37.9	3.37	0.3	0.03	0.9	0.08	160
19-159	White pudding	6 samples	MI	419	50-538	As MPD 19-159		22.8	1.12	7	31.8	36.3	450	1876	-36.3		Tr	Tr	Tr	Tr	Tr	Tr	Tr	0	N			N								N				N						N	22
19-158	Turkey steaks in crumbs, frozen, grilled	4 samples, 3 brands. 38-49% meat	MI					45.9	2.82	17.6	17.1	18.9	295	1234	16.5		2.4							0	0.6			4.2								6.8				5.1						0.2	38
19-157	Turkey slices	13 samples including honey roast and wafer thin turkey breast. 78-100% meat	MI					72.6	3.68	23	1.9	1.2	114	481	0.4		0.4							0	0			0.6								0.7				0.4						0	-62
19-156	Turkey roll	10 samples, 8 brands	MI	19156				64.1	2.7	16.9	9	4.7	166	696	4.7		0	0	0	0	0	0	0	0	N			2.7								3.8				2						0.1	150
19-155	Turkey roast, frozen, cooked	2 samples. 76% meat	MI		357			65.1	4.27	26.7	7	Tr	170	713	Tr		Tr							0	0			2.5	14.5	0.96	1.1	0.07	44.5	2.94		3	15.5	1.03		1	38	2.51	0.4	0.03	1.4	0.09	71
19-154	Tongue slices	7 samples of a mixture of chilled, canned and delicatessen tongue. 90-100% meat	MI	19154				63	2.99	18.7	14	Tr	201	836	0		Tr	Tr	Tr	Tr	Tr	Tr	Tr	0	Tr			6	4.97	0.65	1.57	0.21	9.22	5.74		6.4	3	0.74		0.9	7.6	5.57	0.06	0.29	5.22	0.68	115
19-153	Tongue, canned	18 samples, lamb and ox tongue	MI	398	50-537	As MPD 19-153		63.9	2.56	16	16.5	Tr	213	883	Tr		0							0	0			6.4								7.9				1.2						N	110
19-152	Stewed steak with gravy, canned	10 samples, 9 brands	MI	397	50-536	As MPD		71	2.59	16.2	10.1	0.6	158	659	0.6		Tr	Tr	0	Tr	Tr	Tr	0	0	Tr			4.7								4.4				0.3						0.4	38
19-149	Rissoles, savoury	10 samples	MI		354			50.6	1.38	8.6	16.7	21.4	265	1107	20.3		1.1							0	N			7.4	3.2	0.5	0.7	0.11	42.1	6.57		7.4	3.3	0.52		0.6	45.2	7.05	1.9	0.3	5.9	0.92	23
19-148	Pork slices	9 samples. 100% meat	MI					66.4	3.73	23.3	7.6	0.4	163	684	0		0.4							0	0			2.6								3.2				1						Tr	-70
19-147	Pork roast, frozen, cooked	2 samples. 88% meat	MI		353			59.3	4.18	26.1	12.9	Tr	221	921	Tr		Tr							0	0			4.5	13.5	1.62	1	0.12	45.4	5.46		5.6	14.4	1.73		1.8	39.1	4.7	0.4	0.05	0.6	0.07	100
19-146	Pork haslet	10 samples, 6 brands. 69% meat	MI		352			55	2.18	13.6	12.6	11.4	211	880	11		0.4							0	Tr			4.5	15.3	1.8	1.5	0.19	41.6	4.88		5.2	17.2	2.02		2	37.6	4.41	0.4	0.05	3	0.35	48
19-293	Sausage roll, flaky pastry, cooked	Mixed sample	MI	19293	317	Fatty acid data only, full unevaluated analytical data is available from Food Standards Agency's library. Data for homemade sausage rolls is in 19-067					29																		8.7	2.4	0.9	0.25	40.7	11.25			8.5	2.35			39.5	10.92	0.6	0.17	10.7	2.96	60.9
19-049	Steaklets, frozen, raw	10 samples	MI					55.8	2.45	15.3	24.3	3.4	293	1214	3.1		0.3							0	0.6			10.1								11.6				0.7						0.9	58
19-075	Beef sausages, chilled, raw	6 samples of thick sausages. 50-55% meat	MI	408	50-524	As MPD and FA supplements 19-075		55.1	1.65	10.3	23.8	9.4	291	1206	7.9		1.5							0	0.7			9.5	6.4	1.42	0.9	0.2	46.8	10.41		10.9	7.1	1.58		1.8	41.2	9.16	1.4	0.31	2.5	0.56	43
19-069	Steak and kidney/Beef pie, individual, chilled/frozen, baked	16 samples including minced beef, minced beef and onion, minced beef and vegetable, steak, and steak and kidney pies. 12.5-30% meat	MI	425	19-290 50-534	As MPD 19-069, vitamin K1 from Bolton-Smith et al Br.J. Nutr. 83, 2000. Additional fatty acid data is available for steak and kidney pies in 19-290 (obselete).		41.4	1.41	8.8	19.4	26.7	310	1295	25.2		1.5	0.2	0	0.1	0.1	1.1	0	0	0.5			8.4								7.8				1.9						1.2	39
19-067	Sausage rolls, flaky pastry, homemade	Recipe	MI	422	50-522	As MPD 19-067		33	1.57	9.8	29.3	25	397	1651	22.7		2.3							0	1.4			10.9								12.6				4.7						0.8	58
19-066	Sausage rolls, puff pastry	Manufacturers' data	MI	19066		Vitamin K1 from Bolton-Smith et al Br.J. Nutr.83, 2000		N	1.58	9.9	27.6	25.4	383	1596	-24.5		0.9	N	0	Tr	N	N	0	0	-1			11.2								N				N						N	N
19-065	Pork pie, sliced	10 samples of own brands from the delicatessen	MI					35.9	1.63	10.2	29.9	18.7	380	1579	18.7		0							0	N			11.3								13.2				3.3						Tr	52
19-064	Pork pie, mini	10 samples of 4cm pies including buffet, Melton Mowbray and snack pies. 25-34% meat	MI					32.1	1.7	10.6	27.8	26.3	391	1630	25.6		0.7							0	1			11.3								11.5				3.5						0.6	49
19-063	Pork pie, individual	8 samples of 8cm pies including Melton Mowbray. 28-39% meat	MI	421	50-520	As MPD 19-063		37.5	1.73	10.8	25.7	23.7	363	1514	22.7		1	0.2	0	0.1	0.1	0.6	0	0	0.9			9.7	12.4	3.04	1	0.24	44.2	10.83		11	13.4	3.31		3.2	40.4	9.89	0.2	0.05	1.7	0.42	45
19-062	Pork and egg pie	10 samples, 8 brands including prepacked	MI					48.3	1.68	10.5	21	17.4	296	1234	16.1		1.3							0	N			7.4								9.2				2.3						0.5	100
19-106	Liver sausage	10 samples, 4 brands	MI	404	50-514	As MPD 19-106		58.4	2.14	13.4	16.7	6	226	942	5		1	1	0	0	0	0	0	0	0.7			5.3								5.7				2.3						Tr	115
19-058	Game pie	Recipe	MI	19058				29.3	1.95	12.2	22.5	34.7	381	1595	31.2		3.4	1.2	0	1.1	1	0.1	0	Tr	1.3			7.9								9				4						0.2	60
19-072	Steak and kidney pudding, canned	10 samples, 4 brands	MI	19072	19-291	As MPD 19-072		59.7	1.33	8.3	11.6	17.7	204	854	16.9		0.8							0	N			5.3								4.5				1						0.8	54
19-076	Beef sausages, chilled, fried	6 samples of thick sausages	MI	409	50-525	As MPD and FA supplements 19-076		48.1	2.18	13.6	19.7	12.5	279	1160	11		1.5							0	0.7			7.5	8.2	1.51	1.3	0.24	47.7	8.78		9.1	9.4	1.73		1.8	39.4	7.25	1.1	0.2	1.7	0.31	42
19-051	Beef pie, chilled/frozen, baked	20 samples, 6 brands	MI	19051	19-287	As MPD 19-051 with phytosterols from 19-287.		48.3	1.17	7.3	20.8	22.1	299	1247	21.1		2							0	N			8.5								9				2.1						1.5	38
19-061	Lamb samosa, homemade, deep-fried	Recipe	MI	5033	50174			42.6	1.3	8.1	31.4	16.7	378	1567	15		1.2							0	1.2			4.7								11.2				13.5						0.3	22
[truncated: 1,600 more rows]
